# Supplementary material for: Obesogenic Diets Cause Alterations on Proteins and Theirs Post-Translational Modifications in Mouse Brains
Source: Nutr Metab Insights. 2021 May 3;14:11786388211012405. doi: 10.1177/11786388211012405 (PMC8114309; doi:10.1177/11786388211012405)
Supplement: sj-xlsx-2-nmi-10.1177_11786388211012405 – Supplemental material for Obesogenic Diets Cause Alterations on Proteins and Theirs Post-Translational Modifications in Mouse Brains [file sj-xlsx-2-nmi-10.1177_11786388211012405.xlsx]

## Sheet: Membrane_non-mod_Unique
Checked	Master	Accession	Description	Coverage	# Peptides	# PSMs	# Unique Peptides	# Protein Groups	# AAs	MW [kDa]	calc. pI	Found in Sample: [S31] F4: 126, Sample, n/a	Found in Sample: [S32] F4: 127N, Sample, n/a	Found in Sample: [S33] F4: 127C, Sample, n/a	Found in Sample: [S34] F4: 128N, Sample, n/a	Found in Sample: [S35] F4: 128C, Sample, n/a	Found in Sample: [S36] F4: 129N, Sample, n/a	Found in Sample: [S37] F4: 129C, Sample, n/a	Found in Sample: [S38] F4: 130N, Sample, n/a	Found in Sample: [S39] F4: 130C, Sample, n/a	Found in Sample: [S40] F4: 131, Sample, n/a	Abundance Ratio: (127N) / (126)	Abundance Ratio: (127C) / (126)	Abundance Ratio: (128C) / (126)	Abundance Ratio: (129N) / (126)	Abundance Ratio: (129C) / (126)	Abundance Ratio: (130N) / (126)	Abundance Ratio: (130C) / (126)	Abundance Ratio: (131) / (126)	Abundances (Normalized): F4: 126, Sample, n/a	Abundances (Normalized): F4: 127N, Sample, n/a	Abundances (Normalized): F4: 127C, Sample, n/a	Abundances (Normalized): F4: 128C, Sample, n/a	Abundances (Normalized): F4: 129N, Sample, n/a	Abundances (Normalized): F4: 129C, Sample, n/a	Abundances (Normalized): F4: 130N, Sample, n/a	Abundances (Normalized): F4: 130C, Sample, n/a	Abundances (Normalized): F4: 131, Sample, n/a	emPAI	Score Mascot	# Peptides Mascot	Score Sequest HT	# Peptides Sequest HT
FALSE	Master Protein	Q6PIC6	Sodium/potassium-transporting ATPase subunit alpha-3 OS=Mus musculus GN=Atp1a3 PE=1 SV=1	59	66	2774	41	1	1013	111,6	5,41	High	High	High	High	High	High	High	High	High	High	1.037	1.044	0.903	0.906	0.937	0.985	0.985	0.848	106528	110431	111231	96143.2	96467.8	99829.1	104947	104930	90314.1	199,395	55032	64	5579,93	65
FALSE	Master Protein	Q6PIE5	Sodium/potassium-transporting ATPase subunit alpha-2 OS=Mus musculus GN=Atp1a2 PE=1 SV=1	57	63	1934	38	1	1020	112,1	5,55	High	High	High	High	High	High	High	High	High	High	1.022	1.053	0.896	0.917	0.969	1.007	0.988	0.893	46161.1	47195.7	48603.5	41351.1	42312.9	44733.3	46474.2	45603.4	41234.9	80,996	38809	59	3821,76	62
FALSE	Master Protein	Q8VDN2	Sodium/potassium-transporting ATPase subunit alpha-1 OS=Mus musculus GN=Atp1a1 PE=1 SV=1	55	57	1739	35	1	1023	112,9	5,45	High	High	High	High	High	High	High	High	High	High	1.021	1.038	1.037	0.97	0.978	1.019	1.208	0.983	47539.7	48526.5	49349.9	49308.7	46106	46506.3	48436.4	57422.5	46738.8	53,556	36757	54	3518,10	56
FALSE	Master Protein	P68368	Tubulin alpha-4A chain [OS=Mus musculus]	70	30	2030	8	1	448	49,9	5,06	High	High	High	High	High	High	High	High	High	High	1.302	1.201	1.002	0.826	1.031	1.241	0.991	0.814	10994.5	14316.4	13201.9	11016.8	9076	11332.5	13639.3	10892.7	8946.3	300,995	33721	29	3960,36	30
FALSE	Master Protein	P16546	Spectrin alpha chain, non-erythrocytic 1 [OS=Mus musculus]	72	171	1423	3	1	2472	284,4	5,33	High	High	High	High	High	High	High	High	High	High	1.026	0.948	1.169	0.992	1.154	0.993	1.002	1.044	2284.4	2343.4	2166.2	2670.3	2265.1	2635.1	2268.7	2290	2384.8	33,648	25609	168	3041,77	169
FALSE	Master Protein	Q7TMM9	Tubulin beta-2A chain OS=Mus musculus GN=Tubb2a PE=1 SV=1	75	33	1857	2	1	445	49,9	4,89	High	High	High	High	High	High	High	High	High	High	0.924	1.043	1.071	1.039	1.135	1.076	1.099	1.159	3858.3	3566.6	4024.3	4133.9	4009.6	4377.9	4151.5	4241.6	4472.3	561,341	25072	32	3163,55	32
FALSE	Master Protein	Q9JJZ2	Tubulin alpha-8 chain [OS=Mus musculus]	53	21	1432	5	1	449	50,0	5,10	High	High	High	High	High	High	High	High	High	High	0.882	0.963	1.033	0.955	0.94	1.025	1.132	1.04	1929.3	1702.3	1857	1992.2	1841.9	1812.7	1977.3	2184.5	2006.1	62,096	24158	20	2666,44	21
FALSE	Master Protein	P99024	tubulin beta-5 chain [OS=Mus musculus]	83	34	1613	5	1	444	49,6	4,89	High	High	High	High	High	High	High	High	High	High	0.919	1.048	1.009	0.963	1.01	1.003	1.125	1.037	15628.6	14368.8	16381	15772.7	15052.4	15791.7	15669.5	17586.6	16213.9	509,897	21327	32	2688,42	33
FALSE	Master Protein	Q9D6F9	Tubulin beta-4A chain OS=Mus musculus GN=Tubb4a PE=1 SV=3	84	33	1555	8	1	444	49,6	4,88	High	High	High	High	High	High	High	High	High	High	0.937	0.936	1.218	0.954	1.022	1.1	1.029	1.048	14625	13706.6	13693.7	17814.6	13946.7	14948.7	16085.6	15042.1	15328.3	463,159	20854	32	2571,08	32
FALSE	Master Protein	Q9ERD7	tubulin beta-3 chain [OS=Mus musculus]	72	32	1456	10	1	450	50,4	4,93	High	High	High	High	High	High	High	High	High	High	0.929	1.021	1.053	0.991	1.046	1.097	1.153	1.058	22975.4	21341.8	23457.7	24203.4	22776.1	24025	25213.1	26490.2	24303.5	382,119	20792	30	2480,87	31
FALSE	Master Protein	Q9JHU4	Cytoplasmic dynein 1 heavy chain 1 [OS=Mus musculus]	54	220	1229	219	1	4644	531,7	6,42	High	High	High	High	High	High	High	High	High	High	0.949	0.969	0.975	0.995	0.998	0.995	1.001	0.99	109688	104077	106279	106925	109159	109464	109113	109759	108600	13,199	18897	214	2454,29	219
FALSE	Master Protein	Q68FD5	Clathrin heavy chain 1 OS=Mus musculus GN=Cltc PE=1 SV=3	65	92	1039	92	1	1675	191,4	5,69	High	High	High	High	High	High	High	High	High	High	1.088	1.039	1.067	1.084	1.15	1.182	1.008	1.113	75217.7	81863	78140.3	80245.2	81570.1	86467.6	88932.7	75841.7	83705.3	43,615	17898	89	2251,67	92
FALSE	Master Protein	P04370	Myelin basic protein OS=Mus musculus GN=Mbp PE=1 SV=2	47,6	17	1224	3	1	250	27,2	9,58	High	High	High	High	High	High	High	High	High	High	1.256	0.889	3.923	0.79	1.081	1.141	1.265	1.162	899.7	1130	799.8	3529.5	710.6	972.9	1026.4	1138.4	1045	37,747	17252	15	1764,50	17
FALSE	Master Protein	Q62261-1	Spectrin beta chain, non-erythrocytic 1 [OS=Mus musculus]	68,218366483284	146	985	138	1	2363	274,1	5,58	High	High	High	High	High	High	High	High	High	High	1.016	0.93	1.19	1.015	1.016	1.005	1.007	1.018	86872	88295.5	80775.6	103366	88187.7	88255.7	87338.1	87456.9	88425.1	30,176	16216	142	2018,99	146
FALSE	Master Protein	P60202	Myelin proteolipid protein OS=Mus musculus GN=Plp1 PE=1 SV=2	33	12	1145	12	1	277	30,1	8,35	High	High	High	High	High	High	High	High	High	High	1.043	0.973	0.815	0.888	1.067	0.97	0.825	0.834	73665.1	76849.1	71689.9	60025.1	65446.2	78599.5	71442.1	60781.7	61469.4	20,544	16113	11	1740,78	11
FALSE	Master Protein	Q9WV27	sodium/potassium-transporting ATPase subunit alpha-4 [OS=Mus musculus]	14	16	734	3	1	1032	114,8	5,71	High	High	High	High	High	High	High	High	High	High	0.977	0.938	1.103	0.864	0.887	1.11	1.26	1.051	3219.3	3143.7	3020.7	3549.6	2781.4	2854.8	3575	4055.1	3382.3	2,295	15953	14	1374,25	15
FALSE	Master Protein	P16858	glyceraldehyde-3-phosphate dehydrogenase [OS=Mus musculus]	66	22	751	22	1	333	35,8	8,25	High	High	High	High	High	High	High	High	High	High	1.082	1.055	0.987	0.98	0.981	1.2	0.862	1.322	56390	61009.1	59477.1	55675.9	55284.8	55331.4	67688.6	48615.2	74524.8	58,255	14662	22	1589,78	22
FALSE	Master Protein	P60710	Actin, cytoplasmic 1 OS=Mus musculus GN=Actb PE=1 SV=1	67,2	22	849	7	1	375	41,7	5,48	High	High	High	High	High	High	High	High	High	High	1.059	0.984	1.094	1.043	0.973	0.966	0.788	1.014	22854.3	24204.9	22481.4	25001.8	23844.7	22238	22070.2	18007.3	23180.2	43,893	13779	20	1621,57	22
FALSE	Master Protein	Q922F4	Tubulin beta-6 chain [OS=Mus musculus]	41,834451901566	18	1000	2	1	447	50,1	4,89	High	High	High	High	High	High	High	High	High	High	0.858	0.944	0.903	1.065	0.976	1.012	0.974	1.082	326.9	280.4	308.7	295.1	348	319.2	330.7	318.5	353.9	19,893	12191	18	1779,14	18
FALSE	Master Protein	Q9R0K7	Plasma membrane calcium-transporting ATPase 2 [OS=Mus musculus]	46,661101836394	50	626	31	1	1198	132,5	5,96	High	High	High	High	High	High	High	High	High	High	1.006	1.021	1.04	0.934	0.924	0.978	1.115	0.941	35589.2	35815.7	36323.2	37016.7	33245.2	32866.8	34812	39680.9	33506.5	18,884	11172	48	1279,25	50
FALSE	Master Protein	Q60932	Voltage-dependent anion-selective channel protein 1 OS=Mus musculus GN=Vdac1 PE=1 SV=3	83	23	606	21	1	296	32,3	8,43	High	High	High	High	High	High	High	High	High	High	0.894	1.019	0.901	0.95	0.989	0.916	1.156	0.94	47683.3	42649.7	48610.4	42966.7	45295.4	47179	43673.5	55106.6	44800.6	165,81	10917	22	1188,47	23
FALSE	Master Protein	O08553	Dihydropyrimidinase-related protein 2 OS=Mus musculus GN=Dpysl2 PE=1 SV=2	75	31	600	25	1	572	62,2	6,38	High	High	High	High	High	High	High	High	High	High	1.152	1.004	1.124	1.146	1.158	1.092	0.872	1.195	30861.7	35564.2	30979.8	34699.7	35362.7	35740.6	33706.1	26896.2	36865.4	46,476	10734	30	1205,42	30
FALSE	Master Protein	Q03265	ATP synthase subunit alpha, mitochondrial OS=Mus musculus GN=Atp5a1 PE=1 SV=1	63	35	604	35	1	553	59,7	9,19	High	High	High	High	High	High	High	High	High	High	0.934	0.896	0.798	0.867	0.808	0.948	0.83	1.005	53580.8	50046.3	48017.2	42734.4	46476.3	43267.5	50819.8	44470.7	53838.2	32,598	10107	34	1160,80	35
FALSE	Master Protein	Q9QXS1	Plectin OS=Mus musculus GN=Plec PE=1 SV=3	43,572798976764	179	641	179	1	4691	533,9	5,96	High	High	High	High	High	High	High	High	High	High	0.974	0.907	1.079	0.999	0.978	0.952	1.144	0.987	59206.6	57692.6	53701.3	63878.3	59118.5	57896.6	56356.7	67721	58431.5	3,884	9836	171	1343,48	179
FALSE	Master Protein	P20357	microtubule-associated protein 2 [OS=Mus musculus]	59	92	573	92	1	1828	199,0	4,91	High	High	High	High	High	High	High	High	High	High	1.198	1.033	1.404	1.251	1.314	1.253	1.384	1.25	45206.7	54176.7	46710.5	63482.9	56535.6	59393.6	56621.9	62567.8	56508.9	20,09	9610	89	1192,80	92
FALSE	Master Protein	Q9QYR6	Microtubule-associated protein 1A OS=Mus musculus GN=Map1a PE=1 SV=2	41	102	639	101	1	2776	300,0	5,00	High	High	High	High	High	High	High	High	High	High	1.072	0.872	1.204	1.098	1.113	1.074	1.212	1.093	56960.2	61067.8	49681.4	68553.5	62552	63390.1	61156.4	69032.3	62235.4	10,909	9358	98	1258,85	102
FALSE	Master Protein	P02088	Hemoglobin subunit beta-1 [OS=Mus musculus]	87	12	493	6	1	147	15,8	7,65	High	High	High	High	High	High	High	High	High	High	0.822	1.416	1.096	1.106	1.072	1.031	1.254	1.222	16409.2	13488.6	23230	17988.9	18152.7	17585.8	16922.8	20573	20056.6	230,013	9158	12	891,57	11
FALSE	Master Protein	G5E829	Plasma membrane calcium-transporting ATPase 1 [OS=Mus musculus]	37	44	504	22	1	1220	134,7	5,91	High	High	High	High	High	High	High	High	High	High	1.005	0.985	1.091	0.956	0.925	0.964	1.117	0.909	19608	19702.4	19309.4	21393.7	18741.4	18129.9	18903.3	21897.3	17830	9,701	9133	43	1011,72	44
FALSE	Master Protein	P16330	2',3'-cyclic-nucleotide 3'-phosphodiesterase [OS=Mus musculus]	76	34	626	32	1	420	47,1	8,97	High	High	High	High	High	High	High	High	High	High	0.982	1.007	0.999	0.914	1.02	0.973	0.745	1.042	46203.4	45381	46522.8	46159.1	42216.8	47134.6	44952	34444.5	48126.2	69,548	9101	34	1111,62	34
FALSE	Master Protein	P11798-1	Calcium/calmodulin-dependent protein kinase type II subunit alpha [OS=Mus musculus]	65	33	598	22	1	478	54,1	7,08	High	High	High	High	High	High	High	High	High	High	0.974	1.119	0.992	1.043	1.01	0.963	1.58	0.937	28149.1	27427.2	31485.8	27912.6	29365.9	28426.1	27096.8	44482.7	26373.1	107,571	8968	31	1086,47	33
FALSE	Master Protein	P63017	Heat shock cognate 71 kDa protein OS=Mus musculus GN=Hspa8 PE=1 SV=1	71	40	556	26	1	646	70,8	5,52	High	High	High	High	High	High	High	High	High	High	0.96	0.934	0.902	0.87	0.88	0.935	0.781	0.926	32986.3	31668.8	30821.4	29743.6	28704.9	29027	30831.6	25762.2	30546.1	48,239	8888	40	1091,45	40
FALSE	Master Protein	Q91XV3	Brain acid soluble protein 1 [OS=Mus musculus]	88	16	423	16	1	226	22,1	4,51	High	High	High	High	High	High	High	High	High	High	1.007	0.918	0.913	0.806	0.838	0.851	1.102	0.731	42304.3	42582.2	38820.4	38616.7	34077.4	35430	36009.6	46605.1	30939.8	999	8709	16	915,23	16
FALSE	Master Protein	Q8BH59	Calcium-binding mitochondrial carrier protein Aralar1 OS=Mus musculus GN=Slc25a12 PE=1 SV=1	75	38	458	33	1	677	74,5	8,25	High	High	High	High	High	High	High	High	High	High	0.946	0.921	0.956	0.948	0.939	0.938	1.034	0.927	35299.8	33378.4	32508.7	33737.5	33472.1	33153.1	33123.7	36514.1	32707.1	37,492	8561	38	975,99	38
FALSE	Master Protein	P05064	fructose-bisphosphate aldolase A [OS=Mus musculus]	82,967032967033	30	453	24	1	364	39,3	8,09	High	High	High	High	High	High	High	High	High	High	1.151	1.098	1.091	1.145	1.111	1.081	0.822	1.11	28454.8	32738.6	31229.5	31057	32578.1	31606.8	30761.6	23378.5	31581.5	148,25	8324	29	901,86	29
FALSE	Master Protein	O55143-1	Sarcoplasmic/endoplasmic reticulum calcium ATPase 2 [OS=Mus musculus]	47	44	383	28	1	1044	114,8	5,34	High	High	High	High	High	High	High	High	High	High	1.049	1.096	0.981	0.943	0.96	1.002	1.073	0.865	20036.6	21021.1	21960.1	19649.6	18886.5	19225.2	20068.4	21490.7	17337.3	13,774	8116	42	782,26	44
FALSE	Master Protein	P28652	Calcium/calmodulin-dependent protein kinase type II subunit beta [OS=Mus musculus]	60	28	526	15	1	542	60,4	7,28	High	High	High	High	High	High	High	High	High	High	0.969	1.084	0.917	0.896	0.851	1.064	1.024	0.938	26155.3	25350	28350.1	23977.1	23444.1	22267.3	27831.9	26785.6	24531.2	50,248	7717	27	991,99	28
FALSE	Master Protein	P17182	alpha-enolase [OS=Mus musculus]	77	26	386	22	1	434	47,1	6,80	High	High	High	High	High	High	High	High	High	High	1.142	1.12	1.214	1.052	1.05	1.259	0.803	1.204	22973.8	26226.4	25738.4	27886.9	24168.7	24122.6	28933.8	18454.9	27650.3	42,94	7666	24	825,20	26
FALSE	Master Protein	P14873	Microtubule-associated protein 1B OS=Mus musculus GN=Map1b PE=1 SV=2	37	74	402	73	1	2464	270,1	4,83	High	High	High	High	High	High	High	High	High	High	1.012	0.878	1.065	1.008	1.032	1.014	0.976	0.999	41499.4	41984.5	36439.5	44200.3	41833.2	42813.1	42068.8	40493.3	41469.3	6,499	6651	71	829,69	74
FALSE	Master Protein	P17710	Hexokinase-1 OS=Mus musculus GN=Hk1 PE=1 SV=3	54	53	475	53	1	974	108,2	6,80	High	High	High	High	High	High	High	High	High	High	1.05	1.086	0.934	0.956	1.034	0.998	1.006	0.921	43741.1	45922.5	47483.8	40833.1	41820	45247.3	43657.1	44018.8	40290.6	19,251	6621	53	854,32	53
FALSE	Master Protein	P48962	ADP/ATP translocase 1 OS=Mus musculus GN=Slc25a4 PE=1 SV=4	70	28	539	12	1	298	32,9	9,72	High	High	High	High	High	High	High	High	High	High	1.064	1.014	1.083	0.968	0.954	0.975	1.038	0.86	16584.5	17653.1	16823.3	17969	16059.6	15824.9	16166.3	17215	14258.3	64,793	6568	26	883,63	28
FALSE	Master Protein	P46460	Vesicle-fusing ATPase [OS=Mus musculus]	63	50	446	50	1	744	82,6	6,95	High	High	High	High	High	High	High	High	High	High	0.92	1.027	0.974	0.939	0.928	1.036	0.944	1.045	40963.2	37699.3	42062.1	39905	38450.4	38008.5	42440.4	38655.5	42826.1	23,484	6496	49	843,79	50
FALSE	Master Protein	P56480	ATP synthase subunit beta, mitochondrial OS=Mus musculus GN=Atp5b PE=1 SV=2	77	26	325	26	1	529	56,3	5,34	High	High	High	High	High	High	High	High	High	High	0.84	0.839	0.81	0.801	0.727	0.823	0.628	0.936	26751.6	22466.9	22442.6	21667.3	21423.5	19450.4	22014.6	16802	25047.1	46,579	6364	26	708,92	25
FALSE	Master Protein	P17183	Gamma-enolase OS=Mus musculus GN=Eno2 PE=1 SV=2	67	19	273	15	1	434	47,3	5,11	High	High	High	High	High	High	High	High	High	High	1.069	1.108	1.204	1.069	1.042	1.12	0.712	1.152	11050.8	11807.8	12246.4	13309.4	11810.5	11516.8	12376.2	7867.3	12726.7	14,086	6282	18	619,35	19
FALSE	Master Protein	Q9DBG3	AP-2 complex subunit beta [OS=Mus musculus]	53	47	354	24	1	937	104,5	5,38	High	High	High	High	High	High	High	High	High	High	1.001	0.984	0.996	1.126	1.1	1.065	0.976	1.19	14329.6	14342.6	14096.5	14278.1	16140.4	15764.4	15257.3	13991.5	17054.7	26,001	6251	46	759,42	47
FALSE	Master Protein	P68033	Actin, alpha cardiac muscle 1 OS=Mus musculus GN=Actc1 PE=1 SV=1	53	18	507	4	1	377	42,0	5,39	High	High	High	High	High	High	High	High	High	High	1.003	0.924	0.876	1.029	0.912	0.907	0.75	1.028	5076.5	5093.5	4689.9	4444.5	5223.4	4632	4605.5	3805.8	5220.1	13,925	6059	16	831,56	18
FALSE	Master Protein	Q61879	Myosin-10 OS=Mus musculus GN=Myh10 PE=1 SV=2	45	83	346	69	1	1976	228,9	5,54	High	High	High	High	High	High	High	High	High	High	1.006	0.931	1.035	1.007	0.982	0.969	0.966	1.021	27476.3	27639.4	25573.1	28448.4	27676.7	26985.5	26612.4	26549.2	28061.8	10,149	6023	79	761,13	83
FALSE	Master Protein	P46660	alpha-internexin [OS=Mus musculus]	65	36	340	32	1	501	55,3	5,40	High	High	High	High	High	High	High	High	High	High	0.93	0.846	0.948	0.919	0.964	0.897	0.787	0.976	27044.3	25140.4	22869.4	25645.5	24850.5	26067.8	24252.7	21276	26407.6	29,654	6010	36	688,51	36
FALSE	Master Protein	O88737	Protein bassoon [OS=Mus musculus]	32	94	382	91	1	3942	418,6	7,71	High	High	High	High	High	High	High	High	High	High	1.02	0.987	1.11	1.057	1.042	1.072	1.322	1.023	30548.4	31158.8	30150.2	33894.7	32278.5	31820.4	32761	40383.8	31256.3	2,804	5981	90	791,09	93
FALSE	Master Protein	P51881	ADP/ATP translocase 2 OS=Mus musculus GN=Slc25a5 PE=1 SV=3	69	25	462	9	1	298	32,9	9,73	High	High	High	High	High	High	High	High	High	High	1.038	1.013	0.978	0.895	0.926	1.01	0.947	0.889	9784.5	10160.6	9910.2	9566.4	8752.4	9062.6	9877.6	9270	8694.7	50,795	5956	23	789,07	25
FALSE	Master Protein	P08249	Malate dehydrogenase, mitochondrial OS=Mus musculus GN=Mdh2 PE=1 SV=3	69	21	315	21	1	338	35,6	8,68	High	High	High	High	High	High	High	High	High	High	1.015	0.984	0.872	0.864	0.821	0.85	0.606	0.911	27848.7	28273	27394.1	24285.2	24060	22874.7	23659.8	16880.2	25356.6	35,308	5888	21	623,27	21
FALSE	Master Protein	Q99KI0	Aconitate hydratase, mitochondrial OS=Mus musculus GN=Aco2 PE=1 SV=1	56	38	371	38	1	780	85,4	7,93	High	High	High	High	High	High	High	High	High	High	1.019	1.013	0.998	1.047	0.944	1.027	0.826	1.079	32209.6	32833	32621.2	32157.3	33734.6	30421.6	33075.3	26608.7	34759	24,65	5836	38	744,77	37
FALSE	Master Protein	P13595	Neural cell adhesion molecule 1 [OS=Mus musculus]	41	36	405	7	1	1115	119,4	4,83	High	High	High	High	High	High	High	High	High	High	0.983	0.959	1.102	0.998	0.983	1.014	1.145	0.894	6973.4	6856	6688.1	7683.9	6959.2	6855.2	7068.8	7986.6	6236.5	9	5781	35	732,92	36
FALSE	Master Protein	Q99104	Unconventional myosin-Va [OS=Mus musculus]	42	75	370	75	1	1853	215,4	8,63	High	High	High	High	High	High	High	High	High	High	0.935	0.953	0.955	0.956	0.947	0.956	1.047	0.938	39051.9	36512.5	37235	37292.1	37314.6	36974.3	37326.3	40903	36630.6	6,958	5733	71	775,63	75
FALSE	Master Protein	Q9DB77	Cytochrome b-c1 complex subunit 2, mitochondrial OS=Mus musculus GN=Uqcrc2 PE=1 SV=1	51	22	325	21	1	453	48,2	9,25	High	High	High	High	High	High	High	High	High	High	0.949	0.957	0.908	0.947	0.926	0.957	0.933	0.862	28175.1	26735.3	26968.3	25587.5	26695.7	26094.4	26977.4	26274.5	24293.2	32,113	5728	22	624,33	22
FALSE	Master Protein	P43006-1	excitatory amino acid transporter 2 [OS=Mus musculus]	34	18	331	18	1	572	62,0	6,68	High	High	High	High	High	High	High	High	High	High	1.149	1.084	1.131	1.001	0.962	1.041	1.164	0.813	27447.1	31537.1	29750.8	31036.8	27466.5	26401.4	28577	31935.1	22307.9	17,588	5669	17	632,48	18
FALSE	Master Protein	Q04447	Creatine kinase B-type OS=Mus musculus GN=Ckb PE=1 SV=1	71	23	315	21	1	381	42,7	5,67	High	High	High	High	High	High	High	High	High	High	1.102	1.036	1.055	1.135	1.03	1.089	0.77	1.094	20768.4	22878.2	21508.4	21907.3	23575.3	21386.3	22610	16000.6	22717.7	53,844	5625	22	667,26	21
FALSE	Master Protein	P63101	14-3-3 protein zeta/delta [OS=Mus musculus]	64	19	328	12	1	245	27,8	4,79	High	High	High	High	High	High	High	High	High	High	1.184	0.989	1.28	1.086	1.08	1.135	0.833	1.203	18880.1	22346.2	18681.6	24157.8	20513.2	20383.7	21435.1	15721.2	22705.1	41,813	5604	19	648,96	19
FALSE	Master Protein	P08551	Neurofilament light polypeptide [OS=Mus musculus]	81	45	358	42	1	543	61,5	4,64	High	High	High	High	High	High	High	High	High	High	0.833	0.813	1.163	0.839	0.859	0.87	0.843	0.965	31007.1	25835.3	25215.1	36075.1	26009.2	26646.8	26970	26144.9	29917.9	37,492	5594	45	723,84	45
FALSE	Master Protein	O88935	Synapsin-1 [OS=Mus musculus]	71	33	355	30	1	706	74,1	9,80	High	High	High	High	High	High	High	High	High	High	1.061	0.926	0.964	1.025	1.009	0.973	0.776	1.095	26117	27715.4	24193	25167.8	26773.4	26356.1	25405.1	20255.4	28590.4	34,938	5509	33	745,30	33
FALSE	Master Protein	Q6Q477	Plasma membrane calcium-transporting ATPase 4 OS=Mus musculus GN=Atp2b4 PE=1 SV=1	28	32	315	18	1	1205	133,0	6,13	High	High	High	High	High	High	High	High	High	High	1.075	1.147	1.033	1.017	1.073	1.039	1.306	0.921	8686.4	9334.8	9959.8	8974	8835.1	9324.7	9022.3	11346.3	7997	5,898	5483	31	636,15	31
FALSE	Master Protein	P46096	Synaptotagmin-1 OS=Mus musculus GN=Syt1 PE=1 SV=1	54	27	410	19	1	421	47,4	8,53	High	High	High	High	High	High	High	High	High	High	1.008	1.09	0.984	0.988	0.953	0.928	1.334	0.864	24354.8	24557.4	26558.4	23954.2	24053.6	23210.6	22601.9	32477.6	21046.8	62,096	5446	27	834,50	27
FALSE	Master Protein	P01942	Hemoglobin subunit alpha [OS=Mus musculus]	90	10	298	10	1	142	15,1	8,22	High	High	High	High	High	High	High	High	High	High	0.834	1.493	1.176	1.141	1.195	1.117	1.254	1.37	19873.1	16573.9	29679.9	23375.9	22678.1	23738.6	22193	24915.3	27231.2	132,352	5420	10	555,68	8
FALSE	Master Protein	P63011	Ras-related protein Rab-3A [OS=Mus musculus]	63	14	328	7	1	220	25,0	5,03	High	High	High	High	High	High	High	High	High	High	1.055	0.992	1.058	1.024	0.991	1.024	1.154	0.903	12795.9	13501.4	12690.2	13535.3	13108.6	12676.5	13108	14771	11550.8	35,517	5406	12	616,61	14
FALSE	Master Protein	Q9CZ13	Cytochrome b-c1 complex subunit 1, mitochondrial [OS=Mus musculus]	45,625	19	279	19	1	480	52,8	6,21	High	High	High	High	High	High	High	High	High	High	1.006	0.988	0.999	0.927	0.941	0.983	0.919	0.874	23465.4	23597.5	23179.3	23448	21758.5	22084.8	23056.5	21562.2	20510.5	16,378	5392	19	568,26	19
FALSE	Master Protein	P52480	Pyruvate kinase PKM OS=Mus musculus GN=Pkm PE=1 SV=4	72	37	381	3	1	531	57,8	7,47	High	High	High	High	High	High	High	High	High	High	1.006	0.896	1.037	0.935	0.901	0.919	0.76	0.989	1568.4	1577.8	1405.8	1626.1	1466.5	1412.5	1441.3	1191.3	1551.8	40,843	5308	35	771,65	37
FALSE	Master Protein	P07901	Heat shock protein HSP 90-alpha [OS=Mus musculus]	56	42	348	26	1	733	84,7	5,01	High	High	High	High	High	High	High	High	High	High	0.929	0.976	0.806	0.896	0.848	0.871	0.658	0.998	23003.3	21370.4	22445.1	18548.7	20603.7	19515.3	20042	15137.2	22950.6	38,377	5289	41	649,46	41
FALSE	Master Protein	P17427	AP-2 complex subunit alpha-2 OS=Mus musculus GN=Ap2a2 PE=1 SV=2	50	41	269	27	1	938	104,0	6,93	High	High	High	High	High	High	High	High	High	High	1.049	0.995	0.973	1.042	1.017	1.01	0.874	1.022	15818.9	16598	15738.4	15387.8	16482.7	16095.1	15984.2	13823.7	16160	9,798	5140	39	577,97	40
FALSE	Master Protein	O35643	AP-1 complex subunit beta-1 [OS=Mus musculus]	53	45	285	22	1	943	103,9	5,17	High	High	High	High	High	High	High	High	High	High	0.987	0.978	0.938	1.06	1.082	1.055	0.878	1.231	8246.4	8136.9	8066	7733.1	8738.9	8919.6	8697.3	7237.9	10148.4	18,429	5088	44	615,01	45
FALSE	Master Protein	P14094	Sodium/potassium-transporting ATPase subunit beta-1 [OS=Mus musculus]	56,25	16	448	16	1	304	35,2	8,65	High	High	High	High	High	High	High	High	High	High	0.963	0.989	0.795	0.795	0.831	0.938	0.935	0.832	43559	41945.4	43075.3	34616.8	34643.2	36196.9	40855.3	40707.2	36236.7	65,608	5053	15	725,76	16
FALSE	Master Protein	Q64332	Synapsin-2 OS=Mus musculus GN=Syn2 PE=1 SV=2	53	21	272	2	1	586	63,3	8,43	High	High	High	High	High	High	High	High	High	High	0.987	0.843	1.094	1.016	1.046	1.048	0.828	1.061	1050.1	1036.1	884.7	1148.3	1066.9	1098.1	1100.4	869.5	1114.2	16,433	4964	21	609,76	21
FALSE	Master Protein	P50516-1	V-type proton ATPase catalytic subunit A [OS=Mus musculus]	62	35	292	35	1	617	68,3	5,58	High	High	High	High	High	High	High	High	High	High	1.022	1.088	1.031	1.082	1.072	1.044	0.874	1.18	21504.4	21967.7	23402.7	22167.3	23269.7	23051.6	22457.8	18790.1	25368.6	26,283	4866	34	587,18	35
FALSE	Master Protein	P61264	Syntaxin-1B OS=Mus musculus GN=Stx1b PE=1 SV=1	73	24	302	19	1	288	33,2	5,38	High	High	High	High	High	High	High	High	High	High	0.871	0.818	0.783	0.867	0.781	0.893	0.817	0.853	32586.3	28388.5	26653.8	25507.1	28259.2	25436.5	29088.8	26628.4	27782.2	111,202	4860	24	576,80	24
FALSE	Master Protein	P12960	Contactin-1 [OS=Mus musculus]	49	41	317	41	1	1020	113,3	6,16	High	High	High	High	High	High	High	High	High	High	0.981	1.004	0.872	0.989	1.009	0.981	1.122	0.991	26919.7	26414.2	27025.1	23481.6	26632.2	27153.6	26395.3	30210	26678.1	9,385	4818	41	613,89	41
FALSE	Master Protein	Q9QYX7-1	Protein piccolo [OS=Mus musculus]	22	88	309	85	1	5068	550,5	6,51	High	High	High	High	High	High	High	High	High	High	1.031	0.948	1.162	1.026	1.034	1.049	1.245	1.059	28857.2	29738.7	27344.1	33526.1	29593.7	29851.9	30284.3	35936.1	30557.4	2,25	4720	83	620,32	88
FALSE	Master Protein	Q91V14	Solute carrier family 12 member 5 [OS=Mus musculus]	33	34	298	30	1	1138	126,2	6,74	High	High	High	High	High	High	High	High	High	High	0.948	1.001	1.014	0.965	0.965	0.974	1.169	0.953	18148.5	17200.2	18164.9	18394	17514.6	17522.4	17685.6	21212.4	17296	6,943	4682	31	572,33	34
FALSE	Master Protein	P17426	AP-2 complex subunit alpha-1 OS=Mus musculus GN=Ap2a1 PE=1 SV=1	56	47	283	33	1	977	107,6	7,03	High	High	High	High	High	High	High	High	High	High	1.003	0.998	0.948	1.054	1.052	1.012	0.949	1.063	16314.8	16371.6	16288.9	15465.3	17193.3	17162.6	16506.5	15479.3	17340.9	13,046	4591	46	546,21	47
FALSE	Master Protein	Q02053	Ubiquitin-like modifier-activating enzyme 1 [OS=Mus musculus]	51	41	255	41	1	1058	117,7	5,66	High	High	High	High	High	High	High	High	High	High	0.969	0.98	0.952	1.002	0.972	0.943	0.767	1.034	25334.4	24549.9	24826.2	24128.8	25377	24628.6	23894.3	19420.3	26188.5	9,812	4500	40	557,09	41
FALSE	Master Protein	P08553	Neurofilament medium polypeptide [OS=Mus musculus]	54	44	313	40	1	848	95,9	4,77	High	High	High	High	High	High	High	High	High	High	0.782	0.849	0.994	0.824	0.839	0.823	0.825	0.929	34765.9	27176.9	29517.8	34547.2	28654.5	29176.1	28612.2	28681.8	32285.9	14,086	4486	41	600,59	44
FALSE	Master Protein	P18872	Guanine nucleotide-binding protein G(o) subunit alpha OS=Mus musculus GN=Gnao1 PE=1 SV=3	62	21	266	4	1	354	40,1	5,53	High	High	High	High	High	High	High	High	High	High	1.341	1.318	0.839	0.758	0.891	1.091	0.939	0.723	1545.7	2072	2036.7	1297.4	1171.1	1377.6	1685.9	1451.8	1117.9	34,481	4399	21	487,71	21
FALSE	Master Protein	P11499	Heat shock protein HSP 90-beta OS=Mus musculus GN=Hsp90ab1 PE=1 SV=3	62	42	310	25	1	724	83,2	5,03	High	High	High	High	High	High	High	High	High	High	0.929	1.014	0.808	0.908	0.889	0.844	0.657	1.006	16040.4	14894.8	16269.2	12966.2	14568.1	14256.3	13537.3	10537.4	16132.1	37,141	4317	38	552,84	42
FALSE	Master Protein	P68254-1	14-3-3 protein theta [OS=Mus musculus]	59	15	246	10	1	245	27,8	4,78	High	High	High	High	High	High	High	High	High	High	1.069	0.975	1.142	1.056	1.037	1.084	0.948	1.103	12853.4	13742.9	12525.7	14679.9	13574.8	13329.4	13935.6	12188.7	14179.1	23,484	4307	15	498,58	15
FALSE	Master Protein	Q9QXZ0	Microtubule-actin cross-linking factor 1 [OS=Mus musculus]	16	96	257	93	1	7354	831,4	5,43	High	High	High	High	High	High	High	High	High	High	1	0.969	1.064	1.038	1	0.996	1.101	0.983	28487.8	28499.4	27614.1	30325	29580	28479.7	28361.5	31352.7	28004.4	0,772	4284	91	562,91	96
FALSE	Master Protein	Q8BPN8-1	DmX-like protein 2 [OS=Mus musculus]	28	66	255	64	1	3032	338,0	6,42	High	High	High	High	High	High	High	High	High	High	0.978	1.04	1.014	1.085	1.081	1.041	0.998	1.112	23647.6	23122.2	24585.6	23979.2	25660.1	25551.4	24606.7	23611.4	26304.6	2,345	4155	63	536,07	66
FALSE	Master Protein	Q7TSJ2	Microtubule-associated protein 6 OS=Mus musculus GN=Map6 PE=1 SV=2	63	52	284	52	1	906	96,4	9,50	High	High	High	High	High	High	High	High	High	High	1.129	0.849	1.215	1.12	1.227	1.16	1.144	1.216	22560.6	25462.6	19156.8	27405.6	25257	27679.4	26162.7	25800.3	27431.2	12,563	4058	49	512,41	52
FALSE	Master Protein	Q923T9	Calcium/calmodulin-dependent protein kinase type II subunit gamma OS=Mus musculus GN=Camk2g PE=1 SV=1	39	21	297	9	1	529	59,6	7,58	High	High	High	High	High	High	High	High	High	High	0.97	1.067	0.96	0.898	0.967	0.97	1.368	0.885	7775.9	7541	8298.2	7464	6986	7520.9	7540.4	10639.7	6882.7	14,849	4045	19	533,92	21
FALSE	Master Protein	P02089	Hemoglobin subunit beta-2 OS=Mus musculus GN=Hbb-b2 PE=1 SV=2	82	10	293	4	1	147	15,9	8,05	High	High	High	High	High	High	High	High	High	High	8.153	1.713	0.956	0.998	0.92	0.919	0.958	0.864	759.9	6195.4	1301.8	726.7	758	698.8	698.3	728.3	656.3	37,312	3999	10	446,53	9
FALSE	Master Protein	P05063	Fructose-bisphosphate aldolase C [OS=Mus musculus]	78	29	241	23	1	363	39,4	7,12	High	High	High	High	High	High	High	High	High	High	1.02	0.992	1.156	1.063	1.01	1.039	0.776	1.125	12317.9	12564	12223.8	14239.8	13090.2	12446.7	12801.5	9562.6	13858.4	109,53	3973	29	459,75	28
FALSE	Master Protein	P13795-1	Synaptosomal-associated protein 25 [OS=Mus musculus]	75	19	209	4	1	206	23,3	4,77	High	High	High	High	High	High	High	High	High	High	1.192	1	1.293	0.935	1.028	1.165	1.224	1.02	3092.5	3685.1	3091.5	3997.8	2890.4	3178.3	3603.7	3784.2	3154.1	134,936	3968	19	460,76	19
FALSE	Master Protein	Q8VDD5	Myosin-9 [OS=Mus musculus]	32	53	209	38	1	1960	226,2	5,66	High	High	High	High	High	High	High	High	High	High	0.991	0.959	1.04	1.003	0.986	0.967	1.036	0.975	14757.8	14617.6	14156.8	15351.5	14802.5	14552.6	14271.3	15286.1	14388.3	3,024	3912	50	466,34	53
FALSE	Master Protein	P47857	ATP-dependent 6-phosphofructokinase, muscle type OS=Mus musculus GN=Pfkm PE=1 SV=3	52	33	222	28	1	780	85,2	8,00	High	High	High	High	High	High	High	High	High	High	1.019	1.067	0.979	1.039	1.058	1.014	0.83	1.151	16858.4	17171.6	17995.6	16499.7	17511.5	17830.7	17093.7	13990.7	19409.5	11,915	3870	32	449,30	33
FALSE	Master Protein	Q8CHC4	Synaptojanin-1 [OS=Mus musculus]	35	44	216	44	1	1574	172,5	6,89	High	High	High	High	High	High	High	High	High	High	1.08	0.955	1.056	1.127	1.115	1.064	0.975	1.148	18053.6	19505.3	17241.6	19072.1	20348.3	20125.4	19214.9	17595.5	20718	3,988	3849	41	428,06	44
FALSE	Master Protein	Q60931	Voltage-dependent anion-selective channel protein 3 [OS=Mus musculus]	56	15	263	13	1	283	30,7	8,79	High	High	High	High	High	High	High	High	High	High	0.889	1.06	0.932	0.963	1.037	0.912	1.122	0.975	19623.4	17444.9	20805	18284.3	18906.5	20351.8	17898.1	22026.4	19130.7	23,484	3784	15	478,04	15
FALSE	Master Protein	P19096	Fatty acid synthase OS=Mus musculus GN=Fasn PE=1 SV=2	35	62	249	62	1	2504	272,3	6,58	High	High	High	High	High	High	High	High	High	High	0.985	0.955	1	1.039	1.041	0.995	0.94	1.044	23513.8	23171	22466.7	23519.4	24427.2	24474.1	23386.3	22098.1	24542.8	2,831	3778	57	530,26	62
FALSE	Master Protein	P63044	Vesicle-associated membrane protein 2 [OS=Mus musculus]	35	5	158	2	1	116	12,7	8,13	High	High	High	High	High	High	High	High	High	High	1.044	0.996	1.12	1.093	1.058	1.096	1.272	1.005	4165.1	4349	4147.6	4666.5	4551.6	4405	4564.1	5297.8	4185.1	99	3775	5	412,11	5
FALSE	Master Protein	Q8BMF4	Dihydrolipoyllysine-residue acetyltransferase component of pyruvate dehydrogenase complex, mitochondrial [OS=Mus musculus]	37	17	222	17	1	642	67,9	8,57	High	High	High	High	High	High	High	High	High	High	0.997	0.956	1.008	1.048	1.018	0.969	1.118	0.957	14488.2	14448.8	13852	14609.4	15181.8	14752.9	14034.5	16195.2	13861.3	4,908	3769	17	439,76	17
FALSE	Master Protein	P97427	Dihydropyrimidinase-related protein 1 [OS=Mus musculus]	54	21	201	16	1	572	62,1	7,12	High	High	High	High	High	High	High	High	High	High	1.15	1.19	1.148	1.226	1.252	1.129	0.946	1.281	9225	10611.6	10974.9	10594.3	11310.3	11551.1	10413.2	8725.4	11814.4	8,363	3730	21	408,37	21
FALSE	Master Protein	P06837	Neuromodulin [OS=Mus musculus]	74	19	218	19	1	227	23,6	4,73	High	High	High	High	High	High	High	High	High	High	1.021	0.895	1.118	0.912	0.917	0.972	1.043	0.854	27188.9	27761.5	24325.5	30395.7	24806.9	24922.8	26426	28355.5	23217.3	170,907	3706	18	443,07	19
FALSE	Master Protein	P62814	V-type proton ATPase subunit B, brain isoform OS=Mus musculus GN=Atp6v1b2 PE=1 SV=1	66	25	210	25	1	511	56,5	5,81	High	High	High	High	High	High	High	High	High	High	1.063	1.049	0.982	1.043	1.003	1.041	0.827	1.093	15192.3	16155.1	15943.3	14925.1	15850.5	15237.8	15814.2	12564.5	16600.8	22,263	3656	25	445,73	25
FALSE	Master Protein	P23819	glutamate receptor 2 [OS=Mus musculus]	43	32	189	26	1	883	98,6	7,39	High	High	High	High	High	High	High	High	High	High	1.013	1.055	0.998	0.99	0.947	0.989	1.281	0.882	13236.3	13402.7	13967.9	13211.8	13097.5	12530.4	13092.8	16956.7	11672.9	8,559	3615	30	387,48	32
FALSE	Master Protein	Q9CR62	Mitochondrial 2-oxoglutarate/malate carrier protein [OS=Mus musculus]	63	16	172	16	1	314	34,1	9,94	High	High	High	High	High	High	High	High	High	High	0.973	0.953	0.945	1.005	0.954	0.951	1.043	0.907	15041.5	14636.1	14337.9	14213.4	15123	14353.7	14311.8	15683.5	13648.3	12,689	3588	15	388,56	16
FALSE	Master Protein	Q91V61	Sideroflexin-3 OS=Mus musculus GN=Sfxn3 PE=1 SV=1	61	15	167	13	1	321	35,4	9,51	High	High	High	High	High	High	High	High	High	High	0.947	1.007	0.924	1.045	1.016	0.976	1.215	0.939	12172.1	11521	12262.1	11252	12718.3	12364.7	11877.3	14786	11425.7	12,895	3569	15	381,77	15
FALSE	Master Protein	Q8VEM8	Phosphate carrier protein, mitochondrial OS=Mus musculus GN=Slc25a3 PE=1 SV=1	50	16	261	16	1	357	39,6	9,26	High	High	High	High	High	High	High	High	High	High	0.983	0.991	0.768	0.926	0.965	0.893	0.962	0.84	24476.7	24072.7	24257.1	18805.7	22660	23626.7	21848.9	23539.9	20563.2	9	3516	14	452,84	16
FALSE	Master Protein	Q9WV92	Band 4.1-like protein 3 [OS=Mus musculus]	50	44	212	4	1	929	103,3	5,31	High	High	High	High	High	High	High	High	High	High	0.893	0.843	1.23	0.96	0.941	0.967	0.908	1.069	1803.2	1610.6	1519.9	2218.8	1730.9	1696.7	1743.2	1637.6	1927.9	12,204	3501	43	435,38	44
FALSE	Master Protein	P05201	Aspartate aminotransferase, cytoplasmic OS=Mus musculus GN=Got1 PE=1 SV=3	71	24	209	24	1	413	46,2	7,14	High	High	High	High	High	High	High	High	High	High	1.063	1.111	1.064	1.092	1.086	1.031	0.801	1.128	17380.3	18469.3	19302.5	18495.3	18979	18882.6	17910.7	13919.6	19604	28,126	3493	24	362,90	22
FALSE	Master Protein	Q64521	Glycerol-3-phosphate dehydrogenase, mitochondrial OS=Mus musculus GN=Gpd2 PE=1 SV=2	66	45	247	44	1	727	80,9	6,61	High	High	High	High	High	High	High	High	High	High	0.969	1.044	0.985	0.95	1.034	0.951	1.132	0.903	25418.4	24640.4	26532	25035	24141.3	26277.5	24168.9	28779.8	22958	18,953	3409	43	479,65	44
FALSE	Master Protein	Q91VD9	NADH-ubiquinone oxidoreductase 75 kDa subunit, mitochondrial [OS=Mus musculus]	61	34	188	34	1	727	79,7	5,72	High	High	High	High	High	High	High	High	High	High	0.952	0.868	0.776	0.884	0.802	0.758	0.664	0.86	18116.6	17251.9	15733.7	14062.6	16020.4	14521.3	13741.2	12034	15580.9	13,307	3393	34	401,97	34
FALSE	Master Protein	P17751	Triosephosphate isomerase OS=Mus musculus GN=Tpi1 PE=1 SV=4	73	18	192	18	1	299	32,2	5,74	High	High	High	High	High	High	High	High	High	High	1.179	1.201	1.116	1.025	1.111	1.081	0.731	1.025	17897.5	21104.9	21494.1	19975.8	18337.3	19889.5	19342.8	13081.8	18351.2	53,556	3335	17	418,57	18
FALSE	Master Protein	Q8K0T0	Reticulon-1 OS=Mus musculus GN=Rtn1 PE=1 SV=1	36	21	232	20	1	780	83,5	4,58	High	High	High	High	High	High	High	High	High	High	1.024	0.951	0.935	0.99	1.031	0.954	1.045	0.95	17324.8	17733.4	16474.5	16191.5	17144.5	17864.5	16521.2	18100.8	16455.8	9,701	3210	20	428,65	21
FALSE	Master Protein	P62874	Guanine nucleotide-binding protein G(I)/G(S)/G(T) subunit beta-1 [OS=Mus musculus]	50	13	208	6	1	340	37,4	6,00	High	High	High	High	High	High	High	High	High	High	1.598	1.325	1.16	0.981	1.138	1.232	0.829	0.663	5430.9	8676	7197.4	6301	5326.2	6181.1	6688.8	4501.5	3602.6	19,535	3208	13	375,16	13
FALSE	Master Protein	P61982	14-3-3 protein gamma [OS=Mus musculus]	74	18	249	11	1	247	28,3	4,89	High	High	High	High	High	High	High	High	High	High	1.075	0.991	1.062	1.051	1.004	1.005	0.888	1.021	11876.3	12764.9	11771.6	12612.6	12477.8	11921	11938.4	10547.4	12130	45,416	3207	18	431,08	18
FALSE	Master Protein	Q99P72	Reticulon-4 OS=Mus musculus GN=Rtn4 PE=1 SV=2	40	33	189	29	1	1162	126,5	4,54	High	High	High	High	High	High	High	High	High	High	0.927	0.866	0.93	0.956	0.944	1.014	0.974	0.988	13484	12505.7	11680.9	12538.8	12894.2	12729	13675.7	13127.7	13327.1	8,583	3202	32	393,33	33
FALSE	Master Protein	P62821	Ras-related protein Rab-1A [OS=Mus musculus]	75	15	224	7	1	205	22,7	6,21	High	High	High	High	High	High	High	High	High	High	0.942	0.887	0.964	0.955	0.977	0.899	1.061	0.863	7465.9	7029.9	6619.2	7199.8	7129.4	7292.9	6713.1	7918	6440.7	26,826	3184	15	381,77	15
FALSE	Master Protein	P62259	14-3-3 protein epsilon [OS=Mus musculus]	69	17	198	14	1	255	29,2	4,74	High	High	High	High	High	High	High	High	High	High	1.088	0.976	1.127	1.008	1.014	1.085	0.859	1.126	14128	15365	13791.7	15925.1	14237.8	14325	15328.9	12129.5	15906.4	34,938	3180	17	392,67	17
FALSE	Master Protein	P26645	Myristoylated alanine-rich C-kinase substrate [OS=Mus musculus]	50	10	113	10	1	309	29,6	4,34	High	High	High	High	High	High	High	High	High	High	1.086	1.039	1.117	0.971	1.034	0.929	1.071	0.845	9843	10694.4	10222.3	10996.5	9559	10174.7	9139.5	10539.8	8321.1	25,827	3172	10	279,09	10
FALSE	Master Protein	Q9CZT8	Ras-related protein Rab-3B OS=Mus musculus GN=Rab3b PE=1 SV=1	55	10	191	6	1	219	24,7	5,11	High	High	High	High	High	High	High	High	High	High	0.984	1.008	1.007	1.08	0.973	1.004	1.313	0.893	2614.1	2572.5	2635	2633	2824	2544.8	2623.6	3432	2333.2	12,335	3159	10	348,35	9
FALSE	Master Protein	P62823	Ras-related protein Rab-3C OS=Mus musculus GN=Rab3c PE=1 SV=1	63	14	207	8	1	227	25,9	5,24	High	High	High	High	High	High	High	High	High	High	1.009	0.93	0.987	1.04	0.998	0.951	1.062	0.88	8347.3	8420.2	7762.4	8239.3	8679.2	8332.2	7935.8	8860.8	7342.3	26,384	3152	13	358,74	14
FALSE	Master Protein	P08752	guanine nucleotide-binding protein G(i) subunit alpha-2 [OS=Mus musculus]	63	18	165	11	1	355	40,5	5,45	High	High	High	High	High	High	High	High	High	High	1.116	1.024	1.173	0.958	1.037	1.065	1.009	0.991	5521.8	6163	5655.1	6474.8	5290.5	5727.7	5883.1	5570.7	5469.7	28,936	3129	18	325,94	18
FALSE	Master Protein	Q8K0U4	Heat shock 70 kDa protein 12A [OS=Mus musculus]	54	29	182	27	1	675	74,8	6,77	High	High	High	High	High	High	High	High	High	High	0.924	0.964	0.989	0.954	0.973	0.996	0.955	1.118	15283.7	14114.8	14728.3	15112	14586.1	14875.4	15228.2	14602.3	17085.1	15,788	3119	28	356,27	29
FALSE	Master Protein	P58252	Elongation factor 2 [OS=Mus musculus]	50	34	192	33	1	858	95,3	6,83	High	High	High	High	High	High	High	High	High	High	1.025	1.087	1.041	1.022	1.05	1.027	1.007	1.032	16289	16689.8	17698.5	16956.9	16644.7	17107.6	16726	16396.8	16818.2	8,583	3086	34	381,25	33
FALSE	Master Protein	Q6ZQ38	cullin-associated nedd8-dissociated protein 1 [OS=Mus musculus]	40	40	212	40	1	1230	136,2	5,78	High	High	High	High	High	High	High	High	High	High	0.982	0.994	0.954	1.047	1.035	1.05	0.942	1.076	17554.7	17240.2	17452	16740.2	18376.1	18162.7	18426.2	16542.5	18891.6	4,668	3083	40	390,40	40
FALSE	Master Protein	P38647	Stress-70 protein, mitochondrial OS=Mus musculus GN=Hspa9 PE=1 SV=3	49	31	169	30	1	679	73,4	6,07	High	High	High	High	High	High	High	High	High	High	0.858	0.795	0.753	0.768	0.719	0.731	0.624	0.791	17915.5	15368.4	14249.8	13494.5	13752.5	12887.2	13094.3	11178.2	14163.2	10,103	3078	30	339,75	31
FALSE	Master Protein	Q9Z2I0	LETM1 and EF-hand domain-containing protein 1, mitochondrial OS=Mus musculus GN=Letm1 PE=1 SV=1	52	29	165	29	1	738	82,9	6,52	High	High	High	High	High	High	High	High	High	High	0.989	0.941	0.962	0.905	0.855	0.922	1.063	0.86	13526.5	13379	12722.9	13014.1	12243.3	11561	12470.4	14377.8	11636.3	8,512	3021	29	379,25	29
FALSE	Master Protein	Q61548	Clathrin coat assembly protein AP180 [OS=Mus musculus]	31	21	175	18	1	901	91,8	4,88	High	High	High	High	High	High	High	High	High	High	1.054	0.929	1.064	1.11	1.137	1.062	0.888	1.188	11323.5	11936.5	10514.4	12050.6	12574.4	12872.2	12021.2	10058.1	13452	26,542	3017	21	346,35	21
FALSE	Master Protein	P05202	Aspartate aminotransferase, mitochondrial OS=Mus musculus GN=Got2 PE=1 SV=1	59	25	199	25	1	430	47,4	9,00	High	High	High	High	High	High	High	High	High	High	1.154	1.13	0.939	0.988	0.952	0.868	0.68	1.019	18690.5	21576.7	21117.7	17541.4	18460.9	17797.1	16231.5	12715.6	19048.1	16,433	2993	23	389,50	25
FALSE	Master Protein	Q5SQX6	Cytoplasmic FMR1-interacting protein 2 [OS=Mus musculus]	39	46	202	25	1	1253	145,6	7,05	High	High	High	High	High	High	High	High	High	High	0.993	0.969	0.96	1.056	1.028	1.023	1.018	1.033	10907.9	10826.5	10572.2	10469.7	11514.4	11214.3	11163.5	11106.5	11265.9	5,458	2965	42	399,11	45
FALSE	Master Protein	Q8CI94	Glycogen phosphorylase, brain form [OS=Mus musculus]	55	41	200	31	1	843	96,7	6,73	High	High	High	High	High	High	High	High	High	High	1.07	0.953	1.131	1.091	1.073	1.046	0.921	1.084	12363.4	13232.5	11787.5	13980.4	13484.3	13263.2	12936.1	11384.5	13397.5	10,823	2965	40	372,14	41
FALSE	Master Protein	P10852	4F2 cell-surface antigen heavy chain OS=Mus musculus GN=Slc3a2 PE=1 SV=1	38	19	174	19	1	526	58,3	5,91	High	High	High	High	High	High	High	High	High	High	0.955	0.968	1.027	0.945	0.927	0.943	1.099	0.911	18074.8	17256.5	17495	18567.4	17085.8	16749.8	17049	19873	16468.7	7,058	2947	19	343,20	19
FALSE	Master Protein	Q7TPR4	Alpha-actinin-1 [OS=Mus musculus]	56,390134529148	39	164	27	1	892	103,0	5,38	High	High	High	High	High	High	High	High	High	High	1.15	1.054	1.042	1.107	1.083	1.058	1.246	1.083	11909.3	13701.4	12552.3	12415.4	13178.8	12900.3	12595.1	14844.3	12892.2	8,63	2947	37	362,39	39
FALSE	Master Protein	Q9QWI6	SRC kinase signaling inhibitor 1 [OS=Mus musculus]	42,24	46	196	46	1	1250	134,8	9,32	High	High	High	High	High	High	High	High	High	High	0.959	1.032	1.001	0.958	0.962	0.979	1.239	0.964	19529.3	18734.4	20160.1	19558.4	18699.6	18785.4	19124.4	24199.4	18828.5	4,44	2947	46	396,30	46
FALSE	Master Protein	P63038-1	60 kDa heat shock protein, mitochondrial [OS=Mus musculus]	62,82722513089	28	154	28	1	573	60,9	6,18	High	High	High	High	High	High	High	High	High	High	0.878	0.855	0.805	0.837	0.804	0.833	0.734	0.948	13604.7	11941.1	11629.1	10950.3	11389.6	10943.9	11327.8	9990.1	12896.5	14,647	2917	27	312,69	28
FALSE	Master Protein	Q8BVE3	V-type proton ATPase subunit H OS=Mus musculus GN=Atp6v1h PE=1 SV=1	53	23	149	23	1	483	55,8	6,61	High	High	High	High	High	High	High	High	High	High	1.061	1.059	0.993	1.075	1.083	1.124	0.97	1.197	13235.5	14044.6	14020	13143.2	14229.3	14338.3	14874	12844.4	15841.7	23,709	2886	23	332,55	23
FALSE	Master Protein	Q62108-1	Disks large homolog 4 [OS=Mus musculus]	52	31	166	26	1	724	80,4	5,87	High	High	High	High	High	High	High	High	High	High	0.994	1.18	0.845	0.923	1.019	0.963	1.59	0.886	12407.7	12338.4	14641.7	10490.6	11455.9	12649	11953.3	19732.8	10994.4	16,013	2880	31	352,42	30
FALSE	Master Protein	Q60597	2-oxoglutarate dehydrogenase, mitochondrial [OS=Mus musculus]	44,574780058651	38	175	38	1	1023	116,4	6,83	High	High	High	High	High	High	High	High	High	High	1.02	0.965	0.907	1.046	0.988	1.022	0.877	1.074	16952.1	17286.4	16356.1	15376.7	17725.1	16747.4	17329	14874.2	18214.3	8,211	2874	35	350,66	38
FALSE	Master Protein	Q60930	Voltage-dependent anion-selective channel protein 2 OS=Mus musculus GN=Vdac2 PE=1 SV=2	49	13	205	12	1	295	31,7	7,49	High	High	High	High	High	High	High	High	High	High	0.923	1.002	0.85	0.899	1.017	0.912	1.073	0.93	19718.3	18195.2	19761.6	16757.9	17731.8	20052.6	17978.6	21157.7	18331.9	18,684	2871	13	379,03	13
FALSE	Master Protein	Q71LX4	Talin-2 [OS=Mus musculus]	29	48	150	41	1	2375	253,5	5,80	High	High	High	High	High	High	High	High	High	High	1.003	0.954	1.069	1.11	1.086	1.053	1.076	1.095	10728.2	10761.3	10234.6	11472.1	11910	11653.9	11296.5	11539.5	11750.7	1,535	2862	45	317,74	48
FALSE	Master Protein	Q8K596	Sodium/calcium exchanger 2 [OS=Mus musculus]	37	25	163	23	1	921	100,6	5,12	High	High	High	High	High	High	High	High	High	High	1.033	1.007	1.064	0.986	0.988	0.989	1.193	0.996	10733.9	11091	10804.3	11425.4	10587	10604.8	10610.9	12805	10691.6	9	2826	25	342,55	25
FALSE	Master Protein	P31650	Sodium- and chloride-dependent GABA transporter 3 OS=Mus musculus GN=Slc6a11 PE=1 SV=2	18	11	153	10	1	627	69,9	6,98	High	High	High	High	High	High	High	High	High	High	0.964	1.046	0.926	0.965	0.995	0.973	0.947	0.848	12584.6	12126.1	13157.9	11647	12145	12523.1	12248.5	11917.8	10675.8	3,262	2826	11	281,84	9
FALSE	Master Protein	F6SEU4	Ras/Rap GTPase-activating protein SynGAP [OS=Mus musculus]	36	39	192	35	1	1340	148,1	8,98	High	High	High	High	High	High	High	High	High	High	1.004	1.105	0.973	0.999	1.012	1.044	1.396	0.979	13350.4	13403.4	14747.3	12988.4	13341.3	13514.5	13935.7	18642.6	13076.1	3,34	2812	37	368,84	39
FALSE	Master Protein	P09411	phosphoglycerate kinase 1 [OS=Mus musculus]	70	24	197	24	1	417	44,5	7,90	High	High	High	High	High	High	High	High	High	High	1.03	1.011	0.916	1.036	1.023	1.041	0.746	1.123	17535.1	18064.7	17721	16054	18171.4	17945.8	18246.5	13081.4	19699.8	22,95	2794	24	371,95	24
FALSE	Master Protein	P67778	Prohibitin [OS=Mus musculus]	67	17	147	17	1	272	29,8	5,76	High	High	High	High	High	High	High	High	High	High	0.945	1.025	1.16	0.995	0.948	0.996	1.084	0.918	10677.1	10084.7	10944	12386.4	10622.4	10123.5	10635.7	11574.1	9804.2	30,623	2788	17	295,45	17
FALSE	Master Protein	P61922	4-aminobutyrate aminotransferase, mitochondrial [OS=Mus musculus]	64,2	23	167	23	1	500	56,4	8,09	High	High	High	High	High	High	High	High	High	High	1.033	1.091	0.955	1.039	1.052	1.079	0.854	1.102	13580.3	14022.6	14818.4	12968	14109.4	14289.7	14647.8	11598.1	14959.4	15,548	2783	23	349,41	23
FALSE	Master Protein	Q91V92	ATP-citrate synthase OS=Mus musculus GN=Acly PE=1 SV=1	43	36	173	36	1	1091	119,7	7,44	High	High	High	High	High	High	High	High	High	High	0.94	0.938	0.971	1.075	1.04	0.98	0.913	1.041	15064.4	14166.4	14133.4	14627.1	16193.2	15669.3	14768.8	13759.9	15677.8	4,972	2781	36	336,54	36
FALSE	Master Protein	P17156	Heat shock-related 70 kDa protein 2 [OS=Mus musculus]	36	22	210	8	1	633	69,6	5,67	High	High	High	High	High	High	High	High	High	High	1.018	1.001	1.102	1.043	1.058	1.05	1.122	1.014	1463.1	1489.3	1463.9	1611.8	1526	1548.1	1535.7	1641.1	1483.7	5,032	2775	22	368,71	22
FALSE	Master Protein	Q810U3	Neurofascin [OS=Mus musculus]	27,741935483871	30	179	30	1	1240	137,9	6,19	High	High	High	High	High	High	High	High	High	High	0.988	0.959	0.92	0.981	1.037	0.968	1.17	0.949	15820.2	15625.3	15165.5	14548.7	15524.8	16401.4	15317	18516.2	15008.3	3,698	2726	28	362,29	30
FALSE	Master Protein	P62880	Guanine nucleotide-binding protein G(I)/G(S)/G(T) subunit beta-2 [OS=Mus musculus]	51	14	193	5	1	340	37,3	6,00	High	High	High	High	High	High	High	High	High	High	1.735	1.35	1.174	0.815	1.076	1.278	0.851	0.732	2708.4	4700.3	3657.4	3179.7	2206.5	2915.5	3461	2306.2	1981.2	19,535	2720	13	332,12	14
FALSE	Master Protein	Q62188	Dihydropyrimidinase-related protein 3 [OS=Mus musculus]	35	17	155	11	1	570	61,9	6,49	High	High	High	High	High	High	High	High	High	High	1.094	1.45	1.076	1.086	1.05	1.028	0.811	1.114	4134.3	4522.2	5995.6	4450.3	4488.1	4342.7	4251.7	3351.7	4605.7	5,225	2696	15	278,55	16
FALSE	Master Protein	Q8BYI9	Tenascin-R OS=Mus musculus GN=Tnr PE=1 SV=2	32	34	153	34	1	1358	149,5	4,94	High	High	High	High	High	High	High	High	High	High	0.939	0.977	0.888	0.92	0.93	0.9	0.803	0.961	14541	13655.2	14208	12909.6	13379.8	13527.3	13090.1	11676.8	13974.2	3,693	2690	31	335,06	34
FALSE	Master Protein	P19246	Neurofilament heavy polypeptide [OS=Mus musculus]	43	40	221	37	1	1090	116,9	5,81	High	High	High	High	High	High	High	High	High	High	0.821	0.775	1.155	0.845	0.873	0.863	0.814	0.945	24051.8	19756	18647.4	27782.3	20320.8	21004.7	20762.8	19575.8	22732.4	2,779	2689	40	389,86	40
FALSE	Master Protein	P06745	glucose-6-phosphate isomerase [OS=Mus musculus]	47	23	160	23	1	558	62,7	8,13	High	High	High	High	High	High	High	High	High	High	1.11	1.152	1.048	1.089	1.07	1.063	0.73	1.103	14905.2	16541.8	17171	15623.9	16236.3	15947.7	15838.8	10877.9	16441.5	10,45	2676	23	311,23	22
FALSE	Master Protein	P26443	Glutamate dehydrogenase 1, mitochondrial [OS=Mus musculus]	54	25	183	25	1	558	61,3	8,00	High	High	High	High	High	High	High	High	High	High	0.93	0.907	0.881	0.857	0.812	0.822	0.692	0.939	20345.5	18912.1	18446.9	17924	17438.8	16515.8	16715.2	14069.5	19110.2	11,115	2674	25	346,08	25
FALSE	Master Protein	P16125	L-lactate dehydrogenase B chain OS=Mus musculus GN=Ldhb PE=1 SV=2	54	18	191	17	1	334	36,5	6,05	High	High	High	High	High	High	High	High	High	High	1.053	1.09	1.091	1.025	1.005	1.094	0.739	1.234	17791.5	18735	19399.8	19413.2	18239.9	17886.7	19464	13141.4	21961.6	24,65	2670	18	337,93	18
FALSE	Master Protein	P84091	AP-2 complex subunit mu OS=Mus musculus GN=Ap2m1 PE=1 SV=1	58	27	205	27	1	435	49,6	9,54	High	High	High	High	High	High	High	High	High	High	1.075	1.108	0.962	1.065	1.141	1.064	1.075	1.183	18068.2	19423.6	20027.9	17380	19243.6	20607.5	19215.9	19420.4	21372.6	27,072	2644	26	375,63	26
FALSE	Master Protein	P07724	Serum albumin OS=Mus musculus GN=Alb PE=1 SV=3	60	31	169	31	1	608	68,6	6,07	High	High	High	High	High	High	High	High	High	High	1.032	1.41	0.904	0.917	1.174	1.472	1.216	1.03	15870.4	16383.8	22382.4	14348.3	14560	18636.6	23363.7	19301.7	16354.4	11,389	2640	29	352,36	31
FALSE	Master Protein	P50396	Rab GDP dissociation inhibitor alpha [OS=Mus musculus]	63	23	150	19	1	447	50,5	5,08	High	High	High	High	High	High	High	High	High	High	1.128	1.052	1.088	1.045	1.02	0.981	0.651	1.111	9953.6	11225.9	10470	10832.6	10405.9	10150.9	9765.7	6480	11056.6	26,826	2638	23	306,65	23
FALSE	Master Protein	Q76MZ3	Serine/threonine-protein phosphatase 2A 65 kDa regulatory subunit A alpha isoform OS=Mus musculus GN=Ppp2r1a PE=1 SV=3	46	23	155	23	1	589	65,3	5,11	High	High	High	High	High	High	High	High	High	High	1.047	0.968	0.902	1.051	0.981	1.013	0.862	0.997	13954.7	14611.1	13503.9	12590.8	14661.8	13695.8	14136.8	12034.4	13906.4	6,943	2637	21	306,09	23
FALSE	Master Protein	P22752	Histone H2A type 1 OS=Mus musculus GN=Hist1h2ab PE=1 SV=3	40	9	200	5	1	130	14,1	11,05	High	High	High	High	High	High	High	High	High	High	1.044	1.018	0.898	0.858	0.856	1.008	1.098	1.181	6848.3	7151.4	6971.6	6150.2	5877.9	5858.9	6904.5	7518	8084.7	99	2630	8	352,31	9
FALSE	Master Protein	O08788	Dynactin subunit 1 OS=Mus musculus GN=Dctn1 PE=1 SV=3	38	39	143	38	1	1281	141,6	5,90	High	High	High	High	High	High	High	High	High	High	0.991	0.964	1.091	1.053	1.017	1.082	1.079	1.085	14243.6	14120.5	13726.2	15545.3	14996.1	14491.7	15411.7	15363.6	15459.8	4,712	2629	37	327,33	39
FALSE	Master Protein	Q9JIS5	Synaptic vesicle glycoprotein 2A OS=Mus musculus GN=Sv2a PE=1 SV=1	29	20	160	19	1	742	82,6	5,57	High	High	High	High	High	High	High	High	High	High	0.987	1.079	0.993	1.024	1.03	0.989	1.13	0.926	13948.3	13773.2	15043.7	13845.6	14283	14367.1	13788.9	15762.5	12917.4	5,739	2626	20	316,00	20
FALSE	Master Protein	B2RSH2	Guanine nucleotide-binding protein G(i) subunit alpha-1 OS=Mus musculus GN=Gnai1 PE=1 SV=1	50	15	153	8	1	354	40,3	5,97	High	High	High	High	High	High	High	High	High	High	1.197	1.036	1.129	0.969	1.062	1.02	1.116	0.969	4805.8	5753.4	4978.8	5425.6	4657.8	5104.5	4900.1	5363.5	4657.4	19,691	2620	15	291,93	15
FALSE	Master Protein	Q9ES97-1	Reticulon-3 [OS=Mus musculus]	40	30	172	29	1	964	103,8	4,92	High	High	High	High	High	High	High	High	High	High	1.008	0.962	1.08	0.999	1.006	0.998	1.171	0.955	12566.5	12663.7	12094.7	13575	12549.6	12640	12535.7	14714.5	11997.9	6,627	2589	28	341,68	30
FALSE	Master Protein	Q8BZ98	Dynamin-3 OS=Mus musculus GN=Dnm3 PE=1 SV=1	44	34	202	20	1	863	97,1	8,35	High	High	High	High	High	High	High	High	High	High	0.996	0.978	0.995	1.063	1.058	0.99	0.901	1.109	6743.2	6716.2	6597.9	6708.9	7169.6	7132.3	6674.4	6074.7	7477.6	5,072	2474	28	381,20	34
FALSE	Master Protein	Q9JKC6	Cell cycle exit and neuronal differentiation protein 1 [OS=Mus musculus]	42	8	177	8	1	149	15,0	8,97	High	High	High	High	High	High	High	High	High	High	0.902	0.925	0.941	0.915	0.877	0.908	0.99	0.847	18944	17079.9	17515.6	17820.7	17342.1	16612.1	17192	18759.5	16041.7	26,826	2472	8	275,83	8
FALSE	Master Protein	Q9D1G1	Ras-related protein Rab-1B OS=Mus musculus GN=Rab1b PE=1 SV=1	66	12	186	4	1	201	22,2	5,73	High	High	High	High	High	High	High	High	High	High	0.966	1.026	0.852	0.977	0.99	0.944	1.074	0.849	4480.2	4328.8	4598.3	3819.1	4378.9	4436.2	4228.6	4812.4	3805.6	18,684	2446	12	312,23	12
FALSE	Master Protein	E9Q401	Ryanodine receptor 2 OS=Mus musculus GN=Ryr2 PE=1 SV=1	16	62	166	60	1	4966	564,5	6,09	High	High	High	High	High	High	High	High	High	High	0.939	0.982	0.957	0.991	0.957	0.964	1.165	0.956	15120.8	14201.5	14846.8	14464.7	14981.1	14466	14582.4	17613.1	14450.8	0,775	2434	57	338,88	62
FALSE	Master Protein	P28663	Beta-soluble NSF attachment protein OS=Mus musculus GN=Napb PE=1 SV=2	83	20	133	15	1	298	33,5	5,47	High	High	High	High	High	High	High	High	High	High	1.213	1.141	1.118	1.11	1.131	1.136	1.051	1.097	9205.8	11167	10500.5	10291.7	10214.2	10409.7	10453.5	9674.3	10096.5	24,65	2431	20	286,58	19
FALSE	Master Protein	Q8K1M6	Dynamin-1-like protein OS=Mus musculus GN=Dnm1l PE=1 SV=2	52	27	145	27	1	742	82,6	7,05	High	High	High	High	High	High	High	High	High	High	0.994	1.003	0.991	1.04	1.016	1.012	0.898	1.065	10869.6	10808.1	10898.2	10770.9	11300.8	11045.5	10994.6	9762.7	11577.8	6,378	2423	27	310,84	27
FALSE	Master Protein	Q6ZWR6-1	Nesprin-1 [OS=Mus musculus]	9	60	148	45	1	8799	1009,3	5,59	High	High	High	High	High	High	High	High	High	High	0.928	0.915	0.979	0.993	0.932	0.962	1.028	0.932	11582.1	10748.8	10599.1	11337.9	11504.9	10800	11137.5	11911.5	10793.3	0,31	2415	56	325,50	60
FALSE	Master Protein	Q9DC69	NADH dehydrogenase [ubiquinone] 1 alpha subcomplex subunit 9, mitochondrial [OS=Mus musculus]	63	20	154	20	1	377	42,5	9,74	High	High	High	High	High	High	High	High	High	High	0.932	1.155	0.822	1.001	1.015	0.882	1.08	0.898	14915.1	13899.7	17233.3	12264.6	14936.1	15134.1	13148.7	16102.8	13398.9	13,065	2404	20	304,65	20
FALSE	Master Protein	P61205	ADP-ribosylation factor 3 [OS=Mus musculus]	62	9	147	4	1	181	20,6	7,43	High	High	High	High	High	High	High	High	High	High	0.966	1.029	1.113	1.031	1.042	1.082	0.908	1.035	4199.8	4055.1	4321.2	4675.7	4330.4	4374.4	4543.1	3814.3	4346.5	25,102	2401	9	299,08	9
FALSE	Master Protein	Q9Z2H5-1	Band 4.1-like protein 1 [OS=Mus musculus]	37	31	178	28	1	879	98,3	5,62	High	High	High	High	High	High	High	High	High	High	1.04	1.011	1.041	1.019	1.048	1.069	1.072	1.067	15936.6	16570.5	16107.1	16584.7	16240.9	16695.8	17041.1	17083.6	16999.5	7,047	2380	31	352,21	30
FALSE	Master Protein	Q9WUA3	ATP-dependent 6-phosphofructokinase, platelet type OS=Mus musculus GN=Pfkp PE=1 SV=1	46	29	143	24	1	784	85,4	7,11	High	High	High	High	High	High	High	High	High	High	1.073	1.048	0.984	1.035	1.014	0.999	0.886	1.056	11107.3	11915.2	11643.7	10932.8	11492.9	11259.8	11094.9	9840.7	11726.9	7,962	2376	28	286,46	29
FALSE	Master Protein	E9Q3L2	Phosphatidylinositol 4-kinase alpha OS=Mus musculus GN=Pi4ka PE=1 SV=2	26	44	155	44	1	2105	236,9	7,06	High	High	High	High	High	High	High	High	High	High	1	1.005	0.987	1.04	0.995	1.041	1.123	0.975	12271	12265.3	12327.6	12105.8	12764	12207.2	12772.8	13776.7	11960.1	1,816	2355	41	316,83	44
FALSE	Master Protein	Q9DBJ1	Phosphoglycerate mutase 1 [OS=Mus musculus]	64	12	132	9	1	254	28,8	7,18	High	High	High	High	High	High	High	High	High	High	1.175	1.103	1.052	1.031	1.05	1.071	0.722	1.077	6125	7196.1	6758.9	6442.8	6314.3	6429.6	6561.8	4424.3	6597.6	24,119	2352	12	261,72	12
FALSE	Master Protein	Q9Z2I9	Succinate--CoA ligase [ADP-forming] subunit beta, mitochondrial [OS=Mus musculus]	53	23	146	23	1	463	50,1	7,01	High	High	High	High	High	High	High	High	High	High	0.979	0.884	0.843	0.935	0.897	0.941	0.821	1.029	14056.8	13768.1	12425.8	11843.8	13139.2	12613.8	13228.3	11539.9	14458.3	9	2315	23	291,83	23
FALSE	Master Protein	Q91WC3	Long-chain-fatty-acid--CoA ligase 6 [OS=Mus musculus]	54	31	142	30	1	697	78,0	7,34	High	High	High	High	High	High	High	High	High	High	0.995	1.109	0.928	0.977	1.043	1.016	1.105	0.961	12728.9	12664.6	14114.2	11810	12442.5	13273.7	12933.7	14069.9	12232.2	9	2315	30	282,93	31
FALSE	Master Protein	O55131	Septin-7 [OS=Mus musculus]	53	21	175	19	1	436	50,5	8,57	High	High	High	High	High	High	High	High	High	High	1.116	0.955	1.085	0.992	0.96	1.013	0.909	0.98	13356.2	14900.8	12749.7	14496.9	13252.6	12816.9	13535.1	12137.5	13091.6	13,065	2292	21	323,54	21
FALSE	Master Protein	P20029	78 kDa glucose-regulated protein [OS=Mus musculus]	39	21	149	18	1	655	72,4	5,16	High	High	High	High	High	High	High	High	High	High	0.903	0.925	0.932	0.885	0.838	0.84	0.822	0.837	10835.1	9781	10020.1	10101	9591.7	9080.9	9099.5	8910.6	9070.4	5,381	2271	21	296,04	21
FALSE	Master Protein	P03995	Glial fibrillary acidic protein [OS=Mus musculus]	71	34	160	31	1	430	49,9	5,34	High	High	High	High	High	High	High	High	High	High	0.894	0.811	0.947	0.961	0.926	0.994	0.936	1	14754.5	13196.2	11969.5	13968.5	14177.4	13667.7	14666	13804.2	14755.4	22,101	2269	30	322,89	34
FALSE	Master Protein	P01831	Thy-1 membrane glycoprotein [OS=Mus musculus]	32	5	139	5	1	162	18,1	8,97	High	High	High	High	High	High	High	High	High	High	1.134	1.145	1.173	0.927	1.102	1.067	1.375	1.066	9703.5	11002.9	11110.3	11378.2	8994.8	10695.4	10349.5	13343.7	10347.5	11,589	2265	5	282,78	5
FALSE	Master Protein	Q8BMS1	Trifunctional enzyme subunit alpha, mitochondrial [OS=Mus musculus]	39	24	128	24	1	763	82,6	9,14	High	High	High	High	High	High	High	High	High	High	0.866	0.903	0.844	0.914	0.896	0.887	0.925	0.949	11640.1	10081.6	10507	9825.5	10639.1	10425.3	10328.4	10769.7	11048.2	4,259	2249	23	276,63	24
FALSE	Master Protein	P35564	Calnexin OS=Mus musculus GN=Canx PE=1 SV=1	40	32	209	32	1	591	67,2	4,64	High	High	High	High	High	High	High	High	High	High	0.876	0.974	0.881	0.901	0.896	0.846	1.007	0.782	28285.1	24773	27540.8	24922.8	25495.7	25345.8	23923.3	28487.1	22110.3	41,17	2249	30	398,41	32
FALSE	Master Protein	P40142	Transketolase OS=Mus musculus GN=Tkt PE=1 SV=1	40	20	93	20	1	623	67,6	7,50	High	High	High	High	High	High	High	High	High	High	1.007	1.109	1.033	1.042	1.029	0.994	0.771	1.091	9074.3	9135.3	10063.1	9378.2	9451	9337.3	9016.1	6997	9903.8	5,078	2226	20	238,77	20
FALSE	Master Protein	Q9Z1B3	1-phosphatidylinositol 4,5-bisphosphate phosphodiesterase beta-1 OS=Mus musculus GN=Plcb1 PE=1 SV=2	33	31	111	31	1	1216	138,3	6,13	High	High	High	High	High	High	High	High	High	High	1.135	0.968	1.009	1.069	1.053	1.035	0.955	1.018	8675.1	9842.8	8398.3	8749.1	9270.9	9133	8976.4	8286	8827.8	3,482	2214	28	257,29	31
FALSE	Master Protein	O35526	Syntaxin-1A OS=Mus musculus GN=Stx1a PE=1 SV=3	73	23	154	18	1	288	33,0	5,24	High	High	High	High	High	High	High	High	High	High	0.932	0.893	0.917	0.92	0.878	0.935	1.284	0.914	14730.4	13731.5	13147.4	13510.4	13556.1	12934	13775.8	18912.5	13469.8	99	2212	23	313,60	23
FALSE	Master Protein	Q9Z0E0-1	Neurochondrin [OS=Mus musculus]	43	24	129	24	1	729	78,8	5,54	High	High	High	High	High	High	High	High	High	High	1.042	1.006	1.013	1.06	1.115	1.098	1.058	1.05	10289	10718.1	10355.7	10424.9	10904.5	11473.2	11297.1	10886.5	10806	5,381	2207	24	272,54	24
FALSE	Master Protein	P68510	14-3-3 protein eta OS=Mus musculus GN=Ywhah PE=1 SV=2	59	16	171	11	1	246	28,2	4,89	High	High	High	High	High	High	High	High	High	High	1.258	1.161	1.436	1.023	1.047	1.254	0.947	1.149	6440.3	8101.1	7479.1	9251.3	6591.2	6742.8	8076.6	6099.1	7401.5	30,623	2203	16	286,60	16
FALSE	Master Protein	Q61316	Heat shock 70 kDa protein 4 OS=Mus musculus GN=Hspa4 PE=1 SV=1	47	38	150	35	1	841	94,1	5,24	High	High	High	High	High	High	High	High	High	High	1.068	1.005	0.978	1.016	0.96	0.927	0.751	1.026	14868.8	15873.3	14946.5	14540.9	15111	14273.1	13778	11164.2	15252.1	8,237	2184	36	297,33	37
FALSE	Master Protein	P56564	Excitatory amino acid transporter 1 [OS=Mus musculus]	26	11	123	8	1	543	59,6	8,40	High	High	High	High	High	High	High	High	High	High	1.049	1.081	0.93	0.908	0.941	1.004	1.071	0.949	8609.4	9029.6	9309.9	8010.6	7814.9	8101.9	8643.5	9221	8168.8	9	2183	11	271,13	11
FALSE	Master Protein	Q01853	Transitional endoplasmic reticulum ATPase [OS=Mus musculus]	55	40	175	39	1	806	89,3	5,26	High	High	High	High	High	High	High	High	High	High	1.09	1.05	1.109	1.068	1.075	1.071	0.935	1.147	14458.8	15753.7	15180.4	16028.6	15439.7	15539.5	15482.1	13517.8	16588.1	14,399	2167	37	343,60	40
FALSE	Master Protein	P57780	Alpha-actinin-4 [OS=Mus musculus]	48	35	128	23	1	912	104,9	5,41	High	High	High	High	High	High	High	High	High	High	1.077	1.001	1.108	1.085	1.005	0.984	1.11	1.085	9955	10725.6	9961.6	11030.8	10804.3	10002.4	9799.6	11046	10802.7	5,939	2156	33	276,39	34
FALSE	Master Protein	Q91XM9-1	Disks large homolog 2 [OS=Mus musculus]	44	27	116	24	1	852	94,8	6,24	High	High	High	High	High	High	High	High	High	High	0.987	1.051	1.042	1.052	1.045	1.044	1.414	1.027	9422.5	9302.5	9901.5	9821.5	9910	9848.3	9840.5	13321.2	9675.6	5,144	2136	25	256,33	27
FALSE	Master Protein	Q9QXS6	drebrin [OS=Mus musculus]	35	24	121	24	1	706	77,2	4,49	High	High	High	High	High	High	High	High	High	High	1.091	0.919	1.18	1.15	1.135	1.096	1.275	1.099	9055.9	9879.2	8326.3	10687.7	10417.7	10278.4	9929.2	11546.4	9950	19,434	2113	22	272,44	24
FALSE	Master Protein	Q62277	Synaptophysin OS=Mus musculus GN=Syp PE=1 SV=2	28	8	174	8	1	314	34,0	4,94	High	High	High	High	High	High	High	High	High	High	1.217	1.249	0.868	0.96	1.083	1.022	1.225	0.81	12483.2	15198	15591.4	10840.6	11984.2	13525.5	12755.8	15286.2	10114.3	4,623	2107	8	274,50	8
FALSE	Master Protein	Q9Z2Q6	Septin-5 [OS=Mus musculus]	45	16	151	12	1	369	42,7	6,67	High	High	High	High	High	High	High	High	High	High	1.188	1.074	0.978	0.992	1.016	1.071	0.974	1.014	12145.8	14425.5	13039.3	11883.7	12053.3	12334.4	13005.5	11827.4	12312.9	13,678	2106	16	283,52	16
FALSE	Master Protein	Q9CQV8-1	14-3-3 protein beta/alpha [OS=Mus musculus]	56	14	161	6	1	246	28,1	4,83	High	High	High	High	High	High	High	High	High	High	1.004	0.914	1.029	1.044	0.982	0.952	0.757	1.08	5583.8	5605.7	5105.7	5745.4	5827	5480.8	5314.7	4225.8	6031.3	21,539	2104	14	300,00	14
FALSE	Master Protein	P70398	Probable ubiquitin carboxyl-terminal hydrolase FAF-X OS=Mus musculus GN=Usp9x PE=1 SV=2	23,36850332161	50	158	49	1	2559	290,5	5,87	High	High	High	High	High	High	High	High	High	High	0.993	1.035	1.046	1.059	1.053	1.045	1.088	1.003	13347.2	13250.5	13820.8	13957.5	14132.2	14051.6	13950.9	14527.4	13383.2	1,677	2095	47	302,33	50
FALSE	Master Protein	Q61699	Heat shock protein 105 kDa [OS=Mus musculus]	44	32	141	30	1	858	96,3	5,53	High	High	High	High	High	High	High	High	High	High	1.119	0.996	1	1.041	1.001	0.956	0.846	0.962	13640.1	15262	13580.6	13639.6	14196.1	13652.4	13040.2	11543.2	13116.5	6,197	2085	30	260,77	32
FALSE	Master Protein	P28738	kinesin heavy chain isoform 5C [OS=Mus musculus]	36	29	104	18	1	956	109,2	6,19	High	High	High	High	High	High	High	High	High	High	1.053	0.979	0.976	1.078	1.055	1.16	0.998	1.124	7228.9	7608.7	7080.6	7052	7793	7625.2	8386	7216.6	8126.1	3,642	2068	28	236,79	29
FALSE	Master Protein	G5E8K5	Ankyrin-3 OS=Mus musculus GN=Ank3 PE=1 SV=1	23	37	131	28	1	1961	213,9	6,70	High	High	High	High	High	High	High	High	High	High	1.011	0.965	1.022	1.026	1.01	0.972	1.011	0.986	9097.8	9198.6	8780.9	9293.7	9332.8	9190.5	8841	9198.1	8972.6	1,645	2060	37	249,48	37
FALSE	Master Protein	O35129	Prohibitin-2 OS=Mus musculus GN=Phb2 PE=1 SV=1	67	19	150	19	1	299	33,3	9,83	High	High	High	High	High	High	High	High	High	High	0.941	1.067	0.973	0.981	0.983	0.945	1.107	0.909	11024.3	10371.2	11766.6	10722.8	10815.7	10834.3	10422.6	12204.8	10025.5	12,043	2046	19	275,67	19
FALSE	Master Protein	Q9D2G2-1	Dihydrolipoyllysine-residue succinyltransferase component of 2-oxoglutarate dehydrogenase complex, mitochondrial [OS=Mus musculus]	28	13	108	13	1	454	49,0	8,95	High	High	High	High	High	High	High	High	High	High	0.988	0.932	1.117	1.056	1.054	1.01	1.076	1.057	7889.8	7797.6	7355	8815.6	8331.9	8317.6	7972.4	8489.6	8337.3	5,918	2000	13	203,46	13
FALSE	Master Protein	Q9DB20	ATP synthase subunit O, mitochondrial OS=Mus musculus GN=Atp5o PE=1 SV=1	64	12	116	12	1	213	23,3	9,99	High	High	High	High	High	High	High	High	High	High	1.037	0.977	0.755	0.846	0.885	0.898	0.823	1.046	8674.6	8994.2	8477.7	6546.6	7335.6	7679.1	7792.3	7137.6	9074.4	25,827	1987	12	234,34	12
FALSE	Master Protein	P15508	Spectrin beta chain, erythrocytic [OS=Mus musculus]	25	41	128	33	1	2128	245,1	5,33	High	High	High	High	High	High	High	High	High	High	0.953	0.937	1.11	1.058	0.997	0.976	0.959	1.022	8119	7736.6	7606.9	9008.6	8586.2	8098.3	7922.6	7788.6	8294.7	1,242	1984	38	269,09	41
FALSE	Master Protein	Q99PJ0	Neurotrimin OS=Mus musculus GN=Ntm PE=1 SV=2	38	11	112	11	1	344	38,0	7,81	High	High	High	High	High	High	High	High	High	High	1.098	1.113	1.028	1.014	1.055	1.001	1.274	0.935	11330.7	12445.9	12610.9	11646.1	11488.9	11958.9	11344.3	14435.4	10594	4,926	1977	11	217,20	11
FALSE	Master Protein	Q02248	Catenin beta-1 [OS=Mus musculus]	38	22	107	20	1	781	85,4	5,86	High	High	High	High	High	High	High	High	High	High	1.036	1.151	1.019	1.097	1.125	1.055	1.129	1.104	7618.9	7894	8770.5	7765.2	8357.3	8569.9	8037.1	8601.6	8409.3	4,217	1970	21	240,87	22
FALSE	Master Protein	P61027	ras-related protein rab-10 [OS=Mus musculus]	63,5	14	174	11	1	200	22,5	8,38	High	High	High	High	High	High	High	High	High	High	1.005	1.042	1.23	0.948	1.032	1.052	1.167	1.067	9232.3	9274.3	9623.3	11351.1	8753.8	9527.8	9711.1	10775.2	9854.5	12,111	1955	13	277,04	14
FALSE	Master Protein	Q9CQQ7	ATP synthase F(0) complex subunit B1, mitochondrial [OS=Mus musculus]	50,390625	15	159	15	1	256	28,9	9,06	High	High	High	High	High	High	High	High	High	High	0.883	1.006	0.889	0.956	0.931	0.949	1.068	0.891	15643.6	13813.1	15731.8	13904.1	14957	14558.9	14847.7	16703.1	13940.9	26,826	1954	15	260,02	15
FALSE	Master Protein	O88343	Electrogenic sodium bicarbonate cotransporter 1 [OS=Mus musculus]	21	21	157	20	1	1079	121,4	6,84	High	High	High	High	High	High	High	High	High	High	0.949	1.167	0.84	0.991	1.079	0.961	0.965	0.946	17279.7	16397.4	20171.9	14513.8	17118.5	18642.1	16606.6	16682.4	16342.9	4,036	1947	20	325,72	21
FALSE	Master Protein	P21279	Guanine nucleotide-binding protein G(q) subunit alpha OS=Mus musculus GN=Gnaq PE=1 SV=4	56	19	121	11	1	359	42,1	5,68	High	High	High	High	High	High	High	High	High	High	1.096	1.037	1.014	1.027	1.043	1.027	1.09	1.015	5764.9	6319.3	5975.9	5846.5	5922	6012.2	5922.7	6282.5	5853.9	18,573	1940	19	238,45	19
FALSE	Master Protein	Q6PHN9	Ras-related protein Rab-35 OS=Mus musculus GN=Rab35 PE=1 SV=1	75	12	148	9	1	201	23,0	8,29	High	High	High	High	High	High	High	High	High	High	1.007	1.041	0.952	0.966	0.986	0.957	1.147	0.885	4926.7	4962.9	5127.2	4690.5	4757.3	4857.3	4713.6	5651.5	4359.2	20,544	1937	12	238,30	12
FALSE	Master Protein	P26039	Talin-1 [OS=Mus musculus]	20	36	103	28	1	2541	269,7	6,18	High	High	High	High	High	High	High	High	High	High	1.018	0.922	1.081	1.091	1.043	1.082	1.178	1.091	7961.8	8103.9	7338.7	8608.1	8687.1	8305	8614.5	9379.3	8683.2	0,857	1935	30	225,77	36
FALSE	Master Protein	P14152	Malate dehydrogenase, cytoplasmic OS=Mus musculus GN=Mdh1 PE=1 SV=3	55	18	148	18	1	334	36,5	6,58	High	High	High	High	High	High	High	High	High	High	1.129	1.151	1.078	1.057	1.072	1.058	0.721	1.124	14110	15928.8	16247.1	15208.3	14919.1	15119.7	14930.1	10173	15853.9	10,053	1911	17	257,52	18
FALSE	Master Protein	Q8VDQ8	NAD-dependent protein deacetylase sirtuin-2 OS=Mus musculus GN=Sirt2 PE=1 SV=2	51	17	105	17	1	389	43,2	5,35	High	High	High	High	High	High	High	High	High	High	1.002	1.118	0.929	0.997	1.093	1.022	0.766	1.114	8146.4	8162.5	9109.1	7564.9	8124.4	8904.4	8328	6240.6	9074.6	8,047	1896	17	214,83	16
FALSE	Master Protein	Q91ZU6	Dystonin OS=Mus musculus GN=Dst PE=1 SV=2	8	45	116	42	1	7393	833,7	5,31	High	High	High	High	High	High	High	High	High	High	0.974	0.955	1.074	0.967	0.95	0.936	0.959	0.936	12556.9	12224.5	11992.4	13492.2	12139.8	11923.9	11748.2	12040.9	11748.4	0,31	1884	42	256,29	45
FALSE	Master Protein	Q920I9	WD repeat-containing protein 7 OS=Mus musculus GN=Wdr7 PE=1 SV=3	25	32	137	32	1	1489	163,3	6,90	High	High	High	High	High	High	High	High	High	High	1.033	1.041	1.122	1.109	1.118	1.133	1.182	1.148	10735	11089.9	11170.2	12042.6	11907	11997	12167.3	12686.7	12319.2	2,684	1878	32	275,79	31
FALSE	Master Protein	P46097	Synaptotagmin-2 [OS=Mus musculus]	50	21	181	13	1	422	47,2	7,99	High	High	High	High	High	High	High	High	High	High	0.909	0.888	0.915	0.916	0.875	0.936	0.826	0.881	7824.3	7108.8	6950	7159.6	7165.4	6846.3	7324	6464.4	6896.8	21,909	1876	21	320,58	21
FALSE	Master Protein	Q05920	Pyruvate carboxylase, mitochondrial OS=Mus musculus GN=Pc PE=1 SV=1	31,918505942275	27	119	27	1	1178	129,6	6,71	High	High	High	High	High	High	High	High	High	High	0.955	0.94	0.91	0.989	0.933	0.963	0.909	1.07	9777.1	9334.8	9188.6	8893.8	9669.9	9118.2	9418.1	8888.3	10465.4	2,831	1875	27	255,99	27
FALSE	Master Protein	P20917	Myelin-associated glycoprotein OS=Mus musculus GN=Mag PE=1 SV=2	29	15	118	15	1	626	69,2	5,10	High	High	High	High	High	High	High	High	High	High	0.865	0.905	0.657	0.887	0.894	0.885	0.723	0.803	9741.7	8424.5	8815.6	6401	8643	8704.6	8624.8	7047.2	7817.9	5,723	1874	13	247,62	15
FALSE	Master Protein	P10854	Histone H2B type 1-M [OS=Mus musculus]	58	9	166	4	1	126	13,9	10,32	High	High	High	High	High	High	High	High	High	High	0.972	0.789	0.842	0.685	0.662	0.855	0.646	0.938	3121.1	3033.7	2461.6	2629.5	2139.3	2066.1	2667.4	2017	2927.6	11,328	1874	9	238,52	9
FALSE	Master Protein	Q9CZU6	Citrate synthase, mitochondrial OS=Mus musculus GN=Cs PE=1 SV=1	44	17	136	17	1	464	51,7	8,57	High	High	High	High	High	High	High	High	High	High	0.97	1.054	0.836	1.033	0.979	1.009	0.773	1.17	11090.3	10755.3	11694.1	9269.6	11459.3	10862.1	11184.8	8574	12978.9	10,007	1868	17	238,22	17
FALSE	Master Protein	Q9DC51	Guanine nucleotide-binding protein G(k) subunit alpha [OS=Mus musculus]	41	12	110	5	1	354	40,5	5,69	High	High	High	High	High	High	High	High	High	High	1.093	1.059	0.901	0.957	1.019	0.964	1.056	0.857	1089.7	1190.6	1154	981.8	1043.4	1110.9	1050.2	1150.9	934.2	6,848	1866	11	202,90	12
FALSE	Master Protein	Q9EQH3	Vacuolar protein sorting-associated protein 35 [OS=Mus musculus]	41	27	111	27	1	796	91,7	5,44	High	High	High	High	High	High	High	High	High	High	0.984	0.991	0.983	1.041	1.003	1.014	0.925	1.066	9173.4	9028.8	9089.7	9018.2	9549.1	9203.2	9301	8486.2	9782	4,147	1865	27	215,37	25
FALSE	Master Protein	P70168	Importin subunit beta-1 OS=Mus musculus GN=Kpnb1 PE=1 SV=2	35	22	114	22	1	876	97,1	4,78	High	High	High	High	High	High	High	High	High	High	1.003	0.944	0.925	0.999	0.966	0.972	0.877	0.972	9930.2	9962.3	9370.7	9185.6	9917.1	9591.8	9653.4	8709.3	9649.8	4,995	1858	21	228,83	22
FALSE	Master Protein	P62806	Histone H4 OS=Mus musculus GN=Hist1h4a PE=1 SV=2	65	12	129	12	1	103	11,4	11,36	High	High	High	High	High	High	High	High	High	High	0.939	0.969	1.157	0.91	0.861	0.906	0.992	0.76	9274.2	8709.3	8988	10729.8	8439.1	7982.9	8404.2	9196	7045.5	2153,435	1856	11	203,95	12
FALSE	Master Protein	Q3UNH4	G protein-regulated inducer of neurite outgrowth 1 OS=Mus musculus GN=Gprin1 PE=1 SV=2	40	37	155	37	1	932	95,4	7,93	High	High	High	High	High	High	High	High	High	High	1.084	1.014	1.206	1.114	1.131	1.099	1.358	1.063	11637.3	12619.1	11798.1	14031.6	12961	13163.9	12788.9	15808.7	12375.2	3,594	1856	34	270,06	37
FALSE	Master Protein	P80314	T-complex protein 1 subunit beta [OS=Mus musculus]	45	18	79	18	1	535	57,4	6,40	High	High	High	High	High	High	High	High	High	High	0.92	0.941	0.906	0.996	0.926	0.958	0.778	1.051	6065.6	5579.8	5705.6	5492.5	6040.1	5617.9	5811	4717.7	6377.6	3,948	1855	17	187,12	18
FALSE	Master Protein	P10126	Elongation factor 1-alpha 1 [OS=Mus musculus]	40	18	147	9	1	462	50,1	9,01	High	High	High	High	High	High	High	High	High	High	0.766	0.882	0.694	0.702	0.677	0.798	0.67	0.865	9530.6	7302	8404.4	6618.6	6687.1	6455.9	7602.1	6386.3	8239.6	11,023	1843	18	256,98	18
FALSE	Master Protein	Q9R111	guanine deaminase [OS=Mus musculus]	56	21	115	21	1	454	51,0	5,53	High	High	High	High	High	High	High	High	High	High	1.139	1.139	1.194	1.125	1.186	1.147	1.071	1.123	9567.9	10899.3	10896.2	11422.2	10760.7	11352	10973.7	10250	10742.1	10,721	1839	21	236,30	21
FALSE	Master Protein	P51150	Ras-related protein Rab-7a OS=Mus musculus GN=Rab7a PE=1 SV=2	69	13	105	13	1	207	23,5	6,70	High	High	High	High	High	High	High	High	High	High	0.957	0.963	0.893	0.95	0.953	0.899	1.027	0.862	9003	8613.5	8673	8039.3	8551.6	8576	8097	9243.1	7758.1	18,684	1836	13	202,86	13
FALSE	Master Protein	P28660	Nck-associated protein 1 OS=Mus musculus GN=Nckap1 PE=1 SV=2	28	26	127	26	1	1128	128,7	6,62	High	High	High	High	High	High	High	High	High	High	1.026	1.006	0.954	1.056	1.043	1.055	0.997	1.058	11186	11475.8	11255.5	10670.5	11815.2	11661.5	11799.8	11151.2	11833.9	2,5	1835	26	231,72	26
FALSE	Master Protein	P62631	Elongation factor 1-alpha 2 OS=Mus musculus GN=Eef1a2 PE=1 SV=1	45	18	139	9	1	463	50,4	9,03	High	High	High	High	High	High	High	High	High	High	1.097	1.1	0.927	0.919	0.903	0.969	0.698	0.951	6726.2	7381.5	7398.3	6236.9	6184.2	6074.7	6517.6	4695.8	6394.2	11,023	1833	18	272,85	18
FALSE	Master Protein	Q8R0Y6	Cytosolic 10-formyltetrahydrofolate dehydrogenase [OS=Mus musculus]	44	33	123	33	1	902	98,6	5,91	High	High	High	High	High	High	High	High	High	High	1.039	0.962	1.066	1.051	1.096	0.992	0.998	1.053	10766	11187.4	10352.3	11477.9	11312.1	11795.6	10677.3	10744.6	11333.5	4,677	1827	32	238,35	32
FALSE	Master Protein	P53994	Ras-related protein Rab-2A [OS=Mus musculus]	67	12	101	5	1	212	23,5	6,54	High	High	High	High	High	High	High	High	High	High	0.968	0.977	0.998	0.937	0.959	0.991	1.125	0.854	4943.2	4783.5	4829.6	4934.3	4631.4	4741	4898.3	5561.9	4220.6	38,811	1826	11	217,91	12
FALSE	Master Protein	P51863	V-type proton ATPase subunit d 1 [OS=Mus musculus]	50	14	116	14	1	351	40,3	5,00	High	High	High	High	High	High	High	High	High	High	1.051	1.071	1.204	0.98	1.019	1.053	1.073	0.991	10354.5	10880.9	11087.8	12466.7	10145.5	10553.7	10904.7	11106.8	10259.8	11,743	1823	14	234,93	14
FALSE	Master Protein	P84084	ADP-ribosylation factor 5 OS=Mus musculus GN=Arf5 PE=1 SV=2	59	8	116	2	1	180	20,5	6,79	High	High	High	High	High	High	High	High	High	High	0.989	1.062	0.95	1.001	0.932	1.032	1.096	0.925	895	884.9	950.3	850.6	895.7	834.3	923.6	981.2	827.7	13,251	1795	8	230,43	8
FALSE	Master Protein	P70704	Phospholipid-transporting ATPase IA OS=Mus musculus GN=Atp8a1 PE=1 SV=2	26	26	120	25	1	1164	131,3	6,84	High	High	High	High	High	High	High	High	High	High	1.024	1.021	1	1.018	1.034	0.981	1.08	0.93	10201.5	10445.2	10419.2	10201.2	10384.5	10548.9	10005.9	11021.8	9485.5	2,542	1794	25	225,87	26
FALSE	Master Protein	Q99L43	phosphatidate cytidylyltransferase 2 [OS=Mus musculus]	25	10	93	9	1	444	51,3	7,05	High	High	High	High	High	High	High	High	High	High	0.898	0.95	0.944	0.887	0.884	0.941	0.977	0.915	8071.7	7249.3	7666.2	7621.8	7163.2	7135.4	7599.2	7883.9	7382.5	4,623	1792	10	214,87	10
FALSE	Master Protein	Q8BRT1	CLIP-associating protein 2 [OS=Mus musculus]	40	42	124	36	1	1286	140,7	8,63	High	High	High	High	High	High	High	High	High	High	1.021	0.932	1.087	1.066	1.089	1.085	1.082	1.064	10058.5	10268.5	9370	10929.3	10719.5	10952.1	10908.5	10878.5	10702.5	3,003	1783	40	237,68	42
FALSE	Master Protein	P10637	Microtubule-associated protein tau OS=Mus musculus GN=Mapt PE=1 SV=3	33	24	158	24	1	733	76,2	6,79	High	High	High	High	High	High	High	High	High	High	1.051	0.891	1.178	1.106	1.244	1.198	1.073	1.286	15772	16581	14054.7	18586.6	17446.3	19616.9	18890.4	16928.1	20284.8	7,377	1780	22	287,23	23
FALSE	Master Protein	O54774	AP-3 complex subunit delta-1 [OS=Mus musculus]	24	26	105	26	1	1199	135,0	7,37	High	High	High	High	High	High	High	High	High	High	0.983	0.951	1.074	1.047	1.016	0.99	1	1.029	9381.9	9221.9	8925.6	10079.8	9822.4	9533.7	9285.1	9384.8	9654	2,899	1772	26	214,24	26
FALSE	Master Protein	Q7TMB8	Cytoplasmic FMR1-interacting protein 1 OS=Mus musculus GN=Cyfip1 PE=1 SV=1	28	32	129	11	1	1253	145,1	6,90	High	High	High	High	High	High	High	High	High	High	1.036	0.98	0.999	1.072	1.03	1.061	1.076	0.987	2973.1	3080.7	2914.2	2971.5	3188.6	3061.1	3153.6	3198.9	2934.4	2,408	1763	31	239,78	31
FALSE	Master Protein	P14231	sodium/potassium-transporting ATPase subunit beta-2 [OS=Mus musculus]	51	11	147	11	1	290	33,3	8,31	High	High	High	High	High	High	High	High	High	High	1.01	1.046	0.89	0.923	1.011	0.987	0.997	0.902	14858.9	15011.4	15549.7	13227.2	13712.6	15017.8	14664.8	14812.8	13400.1	14,399	1762	10	277,47	11
FALSE	Master Protein	Q9JME5	AP-3 complex subunit beta-2 [OS=Mus musculus]	30	27	101	22	1	1082	119,1	5,63	High	High	High	High	High	High	High	High	High	High	0.993	1.05	0.946	1.087	1.091	1.04	1.001	1.098	8035.7	7983.3	8434.9	7603.7	8731.4	8765.5	8354.8	8040.7	8819.3	2,162	1758	26	203,98	27
FALSE	Master Protein	Q9D051	Pyruvate dehydrogenase E1 component subunit beta, mitochondrial OS=Mus musculus GN=Pdhb PE=1 SV=1	49	13	101	13	1	359	38,9	6,87	High	High	High	High	High	High	High	High	High	High	1.005	0.954	0.919	1.037	0.935	0.995	0.798	1.135	8241.5	8283.5	7864.1	7574	8542.6	7702.7	8197.9	6576.3	9357	13,384	1753	13	207,56	13
FALSE	Master Protein	O08749	Dihydrolipoyl dehydrogenase, mitochondrial [OS=Mus musculus]	55	19	98	19	1	509	54,2	7,90	High	High	High	High	High	High	High	High	High	High	1.103	1.037	0.901	0.996	0.958	0.939	0.799	1.066	10345.4	11414.1	10724	9325.4	10302.6	9913.7	9709.4	8268.3	11032.2	8,237	1751	19	214,71	19
FALSE	Master Protein	Q8CGK7	Guanine nucleotide-binding protein G(olf) subunit alpha OS=Mus musculus GN=Gnal PE=1 SV=1	35	11	90	8	1	381	44,3	6,65	High	High	High	High	High	High	High	High	High	High	0.997	1.048	0.92	1.1	0.908	0.98	0.759	0.893	2890.1	2880.9	3027.9	2658.2	3178.7	2623.6	2830.9	2194.5	2581.9	7,913	1748	11	177,71	11
FALSE	Master Protein	Q9DBG6	Dolichyl-diphosphooligosaccharide--protein glycosyltransferase subunit 2 [OS=Mus musculus]	35	14	79	14	1	631	69,0	5,81	High	High	High	High	High	High	High	High	High	High	0.855	0.971	0.873	0.882	0.886	0.868	1.026	0.798	6578.1	5624.2	6385	5740.3	5800.5	5825.2	5711.7	6747.5	5251.9	5,043	1748	14	182,12	14
FALSE	Master Protein	Q8BWF0	Succinate-semialdehyde dehydrogenase, mitochondrial [OS=Mus musculus]	44	19	95	19	1	523	55,9	8,25	High	High	High	High	High	High	High	High	High	High	0.987	0.926	0.938	0.961	0.954	0.924	0.775	1.044	7769.1	7665.3	7192.6	7289.9	7468.6	7409.6	7177.5	6023.7	8110.2	6,43	1748	19	202,70	19
FALSE	Master Protein	Q9R1T4	Septin-6 OS=Mus musculus GN=Sept6 PE=1 SV=4	41	12	94	7	1	434	49,6	6,43	High	High	High	High	High	High	High	High	High	High	1.11	1.009	1.082	1.159	1.13	1.035	1.019	1.088	4857.9	5390	4903	5254.2	5630.6	5489	5027.8	4948.5	5287	4,878	1747	12	197,37	12
FALSE	Master Protein	Q9CZW5	Mitochondrial import receptor subunit TOM70 [OS=Mus musculus]	41	24	124	24	1	611	67,5	7,53	High	High	High	High	High	High	High	High	High	High	1.008	1.039	0.991	0.93	0.97	0.94	1.016	0.928	14895.1	15011.5	15469.9	14762.5	13845.5	14444.6	13997.1	15130	13818.3	7,83	1744	22	253,04	23
FALSE	Master Protein	P19783	Cytochrome c oxidase subunit 4 isoform 1, mitochondrial OS=Mus musculus GN=Cox4i1 PE=1 SV=2	54	11	129	11	1	169	19,5	9,23	High	High	High	High	High	High	High	High	High	High	0.894	1.054	0.852	0.989	1.021	1.01	1.112	0.938	12126.9	10842.7	12781.3	10331.7	11998.4	12381.4	12251.5	13479.6	11374	37,312	1728	11	223,34	11
FALSE	Master Protein	P97807-1	fumarate hydratase, mitochondrial [OS=Mus musculus]	52	20	106	20	1	507	54,3	9,04	High	High	High	High	High	High	High	High	High	High	0.996	1.002	0.917	1.006	0.989	0.925	0.756	1.062	10585.8	10546.9	10609.6	9711.1	10644.2	10466.5	9787	8006.9	11238	8,326	1726	20	207,31	20
FALSE	Master Protein	D3YVF0	A-kinase anchor protein 5 OS=Mus musculus GN=Akap5 PE=1 SV=2	49	19	75	19	1	745	79,4	4,75	High	High	High	High	High	High	High	High	High	High	1.11	0.931	1.192	1.119	1.077	1.06	1.257	1.097	8450.3	9376.1	7863.7	10076.1	9455.2	9104.1	8955.5	10625.2	9268.3	5,952	1715	19	195,77	19
FALSE	Master Protein	Q9D0K2	Succinyl-CoA:3-ketoacid coenzyme A transferase 1, mitochondrial [OS=Mus musculus]	44	15	72	15	1	520	56,0	8,53	High	High	High	High	High	High	High	High	High	High	1.036	1.119	1.015	1.035	1.032	1.091	0.923	1.185	5655.5	5857.9	6331	5738.1	5851.4	5839	6169.6	5218.6	6702.2	6,667	1709	15	179,01	15
FALSE	Master Protein	P63318	Protein kinase C gamma type OS=Mus musculus GN=Prkcg PE=1 SV=1	42,180774748924	26	134	23	1	697	78,3	7,46	High	High	High	High	High	High	High	High	High	High	1.048	1.091	1.08	1.012	1.026	1.113	1.059	0.975	9681.7	10143.4	10563.6	10459.9	9796.1	9931.1	10771.2	10256.6	9442.1	5,516	1701	26	238,33	25
FALSE	Master Protein	Q9D0M3	Cytochrome c1, heme protein, mitochondrial [OS=Mus musculus]	52	13	106	13	1	325	35,3	9,16	High	High	High	High	High	High	High	High	High	High	0.986	1.054	0.945	0.926	0.942	0.935	1.021	0.907	10187	10044.1	10740.8	9625.5	9435.8	9591.6	9519.8	10400.3	9235.7	13,678	1688	11	221,34	13
FALSE	Master Protein	Q61598	Rab GDP dissociation inhibitor beta OS=Mus musculus GN=Gdi2 PE=1 SV=1	55	19	105	15	1	445	50,5	6,25	High	High	High	High	High	High	High	High	High	High	1.058	1.054	0.938	1.039	1.038	0.948	0.751	1.114	5650.7	5976.7	5953.1	5298.6	5871.1	5867.9	5357.5	4243.4	6296.5	8,211	1682	19	215,00	19
FALSE	Master Protein	D3Z7P3	Glutaminase kidney isoform, mitochondrial OS=Mus musculus GN=Gls PE=1 SV=1	39	20	95	20	1	674	73,9	7,99	High	High	High	High	High	High	High	High	High	High	1.005	1.193	0.873	1.069	0.961	1.04	0.907	1.105	8491.2	8531.6	10126.4	7414.4	9079.8	8164	8834.1	7698.9	9383	4,179	1681	20	202,10	20
FALSE	Master Protein	Q8QZT1	Acetyl-CoA acetyltransferase, mitochondrial [OS=Mus musculus]	51	15	92	15	1	424	44,8	8,51	High	High	High	High	High	High	High	High	High	High	1.035	1.092	0.968	0.999	1.026	1.033	0.915	1.126	7700.6	7973.7	8406.2	7456	7692.6	7899.9	7952.7	7047.5	8671.2	9,965	1679	15	191,05	15
FALSE	Master Protein	Q8CGP0	Histone H2B type 3-B OS=Mus musculus GN=Hist3h2bb PE=1 SV=3	57	8	143	3	1	126	13,9	10,32	High	High	High	High	High	High	High	High	High	High	1.145	1.074	0.945	0.876	0.967	1.076	0.823	1.14	885.3	1013.6	950.6	836.7	775.1	856.3	952.8	728.3	1009	9	1678	8	207,78	8
FALSE	Master Protein	Q8BLK3	Limbic system-associated membrane protein [OS=Mus musculus]	38	11	108	11	1	341	38,1	6,65	High	High	High	High	High	High	High	High	High	High	1.029	1.026	1.004	0.979	0.981	0.975	1.087	0.896	10050.8	10342.9	10313.9	10088.8	9843.7	9857.2	9803.4	10924.1	9003	3,642	1672	11	192,16	11
FALSE	Master Protein	Q8BW75	Amine oxidase [flavin-containing] B OS=Mus musculus GN=Maob PE=1 SV=4	51	19	103	17	1	520	58,5	8,29	High	High	High	High	High	High	High	High	High	High	0.941	0.885	0.98	1.014	1.072	0.984	1.178	1.018	8745.1	8232.2	7735.1	8566	8869.2	9371.2	8605.2	10305.2	8900.1	7,62	1672	18	210,43	19
FALSE	Master Protein	P55012	Solute carrier family 12 member 2 [OS=Mus musculus]	19	20	101	20	1	1205	131,0	7,33	High	High	High	High	High	High	High	High	High	High	0.932	0.953	0.99	0.962	1.018	0.945	0.941	0.936	9335.6	8705.3	8901.4	9239.8	8984.8	9501.6	8817.8	8787.4	8737.9	1,602	1666	20	197,35	20
FALSE	Master Protein	P35278	Ras-related protein Rab-5C OS=Mus musculus GN=Rab5c PE=1 SV=2	71	13	103	9	1	216	23,4	8,41	High	High	High	High	High	High	High	High	High	High	0.957	0.997	1.095	1.01	1.039	1.024	1.085	1.032	4892.9	4684.6	4876.4	5357.6	4943.4	5082.8	5010	5309.6	5048.9	30,623	1658	13	200,82	13
FALSE	Master Protein	Q8R366	Immunoglobulin superfamily member 8 [OS=Mus musculus]	32	17	107	17	1	611	65,0	7,99	High	High	High	High	High	High	High	High	High	High	1.007	0.922	1.078	0.956	0.985	1.03	1.058	0.98	8575.6	8639.5	7907	9240.8	8201.5	8447.2	8832.4	9074.9	8406.1	5,31	1658	17	218,14	17
FALSE	Master Protein	P48722	Heat shock 70 kDa protein 4L [OS=Mus musculus]	45	30	107	28	1	838	94,3	5,74	High	High	High	High	High	High	High	High	High	High	1.015	0.943	0.925	1.02	0.947	0.945	0.783	0.987	9691.8	9839.6	9136.3	8968.8	9883.7	9182.8	9161.3	7591.8	9565.9	4,412	1657	27	219,55	30
FALSE	Master Protein	P39054	Dynamin-2 OS=Mus musculus GN=Dnm2 PE=1 SV=2	20	18	162	2	1	870	98,1	7,43	High	High	High	High	High	High	High	High	High	High	0.851	0.983	0.819	0.981	0.965	0.79	0.915	1.033	212.3	180.6	208.6	173.8	208.2	204.9	167.7	194.3	219.3	1,698	1654	18	275,16	18
FALSE	Master Protein	Q8K021	Secretory carrier-associated membrane protein 1 [OS=Mus musculus]	37	10	79	10	1	338	38,0	7,71	High	High	High	High	High	High	High	High	High	High	0.956	1.016	0.939	0.985	0.971	0.991	1.165	0.926	7233.5	6916.1	7347.8	6789.6	7125.6	7026.5	7167.6	8429.3	6695.1	6,848	1652	9	175,93	10
FALSE	Master Protein	Q02357	Ankyrin-1 OS=Mus musculus GN=Ank1 PE=1 SV=2	21	28	93	24	1	1862	204,1	6,55	High	High	High	High	High	High	High	High	High	High	0.869	0.931	1.082	1.012	0.954	0.976	0.94	1.004	6459.7	5615.7	6011.2	6988.9	6537.4	6161	6301.8	6071	6487.3	1,217	1640	28	186,24	28
FALSE	Master Protein	Q61941	NAD(P) transhydrogenase, mitochondrial [OS=Mus musculus]	24	24	101	24	1	1086	113,8	7,64	High	High	High	High	High	High	High	High	High	High	0.907	0.874	0.885	0.872	0.901	0.92	0.979	0.926	11466.8	10397.6	10021.8	10150.9	9996.7	10329.2	10545.3	11227.9	10620.1	2,946	1639	23	205,46	24
FALSE	Master Protein	P06151	L-lactate dehydrogenase A chain [OS=Mus musculus]	52	16	124	15	1	332	36,5	7,74	High	High	High	High	High	High	High	High	High	High	1.124	1.221	1.054	1.072	1.103	1.053	0.796	1.149	10397.2	11683.1	12694.1	10955.9	11145.1	11467.3	10945.3	8272.9	11948.1	7,254	1635	16	211,07	16
FALSE	Master Protein	Q3UHL1	caM kinase-like vesicle-associated protein [OS=Mus musculus]	43,359375	18	96	18	1	512	54,8	5,54	High	High	High	High	High	High	High	High	High	High	1.026	1.002	0.918	0.95	0.998	1.013	1.036	0.897	9519.6	9764.9	9541.4	8740.9	9040	9498	9646.8	9867	8542.7	7,432	1632	18	207,84	18
FALSE	Master Protein	Q8K2B3	Succinate dehydrogenase [ubiquinone] flavoprotein subunit, mitochondrial [OS=Mus musculus]	34	17	99	17	1	664	72,5	7,37	High	High	High	High	High	High	High	High	High	High	1.022	1.131	0.962	1.086	1.025	1.102	1.023	1.141	7667.3	7837.7	8670.8	7372.3	8328	7859.3	8446.3	7843.4	8745.6	4,135	1618	16	195,35	17
FALSE	Master Protein	Q8BGQ7	Alanine--tRNA ligase, cytoplasmic OS=Mus musculus GN=Aars PE=1 SV=1	33	25	104	25	1	968	106,8	5,67	High	High	High	High	High	High	High	High	High	High	0.966	0.891	0.97	0.999	0.979	0.98	0.901	1.056	11462.1	11068.3	10209	11123.3	11453.5	11225.6	11232.5	10329.2	12098.8	3,175	1614	25	205,55	25
FALSE	Master Protein	A2AGT5	Cytoskeleton-associated protein 5 OS=Mus musculus GN=Ckap5 PE=1 SV=1	18	29	88	29	1	2032	225,5	7,96	High	High	High	High	High	High	High	High	High	High	0.957	0.941	0.966	1.019	0.987	1.035	0.981	1.03	9434.8	9025	8877.2	9115.1	9614	9309.7	9762.3	9257.1	9715.6	1,028	1613	25	187,87	29
FALSE	Master Protein	Q9WUB3	Glycogen phosphorylase, muscle form OS=Mus musculus GN=Pygm PE=1 SV=3	36	28	123	18	1	842	97,2	7,11	High	High	High	High	High	High	High	High	High	High	0.908	0.911	1.028	1.084	0.991	0.971	0.878	1.159	7230.9	6562.6	6589.9	7435.1	7835.7	7164.4	7021.6	6349.5	8380.6	3,764	1612	26	234,83	28
FALSE	Master Protein	Q91V41	Ras-related protein Rab-14 [OS=Mus musculus]	66	13	127	11	1	215	23,9	6,21	High	High	High	High	High	High	High	High	High	High	0.969	0.986	0.959	1.019	0.981	0.956	1.093	0.867	7877.5	7636.7	7766.9	7554.7	8025	7725	7531.8	8611.6	6826.6	17,478	1600	12	221,12	13
FALSE	Master Protein	Q99JR1	Sideroflexin-1 OS=Mus musculus GN=Sfxn1 PE=1 SV=3	59	13	78	11	1	322	35,6	9,23	High	High	High	High	High	High	High	High	High	High	0.963	0.94	0.939	0.962	0.93	0.917	1.049	0.861	5594.5	5385.1	5260.1	5255.9	5381.4	5203.5	5127.5	5870	4816.7	10,22	1595	13	176,17	13
FALSE	Master Protein	Q9CR61	NADH dehydrogenase [ubiquinone] 1 beta subcomplex subunit 7 [OS=Mus musculus]	67	10	103	10	1	137	16,3	8,18	High	High	High	High	High	High	High	High	High	High	1.023	1.136	1.017	0.988	1.065	1.055	1.121	0.94	7827.7	8008.4	8896	7963.5	7736.4	8338.4	8260.5	8778.6	7356.9	132,352	1594	10	205,83	10
FALSE	Master Protein	Q61171	Peroxiredoxin-2 [OS=Mus musculus]	35	6	92	6	1	198	21,8	5,41	High	High	High	High	High	High	High	High	High	High	1.052	1.091	1.119	1.124	1.127	1.059	0.893	1.137	7173.2	7543.1	7823.7	8025.4	8059.3	8085.1	7593.8	6403.9	8155.8	5,579	1593	6	187,90	6
FALSE	Master Protein	P47708	Rabphilin-3A OS=Mus musculus GN=Rph3a PE=1 SV=2	39	22	100	21	1	681	75,4	8,27	High	High	High	High	High	High	High	High	High	High	1.065	1.113	1.087	1.074	1.061	1.116	1.06	1.24	8494.2	9046.4	9451.9	9229	9123.9	9012.6	9481.2	9004.7	10530.5	4,703	1578	21	232,42	22
FALSE	Master Protein	O70318	band 4.1-like protein 2 [OS=Mus musculus]	33	30	114	26	1	988	109,9	5,43	High	High	High	High	High	High	High	High	High	High	0.999	0.86	1.03	0.97	0.972	0.953	0.924	1.011	10114.4	10099.4	8698.6	10420.2	9808.9	9827.1	9635.3	9346.2	10229.5	3,329	1570	29	226,17	30
FALSE	Master Protein	O08539	Myc box-dependent-interacting protein 1 OS=Mus musculus GN=Bin1 PE=1 SV=1	41	20	90	19	1	588	64,4	5,03	High	High	High	High	High	High	High	High	High	High	1.049	0.886	1.018	1.026	1.035	0.986	0.833	1.144	8928.2	9369.6	7910.4	9085.7	9162	9245	8802.5	7441.6	10215.1	6,43	1569	20	183,01	19
FALSE	Master Protein	Q8BUV3	Gephyrin [OS=Mus musculus]	43	25	99	25	1	769	83,2	5,60	High	High	High	High	High	High	High	High	High	High	1.047	1.032	1.056	1.017	1.019	1.087	1.091	0.932	9548.8	9995.1	9859.1	10085.8	9711.1	9730.2	10380.7	10414	8898	3,87	1566	24	200,02	25
FALSE	Master Protein	P30275	Creatine kinase U-type, mitochondrial OS=Mus musculus GN=Ckmt1 PE=1 SV=1	44	18	122	17	1	418	47,0	8,16	High	High	High	High	High	High	High	High	High	High	1.293	1.171	1.215	1.156	1.189	1.21	0.987	1.127	8284.3	10711.9	9703.4	10066.7	9577.5	9851	10020.2	8174.8	9336.1	9,89	1563	16	212,51	18
FALSE	Master Protein	Q8BFR5	elongation factor Tu, mitochondrial [OS=Mus musculus]	55	22	101	22	1	452	49,5	7,56	High	High	High	High	High	High	High	High	High	High	0.932	0.985	0.845	0.846	0.795	0.946	0.83	0.923	10884.9	10142.4	10721	9199.7	9206.3	8654.4	10296.3	9033.1	10042.8	9	1557	22	200,14	22
FALSE	Master Protein	Q9JLM8	Serine/threonine-protein kinase DCLK1 OS=Mus musculus GN=Dclk1 PE=1 SV=1	28	17	90	17	1	756	84,1	8,87	High	High	High	High	High	High	High	High	High	High	0.978	1.054	1.023	1.016	0.987	1.076	1.252	1.011	9888.3	9666.7	10424.9	10114.7	10048.4	9759.2	10639.4	12375.5	9994	3,024	1555	16	200,94	17
FALSE	Master Protein	P27601	Guanine nucleotide-binding protein subunit alpha-13 [OS=Mus musculus]	44	16	107	14	1	377	44,0	8,21	High	High	High	High	High	High	High	High	High	High	0.997	1.021	0.999	1.05	1.1	1.004	1.077	1.008	4989.9	4974.7	5096.8	4984.7	5236.9	5487.3	5008.6	5375.7	5032	5,422	1551	16	189,06	16
FALSE	Master Protein	Q61553	Fascin [OS=Mus musculus]	50	19	97	19	1	493	54,5	6,89	High	High	High	High	High	High	High	High	High	High	1.117	1.143	1.015	1.041	1.081	1.038	0.91	1.023	7970.6	8905.5	9112.1	8088.2	8295.7	8617.8	8272.2	7257	8155.6	6,88	1546	19	196,42	19
FALSE	Master Protein	Q9Z1S5	Neuronal-specific septin-3 OS=Mus musculus GN=Sept3 PE=1 SV=2	38	13	96	13	1	350	40,0	6,81	High	High	High	High	High	High	High	High	High	High	1.086	0.987	1.074	1.054	1.022	1.07	0.929	1.219	10446.5	11348.8	10314.6	11219.3	11015.3	10676.5	11179.1	9701.3	12732.3	9	1545	13	180,00	13
FALSE	Master Protein	Q9D6R2	Isocitrate dehydrogenase [NAD] subunit alpha, mitochondrial OS=Mus musculus GN=Idh3a PE=1 SV=1	45	17	118	17	1	366	39,6	6,73	High	High	High	High	High	High	High	High	High	High	1.01	0.95	0.774	0.878	0.84	0.9	0.782	0.909	10675.7	10782.3	10145.6	8260.7	9368.6	8964	9609.3	8352.8	9707.6	14,505	1527	17	215,71	17
FALSE	Master Protein	Q9CR68	cytochrome b-c1 complex subunit Rieske, mitochondrial [OS=Mus musculus]	61	13	116	13	1	274	29,3	8,70	High	High	High	High	High	High	High	High	High	High	0.991	0.807	0.968	0.885	0.905	0.962	0.756	0.933	11926.6	11815.9	9620.8	11548	10556.3	10788.5	11468.9	9020.8	11130.3	21,539	1527	13	270,34	13
FALSE	Master Protein	P61750	ADP-ribosylation factor 4 OS=Mus musculus GN=Arf4 PE=1 SV=2	53	7	94	2	1	180	20,4	7,14	High	High	High	High	High	High	High	High	High	High	0.839	0.909	0.87	0.909	0.94	0.857	0.907	0.944	876.5	735.7	796.4	762.3	796.6	824.2	751.6	795.3	827.4	9	1524	7	197,22	7
FALSE	Master Protein	P12787	Cytochrome c oxidase subunit 5A, mitochondrial [OS=Mus musculus]	58	9	127	9	1	146	16,1	6,54	High	High	High	High	High	High	High	High	High	High	0.746	0.829	0.729	0.597	0.742	0.914	0.935	0.768	14896.9	11116.5	12351.6	10859.6	8899	11050.7	13611.9	13931.2	11437.4	38,811	1516	8	279,85	9
FALSE	Master Protein	P63094	Guanine nucleotide-binding protein G(s) subunit alpha isoforms short OS=Mus musculus GN=Gnas PE=1 SV=1	51	15	99	12	1	394	45,6	5,96	High	High	High	High	High	High	High	High	High	High	1.026	0.942	1.137	0.941	0.982	1.001	1.037	0.991	3123.7	3204	2941.8	3551	2940.2	3067.8	3126.5	3240.1	3095	11,328	1516	15	176,26	15
FALSE	Master Protein	P60469	Liprin-alpha-3 OS=Mus musculus GN=Ppfia3 PE=1 SV=2	29	34	101	33	1	1194	133,3	5,64	High	High	High	High	High	High	High	High	High	High	1.057	0.994	1.103	1.056	1.051	1.042	1.245	1.003	9390	9929.6	9337.4	10354.5	9919.7	9864.5	9789	11695.2	9421.2	2,345	1514	32	209,30	34
FALSE	Master Protein	O88342	WD repeat-containing protein 1 [OS=Mus musculus]	43	19	93	19	1	606	66,4	6,60	High	High	High	High	High	High	High	High	High	High	0.972	1.056	0.935	0.999	0.965	0.969	0.829	1.02	8991.3	8740.5	9495.6	8402.6	8978.7	8675.9	8714.7	7456.7	9170.6	3,125	1511	18	177,41	19
FALSE	Master Protein	O35633	Vesicular inhibitory amino acid transporter OS=Mus musculus GN=Slc32a1 PE=1 SV=3	34	13	87	13	1	525	57,3	6,64	High	High	High	High	High	High	High	High	High	High	0.943	0.968	0.959	0.917	0.965	0.984	0.919	1.018	6974.2	6573.7	6750.3	6687	6396.2	6726.9	6860.3	6409.6	7099.9	5,529	1508	13	173,52	13
FALSE	Master Protein	P99029	Peroxiredoxin-5, mitochondrial OS=Mus musculus GN=Prdx5 PE=1 SV=2	60	10	87	10	1	210	21,9	8,85	High	High	High	High	High	High	High	High	High	High	1.098	1.022	0.826	0.91	0.965	1.016	0.746	1.038	7496.1	8229.9	7658.4	6190.9	6824.2	7233.8	7619.6	5589.8	7782.3	17,478	1506	10	164,48	10
FALSE	Master Protein	Q5SYD0	Unconventional myosin-Id [OS=Mus musculus]	36	29	96	29	1	1006	116,0	9,41	High	High	High	High	High	High	High	High	High	High	0.905	0.875	0.92	0.963	0.949	0.976	0.816	1.048	11220.3	10148.8	9821.8	10323.1	10809.3	10646.5	10951.4	9152.6	11762.2	2,211	1505	29	190,06	29
FALSE	Master Protein	O54991	Contactin-associated protein 1 [OS=Mus musculus]	19,85559566787	23	113	23	1	1385	156,2	7,06	High	High	High	High	High	High	High	High	High	High	1.026	0.95	0.883	0.964	1.013	0.981	0.934	0.86	9952.1	10207.9	9455.8	8787.8	9592.7	10083.3	9759.3	9294.6	8561.5	2,162	1504	23	204,04	23
FALSE	Master Protein	P56399	Ubiquitin carboxyl-terminal hydrolase 5 OS=Mus musculus GN=Usp5 PE=1 SV=1	36	28	101	28	1	858	95,8	5,01	High	High	High	High	High	High	High	High	High	High	1.062	1.05	1.081	1.122	1.068	1.084	0.981	1.158	6897.3	7327.1	7241.8	7455.5	7737.9	7363.6	7476.6	6766	7987.9	6,044	1504	28	190,66	28
FALSE	Master Protein	Q9D6M3	Mitochondrial glutamate carrier 1 [OS=Mus musculus]	60	14	128	11	1	323	34,6	9,09	High	High	High	High	High	High	High	High	High	High	1.097	1.175	1.059	0.885	1.041	0.995	1.281	1.049	7592.3	8327.9	8918.9	8042.8	6722.4	7905.2	7555.9	9723.7	7962.6	10,365	1494	14	260,19	14
FALSE	Master Protein	Q5DTL9-1	Sodium-driven chloride bicarbonate exchanger [OS=Mus musculus]	26	29	123	20	1	1118	125,7	6,51	High	High	High	High	High	High	High	High	High	High	0.986	1.068	0.86	1.03	1.017	1.015	1.166	0.989	6690	6594.8	7143.5	5751.1	6887.5	6800.4	6791.8	7798.4	6616.7	3,406	1493	28	225,69	29
FALSE	Master Protein	Q06185	ATP synthase subunit e, mitochondrial OS=Mus musculus GN=Atp5i PE=1 SV=2	66	7	78	7	1	71	8,2	9,35	High	High	High	High	High	High	High	High	High	High	1.007	0.979	0.869	1.017	0.95	0.989	1.149	0.842	6316	6359.8	6181.5	5486.3	6420.3	6002.5	6248.3	7259.7	5317.3	250,189	1478	7	108,05	6
FALSE	Master Protein	Q80TZ3	putative tyrosine-protein phosphatase auxilin [OS=Mus musculus]	26	19	92	16	1	938	102,2	7,23	High	High	High	High	High	High	High	High	High	High	0.982	1.006	1.015	1.165	1.151	1.087	0.976	1.207	6831.1	6709.9	6871	6935.5	7956.5	7863.3	7428.5	6664.5	8244.8	2,899	1474	19	179,25	19
FALSE	Master Protein	Q8C419	Probable G-protein coupled receptor 158 [OS=Mus musculus]	26	26	100	26	1	1200	134,3	8,09	High	High	High	High	High	High	High	High	High	High	1.026	1.008	1.055	1.009	1.024	0.996	1.179	0.966	8909.5	9141.1	8983.7	9403.6	8987	9121.7	8877.2	10501.1	8602.7	2,875	1474	26	200,03	26
FALSE	Master Protein	P62962	Profilin-1 OS=Mus musculus GN=Pfn1 PE=1 SV=2	65	7	77	7	1	140	14,9	8,28	High	High	High	High	High	High	High	High	High	High	0.984	1.083	0.916	1.074	1.03	1.008	0.847	1.105	6896.9	6784.4	7468.5	6318.6	7409.5	7104.5	6952.3	5844.2	7620.3	20,544	1473	7	160,53	7
FALSE	Master Protein	P48318	Glutamate decarboxylase 1 [OS=Mus musculus]	30	15	85	14	1	593	66,6	7,17	High	High	High	High	High	High	High	High	High	High	0.905	0.962	0.914	0.996	0.907	0.994	0.924	0.945	6738.5	6100.4	6485.4	6156.4	6711.3	6109.9	6700.4	6229.3	6366.1	5,043	1461	15	155,71	15
FALSE	Master Protein	P48453-1	serine/threonine-protein phosphatase 2B catalytic subunit beta isoform [OS=Mus musculus]	27	11	93	5	1	525	59,1	5,91	High	High	High	High	High	High	High	High	High	High	1.051	0.952	1.125	1.14	1.044	1.053	1.101	1.095	2117.1	2225.8	2015.7	2382.3	2413.5	2210.7	2228.7	2331.4	2317.2	2,857	1457	11	170,87	11
FALSE	Master Protein	Q91VR2	ATP synthase subunit gamma, mitochondrial OS=Mus musculus GN=Atp5c1 PE=1 SV=1	48	13	101	12	1	298	32,9	9,01	High	High	High	High	High	High	High	High	High	High	0.88	0.956	0.703	0.783	0.752	0.824	0.853	0.786	11974.4	10537.9	11444.4	8418.6	9377.8	9007.1	9871.4	10210.6	9405.9	6,848	1453	13	183,79	13
FALSE	Master Protein	Q9R1Q8	Transgelin-3 [OS=Mus musculus]	70	12	80	11	1	199	22,5	7,33	High	High	High	High	High	High	High	High	High	High	1.169	1.053	1.047	1.214	1.131	1.233	0.906	1.345	6320.8	7386	6657.2	6619.6	7672.3	7147.6	7791.5	5725.9	8501.8	14,849	1450	12	161,03	12
FALSE	Master Protein	Q3UHJ0	AP2-associated protein kinase 1 OS=Mus musculus GN=Aak1 PE=1 SV=2	32	22	76	22	1	959	103,3	6,70	High	High	High	High	High	High	High	High	High	High	1.025	0.892	1.16	1.097	1.078	1.095	1.014	1.184	6187.1	6339.1	5519.3	7180	6784.9	6670	6777	6274.2	7324.8	3,292	1449	21	160,18	22
FALSE	Master Protein	P31324	cAMP-dependent protein kinase type II-beta regulatory subunit [OS=Mus musculus]	39	13	80	10	1	416	46,1	4,98	High	High	High	High	High	High	High	High	High	High	1.098	1.133	1.042	1.169	1.209	1.069	1.194	1.114	4352.3	4780.3	4931.6	4536.4	5089.1	5259.9	4653	5196.9	4846.7	4,505	1448	13	155,71	13
FALSE	Master Protein	Q11011	Puromycin-sensitive aminopeptidase OS=Mus musculus GN=Npepps PE=1 SV=2	35	28	100	28	1	920	103,3	5,90	High	High	High	High	High	High	High	High	High	High	0.956	0.991	0.89	0.993	0.971	1.031	0.812	1.122	8386.6	8018.6	8311.7	7464.3	8327.5	8144.8	8647.3	6814	9408.7	3,281	1447	25	190,80	28
FALSE	Master Protein	P50518	V-type proton ATPase subunit E 1 OS=Mus musculus GN=Atp6v1e1 PE=1 SV=2	57	14	103	14	1	226	26,1	8,43	High	High	High	High	High	High	High	High	High	High	0.993	1.029	0.964	0.992	1.035	1.058	0.968	1.098	9282	9219.1	9551.8	8948.2	9211.3	9608.6	9822.3	8989.6	10193.5	22,714	1446	14	191,26	14
FALSE	Master Protein	Q99PU5	Long-chain-fatty-acid--CoA ligase ACSBG1 OS=Mus musculus GN=Acsbg1 PE=1 SV=1	33	22	92	22	1	721	80,4	5,94	High	High	High	High	High	High	High	High	High	High	0.951	1.01	1.091	0.933	0.978	1.031	0.909	1.101	8561.9	8139	8651.4	9336.9	7992.5	8370.9	8829.1	7783.7	9425.1	4,703	1446	22	180,44	22
FALSE	Master Protein	Q8R0S2	IQ motif and SEC7 domain-containing protein 1 [OS=Mus musculus]	33	28	109	24	1	961	107,9	7,14	High	High	High	High	High	High	High	High	High	High	0.98	0.977	1.016	0.95	0.948	0.987	1.132	0.924	8516.7	8343.3	8322.5	8648.9	8090.4	8078	8408	9638.4	7866.9	3,042	1445	26	212,26	28
FALSE	Master Protein	P21278	Guanine nucleotide-binding protein subunit alpha-11 OS=Mus musculus GN=Gna11 PE=1 SV=1	55	18	99	11	1	359	42,0	5,97	High	High	High	High	High	High	High	High	High	High	1.07	1.052	1.084	1.044	1.081	1.021	1.198	1.022	4533	4850.9	4769.3	4914.6	4732.4	4900.4	4626.3	5429.5	4632.8	16,783	1440	17	200,18	18
FALSE	Master Protein	Q61768	Kinesin-1 heavy chain [OS=Mus musculus]	35	30	89	21	1	963	109,5	6,44	High	High	High	High	High	High	High	High	High	High	1.111	0.998	1.141	1.109	1.095	1.092	1.041	1.077	5820.5	6468.3	5811.4	6639.4	6454.7	6373.5	6354.9	6059.9	6265.9	3,371	1433	27	184,97	30
FALSE	Master Protein	Q7TQD2	Tubulin polymerization-promoting protein [OS=Mus musculus]	59	15	85	14	1	218	23,6	9,42	High	High	High	High	High	High	High	High	High	High	1.194	0.903	1.205	1.21	1.261	1.305	1.063	1.577	8485.8	10132.6	7661.8	10224.7	10270.6	10698.4	11070	9023.5	13380.4	36,276	1415	14	185,64	15
FALSE	Master Protein	Q8C1B7	Septin-11 [OS=Mus musculus]	39	14	109	7	1	431	49,7	6,68	High	High	High	High	High	High	High	High	High	High	1.147	1.042	1.184	1.054	1.07	1.04	0.946	1.029	2913.9	3342.4	3036.2	3451.4	3071.4	3116.8	3030.7	2755.3	2998.4	6,017	1414	13	190,25	14
FALSE	Master Protein	Q9EPN1	Neurobeachin OS=Mus musculus GN=Nbea PE=1 SV=1	13	35	106	35	1	2936	326,5	6,20	High	High	High	High	High	High	High	High	High	High	1.023	1.097	1.086	1.129	1.166	1.096	1.176	1.119	10731.3	10980	11776.4	11652.8	12118.3	12507.3	11764.8	12618.7	12010.9	0,79	1411	33	199,55	35
FALSE	Master Protein	Q99LC3	NADH dehydrogenase [ubiquinone] 1 alpha subcomplex subunit 10, mitochondrial [OS=Mus musculus]	45	13	72	13	1	355	40,6	7,78	High	High	High	High	High	High	High	High	High	High	0.874	0.973	0.774	0.925	0.859	0.882	0.817	0.925	8274.9	7228.9	8052.5	6406	7654.7	7112.2	7300.3	6762.9	7657.8	7,254	1410	13	172,04	13
FALSE	Master Protein	P14733	Lamin-B1 [OS=Mus musculus]	41	20	66	18	1	588	66,7	5,16	High	High	High	High	High	High	High	High	High	High	1.01	0.853	0.821	0.872	0.899	0.938	0.833	0.787	8509.4	8592	7262.6	6982.5	7418.8	7652.1	7977.8	7087.3	6699.2	3,732	1407	18	151,11	19
FALSE	Master Protein	Q922S4	cGMP-dependent 3',5'-cyclic phosphodiesterase [OS=Mus musculus]	39	27	98	27	1	916	103,2	5,38	High	High	High	High	High	High	High	High	High	High	1.062	1.003	1.06	1.062	1.024	1.02	1.074	0.96	9179.2	9751.9	9206.3	9733.3	9752.5	9398.5	9366.6	9859.3	8816.4	3,329	1406	26	202,94	27
FALSE	Master Protein	Q9CQD1	Ras-related protein Rab-5A OS=Mus musculus GN=Rab5a PE=1 SV=1	68	12	81	8	1	215	23,6	8,15	High	High	High	High	High	High	High	High	High	High	0.941	0.981	0.859	0.986	0.942	0.924	1.009	0.828	4437	4173.4	4353	3813	4373.2	4180.9	4100.4	4478.6	3674.2	18,307	1406	12	158,12	12
FALSE	Master Protein	Q8JZQ2	AFG3-like protein 2 [OS=Mus musculus]	32	24	97	23	1	802	89,5	8,60	High	High	High	High	High	High	High	High	High	High	0.948	0.947	0.888	0.876	0.847	0.931	0.982	0.863	9074.5	8602.5	8594.3	8059.7	7948.7	7690.4	8451.6	8914.8	7831.6	3,151	1405	23	198,63	24
FALSE	Master Protein	P40124	Adenylyl cyclase-associated protein 1 OS=Mus musculus GN=Cap1 PE=1 SV=4	44	17	75	16	1	474	51,5	7,52	High	High	High	High	High	High	High	High	High	High	1.061	1.003	1.087	0.967	0.938	0.983	0.758	1.031	8693.1	9227.1	8719.3	9446.1	8404.2	8154.9	8544.2	6586.3	8966.4	5,404	1405	16	166,00	17
FALSE	Master Protein	Q8BH66	Atlastin-1 [OS=Mus musculus]	39	19	96	17	1	558	63,3	6,49	High	High	High	High	High	High	High	High	High	High	0.987	1.077	1.031	1.011	1.03	1.005	1.213	1.007	8305	8199.3	8946.9	8561.3	8397.1	8555.6	8343.4	10071.7	8366.4	8,306	1404	19	183,02	19
FALSE	Master Protein	Q91WS0	CDGSH iron-sulfur domain-containing protein 1 OS=Mus musculus GN=Cisd1 PE=1 SV=1	48	5	69	5	1	108	12,1	9,06	High	High	High	High	High	High	High	High	High	High	0.945	1.191	0.863	0.923	1.008	0.866	1.225	0.842	7499.6	7088.6	8930.5	6472.3	6924.7	7556.4	6494.6	9189.6	6315	67,129	1389	5	155,88	5
FALSE	Master Protein	O35136-1	Neural cell adhesion molecule 2 [OS=Mus musculus]	32	24	86	24	1	837	93,1	6,07	High	High	High	High	High	High	High	High	High	High	0.991	1.132	1.002	1.037	0.981	0.991	1.26	0.907	9391.2	9307.3	10630	9407.2	9736.9	9215.2	9306.7	11830.9	8513.9	2,793	1387	22	176,11	24
FALSE	Master Protein	P10649	Glutathione S-transferase Mu 1 OS=Mus musculus GN=Gstm1 PE=1 SV=2	68,348623853211	16	92	13	1	218	26,0	7,94	High	High	High	High	High	High	High	High	High	High	1.098	0.978	0.852	1.043	1.068	0.992	0.772	1.146	5591.1	6138.4	5465.9	4764	5833.2	5969.8	5544.4	4319	6409.4	11,915	1381	15	162,00	15
FALSE	Master Protein	Q8BG39	Synaptic vesicle glycoprotein 2B [OS=Mus musculus]	20,497803806735	14	97	12	1	683	77,4	5,57	High	High	High	High	High	High	High	High	High	High	1.181	1.162	0.981	1.017	1.053	1.018	1.243	0.838	8935.9	10555.1	10386.7	8766.1	9087.6	9407.9	9099.9	11106.9	7488.1	3,417	1367	14	193,50	14
FALSE	Master Protein	P27773	Protein disulfide-isomerase A3 OS=Mus musculus GN=Pdia3 PE=1 SV=2	40	18	80	18	1	505	56,6	6,21	High	High	High	High	High	High	High	High	High	High	0.999	1.01	0.958	0.96	0.898	0.924	0.785	1.001	8391.7	8384.3	8472.3	8040.5	8056.3	7537.1	7752.4	6584.9	8397	5,31	1363	17	163,63	18
FALSE	Master Protein	Q9JMH9	Unconventional myosin-XVIIIa OS=Mus musculus GN=Myo18a PE=1 SV=2	21	32	89	32	1	2050	232,6	6,28	High	High	High	High	High	High	High	High	High	High	0.963	0.92	1.012	1.012	0.978	0.964	1.009	0.995	9374.7	9024.3	8629.2	9491.7	9488.2	9172.9	9039.7	9461.3	9329.8	0,992	1353	31	192,77	32
FALSE	Master Protein	Q6ZPE2	Myotubularin-related protein 5 [OS=Mus musculus]	17	25	81	25	1	1867	208,6	7,12	High	High	High	High	High	High	High	High	High	High	0.994	0.966	1.067	1.094	1.041	1.04	1.06	1.001	6025.5	5988	5819.6	6428.4	6590.5	6274.1	6265.8	6386	6028.8	1,017	1353	24	165,46	25
FALSE	Master Protein	P18760	Cofilin-1 [OS=Mus musculus]	65	10	94	8	1	166	18,5	8,09	High	High	High	High	High	High	High	High	High	High	1.165	1.108	0.961	0.941	0.941	1.048	0.724	1.015	6392.8	7447.8	7082	6145.8	6015.3	6015.3	6697.7	4626.5	6491.7	16,783	1350	10	180,79	10
FALSE	Master Protein	P08113	Endoplasmin [OS=Mus musculus]	31	22	76	21	1	802	92,4	4,82	High	High	High	High	High	High	High	High	High	High	0.856	0.937	0.818	0.892	0.858	0.79	0.681	0.945	7241.6	6200.1	6785.1	5920.5	6461.6	6216.6	5723.9	4934.7	6840.5	2,393	1335	21	151,73	22
FALSE	Master Protein	Q78IK2	Up-regulated during skeletal muscle growth protein 5 OS=Mus musculus GN=Usmg5 PE=1 SV=1	43	2	31	2	1	58	6,4	9,83	High	High	High	High	High	High	High	High	High	High	0.913	1.024	1.07	0.946	0.932	0.938	1.068	0.871	6385.7	5827.9	6538.4	6831.2	6043.5	5952.8	5990.9	6821.9	5564.2	9	1330	2	13,44	1
FALSE	Master Protein	P62761	Visinin-like protein 1 OS=Mus musculus GN=Vsnl1 PE=1 SV=2	78	15	98	11	1	191	22,1	5,15	High	High	High	High	High	High	High	High	High	High	1.022	1.03	0.866	0.979	0.99	1.056	0.942	1.034	9597	9808.6	9883.7	8307.3	9392.9	9498.9	10137.5	9044.9	9925.8	33,145	1325	15	181,46	14
FALSE	Master Protein	Q9QXL2	Kinesin-like protein KIF21A OS=Mus musculus GN=Kif21a PE=1 SV=2	16	23	81	23	1	1672	186,4	6,27	High	High	High	High	High	High	High	High	High	High	1.102	0.996	1.181	1.067	1.1	1.109	1.089	1.095	7411.7	8168	7380.3	8754.3	7905.3	8151.7	8220.9	8071.9	8114.5	1,459	1323	21	158,27	23
FALSE	Master Protein	Q9CPQ8	ATP synthase subunit g, mitochondrial [OS=Mus musculus]	56	7	98	7	1	103	11,4	9,74	High	High	High	High	High	High	High	High	High	High	0.907	1.185	1.015	1.011	1.114	0.973	1.208	1.019	5394.9	4891.2	6392.9	5476.7	5454.1	6009.2	5247.7	6515.1	5499.1	67,129	1314	7	144,53	7
FALSE	Master Protein	Q6P5F9	Exportin-1 OS=Mus musculus GN=Xpo1 PE=1 SV=1	27	24	81	24	1	1071	123,0	6,07	High	High	High	High	High	High	High	High	High	High	0.962	0.993	0.917	1.07	1.008	0.979	0.987	0.973	8605.6	8275.6	8548.9	7892.4	9211.2	8674.3	8424.3	8490.5	8377.4	2,162	1305	23	167,12	24
FALSE	Master Protein	P12382	ATP-dependent 6-phosphofructokinase, liver type OS=Mus musculus GN=Pfkl PE=1 SV=4	29	18	79	12	1	780	85,3	7,17	High	High	High	High	High	High	High	High	High	High	1.053	1.01	0.985	1.062	1.04	0.996	0.849	1.021	3841.9	4047	3880.2	3785.1	4080.5	3996.1	3824.9	3262.2	3923	2,162	1299	17	162,51	18
FALSE	Master Protein	Q6URW6-1	myosin-14 [OS=Mus musculus]	17,7	26	85	20	1	2000	228,4	5,55	High	High	High	High	High	High	High	High	High	High	0.966	0.932	1.118	1.075	1.025	1.017	1.052	1.008	5109.3	4938.1	4760.9	5710.8	5494.6	5238.1	5195	5376.8	5150.4	0,802	1296	23	179,63	26
FALSE	Master Protein	P17742	peptidyl-prolyl cis-trans isomerase A [OS=Mus musculus]	54	10	78	10	1	164	18,0	7,90	High	High	High	High	High	High	High	High	High	High	1.127	1.176	1.164	1.138	1.116	1.197	0.868	1.128	6029.2	6795.5	7089.4	7020	6858.6	6730.7	7214.9	5235.1	6798	9	1293	10	97,97	9
FALSE	Master Protein	Q8BIZ1-1	Ankyrin repeat and sterile alpha motif domain-containing protein 1B [OS=Mus musculus]	15,647339158062	18	90	5	1	1259	139,0	6,29	High	High	High	High	High	High	High	High	High	High	0.965	1.006	1.105	1.013	0.959	1.068	1.226	1.04	1658.9	1600.8	1668.6	1832.4	1680	1590.3	1771.8	2034	1725.4	1,546	1290	18	166,91	17
FALSE	Master Protein	Q811D0	Disks large homolog 1 [OS=Mus musculus]	30	21	80	15	1	905	100,1	5,80	High	High	High	High	High	High	High	High	High	High	1	0.939	1.008	1.052	1.004	1.002	1.082	1.015	4904	4906.3	4603.5	4944.9	5160.4	4925.5	4915.6	5305.2	4975.5	3,062	1288	20	150,04	21
FALSE	Master Protein	P11983	T-complex protein 1 subunit alpha OS=Mus musculus GN=Tcp1 PE=1 SV=3	42	19	65	19	1	556	60,4	6,16	High	High	High	High	High	High	High	High	High	High	0.95	0.929	0.999	0.954	0.872	0.923	0.793	1.005	5156.1	4897	4789.8	5152.9	4919	4498.6	4756.9	4090.8	5183.6	4,623	1288	19	128,19	19
FALSE	Master Protein	P63001	Ras-related C3 botulinum toxin substrate 1 [OS=Mus musculus]	41	8	79	7	1	192	21,4	8,50	High	High	High	High	High	High	High	High	High	High	1.19	1.196	0.87	0.897	1.013	1.119	0.995	0.989	5318.3	6328.3	6361.3	4627.6	4770.2	5387.5	5952.3	5291.6	5261.3	30,623	1286	7	149,15	8
FALSE	Master Protein	O08638-1	Myosin-11 [OS=Mus musculus]	11	18	72	7	1	1972	226,9	5,45	High	High	High	High	High	High	High	High	High	High	0.978	0.855	1.067	0.994	0.949	1.012	1.186	1.101	1333.3	1303.8	1140	1423.2	1325.6	1265.2	1349.7	1581.1	1467.3	0,568	1284	17	157,50	18
FALSE	Master Protein	A2AN08	E3 ubiquitin-protein ligase UBR4 OS=Mus musculus GN=Ubr4 PE=1 SV=1	8	35	86	35	1	5180	571,9	6,06	High	High	High	High	High	High	High	High	High	High	0.972	0.989	1.145	0.989	1.002	0.977	1.074	0.952	9430.6	9171.1	9329.8	10795.6	9325	9451.2	9215.7	10131.3	8980.8	0,393	1282	33	180,40	35
FALSE	Master Protein	Q9CS84	Neurexin-1 OS=Mus musculus GN=Nrxn1 PE=1 SV=3	21	22	76	18	1	1514	166,1	6,09	High	High	High	High	High	High	High	High	High	High	0.967	0.983	0.949	0.982	0.985	0.944	1.14	0.889	5471.5	5291.9	5379.9	5195	5373.3	5387.1	5165.5	6239.8	4866	1,604	1282	21	159,27	22
FALSE	Master Protein	Q6P9K9	Neurexin-3 OS=Mus musculus GN=Nrxn3 PE=1 SV=2	20	21	65	18	1	1571	173,3	6,14	High	High	High	High	High	High	High	High	High	High	0.99	1.008	0.961	1.008	0.988	0.982	1.118	0.96	4751.4	4702.2	4791	4567	4787.8	4692.7	4665.1	5311.5	4559.6	1,174	1280	20	147,10	21
FALSE	Master Protein	Q9CWZ7	Gamma-soluble NSF attachment protein OS=Mus musculus GN=Napg PE=1 SV=1	52	17	92	17	1	312	34,7	5,41	High	High	High	High	High	High	High	High	High	High	1.032	1.047	1.022	1.088	1.116	1.047	1.014	1.13	7575.1	7817.9	7933.9	7743.7	8243.9	8455.2	7933.4	7683.7	8556.9	16,783	1274	17	173,03	17
FALSE	Master Protein	Q3TXX4	Vesicular glutamate transporter 1 OS=Mus musculus GN=Slc17a7 PE=1 SV=2	24	11	100	10	1	560	61,6	7,34	High	High	High	High	High	High	High	High	High	High	1.002	1.07	0.976	1.052	1.048	1.013	1.256	0.971	9652.3	9675.7	10324.6	9418.6	10156.4	10120.2	9779.1	12126.8	9373.8	3,489	1271	10	210,33	11
FALSE	Master Protein	P32037	Solute carrier family 2, facilitated glucose transporter member 3 OS=Mus musculus GN=Slc2a3 PE=1 SV=1	13	7	66	7	1	493	53,4	4,98	High	High	High	High	High	High	High	High	High	High	0.992	0.988	0.981	1.016	1.005	0.961	1.188	0.92	7210	7154.4	7125.3	7076.6	7328.3	7244.9	6925.9	8565.8	6634.4	4,275	1271	7	143,13	7
FALSE	Master Protein	Q63810	Calcineurin subunit B type 1 [OS=Mus musculus]	56	8	68	8	1	170	19,3	4,81	High	High	High	High	High	High	High	High	High	High	1.118	0.984	1.064	1.105	1.081	1.07	0.951	1.167	5821.4	6508.7	5729.5	6193.9	6431.3	6295.6	6226.7	5534.3	6795.3	18,953	1271	8	149,95	8
FALSE	Master Protein	P47738	Aldehyde dehydrogenase, mitochondrial [OS=Mus musculus]	37	14	73	13	1	519	56,5	7,62	High	High	High	High	High	High	High	High	High	High	0.992	0.896	0.986	0.978	0.94	1.003	0.822	1.049	6588	6536	5903.7	6494.3	6440.2	6191.6	6609.5	5415.5	6909.3	4,412	1270	14	152,10	14
FALSE	Master Protein	Q8CA95	cAMP and cAMP-inhibited cGMP 3',5'-cyclic phosphodiesterase 10A OS=Mus musculus GN=Pde10a PE=1 SV=2	27	17	66	17	1	790	89,4	6,60	High	High	High	High	High	High	High	High	High	High	1.016	1.034	0.964	0.995	0.947	1.005	0.678	0.937	8203.5	8337	8478.8	7908.5	8158.6	7764.8	8246	5559.2	7688.3	2,244	1269	15	137,68	16
FALSE	Master Protein	Q9Z2Y3	Homer protein homolog 1 OS=Mus musculus GN=Homer1 PE=1 SV=2	54	19	78	18	1	366	41,4	5,53	High	High	High	High	High	High	High	High	High	High	1.021	1	0.967	1.03	0.996	1.015	1.387	1.002	6123.6	6250.4	6125.1	5922.1	6308.3	6098.1	6217.1	8490.8	6136.5	9,926	1268	18	145,90	19
FALSE	Master Protein	O35927	Catenin delta-2 [OS=Mus musculus]	20	19	68	18	1	1247	134,9	7,65	High	High	High	High	High	High	High	High	High	High	0.987	0.975	1.088	1.038	1.032	1.032	1.157	1.032	5199.4	5129.7	5069.8	5656.3	5395.1	5363.4	5366.9	6017	5363.7	1,324	1268	17	146,15	19
FALSE	Master Protein	Q64133	Amine oxidase [flavin-containing] A [OS=Mus musculus]	35	17	85	15	1	526	59,6	7,81	High	High	High	High	High	High	High	High	High	High	0.943	0.951	0.916	0.977	0.979	0.943	1.047	0.903	6428.9	6059.5	6115.9	5887.5	6279.9	6294	6062.3	6727.9	5806.7	5,404	1261	17	152,99	17
FALSE	Master Protein	Q8C0M9	Isoaspartyl peptidase/L-asparaginase OS=Mus musculus GN=Asrgl1 PE=1 SV=1	41	12	82	12	1	326	33,9	7,65	High	High	High	High	High	High	High	High	High	High	1.102	1.102	1.019	1.116	1.235	1.143	1.12	1.14	6088.5	6706.6	6708.4	6203	6794.2	7518.4	6962.2	6819.5	6941.4	9	1260	12	141,17	12
FALSE	Master Protein	O70161	Phosphatidylinositol 4-phosphate 5-kinase type-1 gamma [OS=Mus musculus]	33	16	66	16	1	661	72,4	5,59	High	High	High	High	High	High	High	High	High	High	0.985	0.961	0.984	1.07	1.032	1.017	1.015	1.028	6063.3	5974.8	5824.7	5965.1	6488.3	6258.9	6165.1	6153.4	6235.3	3,532	1255	16	148,04	16
FALSE	Master Protein	Q0KL02	Triple functional domain protein OS=Mus musculus GN=Trio PE=1 SV=3	12	30	86	26	1	3102	347,6	6,35	High	High	High	High	High	High	High	High	High	High	1.04	1.023	1.158	1.068	1.047	1.03	1.136	1.017	6282.3	6531.9	6429.4	7276.5	6709.6	6578.5	6471.9	7134.8	6386.1	0,651	1252	29	178,17	30
FALSE	Master Protein	P63037	DnaJ homolog subfamily A member 1 OS=Mus musculus GN=Dnaja1 PE=1 SV=1	39	11	56	10	1	397	44,8	7,08	High	High	High	High	High	High	High	High	High	High	0.87	0.937	0.863	0.908	0.819	0.886	0.837	0.901	5422.8	4718	5078.9	4679.7	4921.2	4439.3	4805.5	4539.5	4888.6	5,579	1252	11	131,80	11
FALSE	Master Protein	P61294	Ras-related protein Rab-6B OS=Mus musculus GN=Rab6b PE=1 SV=1	46	10	105	5	1	208	23,4	5,53	High	High	High	High	High	High	High	High	High	High	0.935	0.913	1.012	0.964	0.952	0.953	1.042	0.932	2687	2512.8	2451.9	2719.2	2591.2	2558.4	2561.2	2799.1	2503	9	1249	10	173,74	10
FALSE	Master Protein	Q8BKC5-1	Importin-5 [OS=Mus musculus]	26	20	73	19	1	1097	123,5	4,93	High	High	High	High	High	High	High	High	High	High	1.007	1.046	0.957	1.065	1.083	1.004	1.037	1.038	5737.7	5776.2	5999.8	5488.2	6108.4	6216.7	5759.4	5952.1	5956.2	1,474	1247	20	146,53	20
FALSE	Master Protein	Q8CHH9	Septin-8 OS=Mus musculus GN=Sept8 PE=1 SV=4	37	13	108	9	1	429	49,8	6,00	High	High	High	High	High	High	High	High	High	High	1.001	0.895	1.041	0.944	0.965	0.942	1.005	0.98	5044.3	5047.7	4516.2	5253.5	4763.4	4869.3	4753.9	5071.9	4944.9	5,31	1245	13	181,84	13
FALSE	Master Protein	P15105	Glutamine synthetase OS=Mus musculus GN=Glul PE=1 SV=6	45	15	104	15	1	373	42,1	7,08	High	High	High	High	High	High	High	High	High	High	1.347	1.191	1.124	1.054	1.142	1.18	0.915	1.154	9824.2	13236.4	11704.1	11040.9	10350	11214.3	11590.5	8988.1	11341.4	9	1244	14	198,97	15
FALSE	Master Protein	Q9R1R2	Tripartite motif-containing protein 3 [OS=Mus musculus]	30	18	70	16	1	744	80,7	7,81	High	High	High	High	High	High	High	High	High	High	1.012	1.064	1.101	1.107	1.034	1.087	1.096	1.102	3991.9	4038.1	4247.1	4394.9	4420.6	4129.1	4339.8	4376.5	4397.5	3,549	1241	17	173,52	18
FALSE	Master Protein	Q61885	Myelin-oligodendrocyte glycoprotein OS=Mus musculus GN=Mog PE=1 SV=1	35	12	84	12	1	246	28,3	7,96	High	High	High	High	High	High	High	High	High	High	0.81	0.786	0.63	0.914	0.929	0.804	0.687	0.748	9335.6	7559.4	7334.4	5882.5	8534.3	8669.2	7508.3	6410.6	6981.9	18,307	1237	11	175,04	12
FALSE	Master Protein	Q9D0F9	Phosphoglucomutase-1 OS=Mus musculus GN=Pgm1 PE=1 SV=4	40	19	65	19	1	562	61,4	6,57	High	High	High	High	High	High	High	High	High	High	0.943	0.905	0.941	0.908	0.842	0.933	0.654	1.081	7380.4	6959.2	6682.9	6942.1	6705.1	6216	6883.8	4828.5	7976.4	3,281	1233	18	139,76	19
FALSE	Master Protein	Q9QYB8	Beta-adducin OS=Mus musculus GN=Add2 PE=1 SV=4	31	19	74	18	1	725	80,6	6,21	High	High	High	High	High	High	High	High	High	High	1.103	0.994	1.063	1.178	1.083	1.021	0.949	1.062	6865.6	7574.9	6826.5	7301.2	8088.9	7434.6	7010.6	6513.5	7291.9	3,108	1230	17	160,45	19
FALSE	Master Protein	P80313	T-complex protein 1 subunit eta OS=Mus musculus GN=Cct7 PE=1 SV=1	34,375	15	65	15	1	544	59,6	7,84	High	High	High	High	High	High	High	High	High	High	0.944	0.964	0.847	1.004	0.913	0.893	0.804	0.929	5131.8	4842.1	4947.2	4345.7	5153.5	4687.7	4584.5	4124.6	4769.8	2,981	1229	14	132,80	15
FALSE	Master Protein	Q9DCX2	ATP synthase subunit d, mitochondrial [OS=Mus musculus]	77	14	116	14	1	161	18,7	5,69	High	High	High	High	High	High	High	High	High	High	1.016	0.991	0.885	0.927	0.972	1	1.048	0.885	11816.6	12006.7	11714.5	10459.9	10952.8	11489.1	11811.9	12382.3	10458.1	150,991	1220	13	193,37	14
FALSE	Master Protein	Q9ERK4	Exportin-2 OS=Mus musculus GN=Cse1l PE=1 SV=1	31,513903192585	24	84	24	1	971	110,4	5,77	High	High	High	High	High	High	High	High	High	High	0.927	0.972	1.007	1.075	0.979	0.967	0.973	1.025	7748.5	7179.3	7532.8	7800.6	8330.8	7583.9	7491.5	7537.3	7942.1	2,687	1220	23	150,27	24
FALSE	Master Protein	P61021	Ras-related protein Rab-5B [OS=Mus musculus]	68	12	80	8	1	215	23,7	8,13	High	High	High	High	High	High	High	High	High	High	0.967	0.948	0.994	1.012	1.008	0.952	1.048	0.885	3779.8	3654.2	3582.2	3755.4	3827	3810.9	3597.9	3962.3	3345.8	18,307	1216	12	151,01	12
FALSE	Master Protein	Q4KMM3-1	Oxidation resistance protein 1 [OS=Mus musculus]	40	27	94	27	1	866	95,9	5,33	High	High	High	High	High	High	High	High	High	High	1.068	0.937	1.107	1.054	1.053	1.012	1.008	1.084	9564.7	10215.7	8957.4	10589.6	10082.5	10072.2	9680	9645.6	10368.3	3,151	1211	26	196,39	27
FALSE	Master Protein	P27546-1	Microtubule-associated protein 4 [OS=Mus musculus]	29	25	83	13	1	1125	117,4	4,98	High	High	High	High	High	High	High	High	High	High	1.065	0.841	1.194	1.118	1.124	1.105	0.986	1.121	3675.4	3915.2	3091.2	4387.3	4108	4130.3	4062.1	3622.3	4121.7	2,465	1210	23	161,99	24
FALSE	Master Protein	Q9QYG0	Protein NDRG2 [OS=Mus musculus]	48	11	72	11	1	371	40,8	5,40	High	High	High	High	High	High	High	High	High	High	1.037	1.024	1.135	1.157	1.243	1.058	1.034	1.167	6164.5	6395.4	6313.1	6997	7132.9	7665.3	6519.2	6376.5	7193.9	10,22	1203	11	162,21	11
FALSE	Master Protein	Q61644	Protein kinase C and casein kinase substrate in neurons protein 1 [OS=Mus musculus]	47	19	93	19	1	441	50,5	5,24	High	High	High	High	High	High	High	High	High	High	1.14	0.963	1.041	1.026	0.989	1.026	0.795	1.045	7987.1	9109.1	7687.6	8316.2	8196.9	7902.3	8197.8	6349.5	8345.8	9	1199	18	163,27	19
FALSE	Master Protein	O55042	Alpha-synuclein [OS=Mus musculus]	54	6	48	4	1	140	14,5	4,77	High	High	High	High	High	High	High	High	High	High	0.852	1.368	1.353	0.901	0.437	0.948	0.895	0.869	4373.3	3724.7	5984.2	5915.5	3938.4	1910.9	4144.5	3915	3798.7	12,335	1198	6	117,21	6
FALSE	Master Protein	P00920	Carbonic anhydrase 2 [OS=Mus musculus]	57	10	66	10	1	260	29,0	7,01	High	High	High	High	High	High	High	High	High	High	1.003	1.072	1.138	1.079	1.265	1.089	0.883	1.192	7475.8	7501	8015.6	8504.8	8065.2	9456.3	8141.7	6599.7	8911.8	10,659	1193	10	160,68	10
FALSE	Master Protein	P17879	Heat shock 70 kDa protein 1B OS=Mus musculus GN=Hspa1b PE=1 SV=3	29	14	92	8	1	642	70,1	5,72	High	High	High	High	High	High	High	High	High	High	0.933	0.793	1.083	1.062	0.827	0.861	0.898	0.894	1333.5	1244.6	1057.2	1444.2	1416.6	1103.3	1148.2	1197.8	1192.7	1,976	1192	14	156,04	14
FALSE	Master Protein	Q9Z0P4	Paralemmin-1 OS=Mus musculus GN=Palm PE=1 SV=1	46	15	67	15	1	383	41,6	4,84	High	High	High	High	High	High	High	High	High	High	1.104	0.92	1.016	1.073	1.049	1.01	1.302	0.951	6126.4	6761.3	5633.3	6223.2	6570.6	6429.5	6187.7	7975.5	5826.7	5,422	1190	15	135,11	15
FALSE	Master Protein	Q925N0	Sideroflexin-5 OS=Mus musculus GN=Sfxn5 PE=1 SV=2	36	9	67	9	1	342	37,3	9,44	High	High	High	High	High	High	High	High	High	High	0.957	0.94	0.825	0.986	0.957	0.933	1.009	0.882	7075.8	6773.7	6652.9	5834.5	6979.1	6770.4	6602.8	7136.8	6240.8	5,952	1189	9	127,00	9
FALSE	Master Protein	P61028	Ras-related protein Rab-8B OS=Mus musculus GN=Rab8b PE=1 SV=1	32	7	112	2	1	207	23,6	9,07	High	High	High	High	High	High	High	High	High	High	1.018	0.943	1.053	1.019	1.091	1.128	1.127	1.034	422	429.5	397.8	444.2	429.9	460.5	475.9	475.4	436.5	2,652	1186	6	167,13	7
FALSE	Master Protein	Q9DCN2	NADH-cytochrome b5 reductase 3 OS=Mus musculus GN=Cyb5r3 PE=1 SV=3	64	12	68	12	1	301	34,1	8,38	High	High	High	High	High	High	High	High	High	High	0.928	0.912	0.997	0.932	0.965	0.926	1.035	0.897	5638.6	5234.3	5140.8	5621	5255.6	5442.5	5221.2	5837.8	5059.2	9	1183	12	146,57	12
FALSE	Master Protein	Q8BGH2	Sorting and assembly machinery component 50 homolog OS=Mus musculus GN=Samm50 PE=1 SV=1	53,091684434968	21	92	21	1	469	51,8	6,80	High	High	High	High	High	High	High	High	High	High	1.004	1.028	0.975	0.995	1.057	1.008	1.122	0.959	9182.7	9219.2	9440.9	8953.8	9138.3	9703.5	9253.4	10306.3	8806.6	5,898	1182	21	162,42	21
FALSE	Master Protein	O70589-1	peripheral plasma membrane protein CASK [OS=Mus musculus]	32	24	79	24	1	926	105,0	6,43	High	High	High	High	High	High	High	High	High	High	1.025	1.01	0.996	1.036	0.988	1.006	1.112	0.964	7705.8	7901.6	7783.4	7672.4	7981.6	7614.4	7755.5	8572.2	7431.8	2,424	1180	23	147,69	23
FALSE	Master Protein	P60904	DnaJ homolog subfamily C member 5 [OS=Mus musculus]	29	6	66	6	1	198	22,1	5,07	High	High	High	High	High	High	High	High	High	High	0.924	0.875	0.884	0.846	0.844	0.858	0.961	0.79	8775.3	8105.1	7682.1	7754.8	7426.2	7409.8	7527.1	8432.9	6934.7	22,714	1178	5	130,72	6
FALSE	Master Protein	Q8K386	Ras-related protein Rab-15 [OS=Mus musculus]	25	5	103	3	1	212	24,3	5,71	High	High	High	High	High	High	High	High	High	High	0.971	1.083	0.914	0.971	0.981	1.023	1.296	0.931	1155	1121	1250.7	1056	1121.4	1132.7	1181.5	1497.2	1075.3	1,955	1178	5	151,72	5
FALSE	Master Protein	Q6P9K8	Caskin-1 OS=Mus musculus GN=Caskin1 PE=1 SV=2	25	23	68	23	1	1431	150,4	9,17	High	High	High	High	High	High	High	High	High	High	1.106	1.007	1.198	1.113	1.183	1.17	1.151	1.235	6446	7128.1	6492.3	7724	7176.3	7627.6	7539.5	7420	7959.6	1,31	1177	22	161,57	23
FALSE	Master Protein	Q9DCS9	NADH dehydrogenase [ubiquinone] 1 beta subcomplex subunit 10 OS=Mus musculus GN=Ndufb10 PE=1 SV=3	46	7	75	7	1	176	21,0	8,03	High	High	High	High	High	High	High	High	High	High	0.97	1.105	0.954	0.946	1.059	0.973	1.178	0.869	7261.1	7045	8022.7	6923.8	6866.2	7690	7062.2	8556.1	6308.2	9	1176	7	141,55	7
FALSE	Master Protein	A2APX8	Sodium channel protein type 1 subunit alpha OS=Mus musculus GN=Scn1a PE=1 SV=1	9	17	69	13	1	2009	228,7	5,87	High	High	High	High	High	High	High	High	High	High	0.942	0.959	0.949	0.994	0.939	0.91	1.031	0.888	5737.9	5405.8	5503.5	5442.9	5705.5	5385.4	5222.7	5916.2	5094.8	0,736	1175	17	143,13	17
FALSE	Master Protein	Q9EQF6	Dihydropyrimidinase-related protein 5 OS=Mus musculus GN=Dpysl5 PE=1 SV=1	35	15	68	15	1	564	61,5	7,09	High	High	High	High	High	High	High	High	High	High	1.075	1.272	1.127	1.093	1.094	1.006	0.845	1.177	5461.1	5873.3	6944.7	6155	5970.3	5972.2	5494.1	4614.2	6428.4	3,437	1174	15	138,30	15
FALSE	Master Protein	Q80TL4	PHD finger protein 24 OS=Mus musculus GN=Phf24 PE=1 SV=2	34,5	14	86	14	1	400	45,2	5,77	High	High	High	High	High	High	High	High	High	High	1.097	1.016	1.135	1.107	1.119	1.08	1.182	1.051	7360.1	8072.9	7476.2	8357	8148.9	8235	7947.7	8701.9	7736.4	6,499	1172	13	165,90	14
FALSE	Master Protein	P42859	huntingtin [OS=Mus musculus]	11	25	63	25	1	3119	344,5	6,29	High	High	High	High	High	High	High	High	High	High	1.008	0.96	1.031	1.122	1.048	1.019	1.109	0.994	5087.5	5125.9	4881.6	5244.8	5710.7	5329.7	5185.5	5643.3	5056.7	0,522	1169	24	129,23	25
FALSE	Master Protein	P20152	Vimentin OS=Mus musculus GN=Vim PE=1 SV=3	45	21	115	17	1	466	53,7	5,12	High	High	High	High	High	High	High	High	High	High	0.893	0.887	0.816	0.92	0.88	0.941	0.834	0.92	7751.4	6923.3	6877.6	6325	7129.8	6822.6	7292	6464.7	7129.4	5,661	1164	21	178,19	21
FALSE	Master Protein	Q6PB66	Leucine-rich PPR motif-containing protein, mitochondrial [OS=Mus musculus]	29	33	96	33	1	1392	156,5	6,83	High	High	High	High	High	High	High	High	High	High	1.028	0.947	0.974	1.024	0.985	1.03	0.992	1.061	9377.1	9638	8879	9129	9603	9238.5	9656	9303	9952.3	1,477	1159	31	170,00	33
FALSE	Master Protein	Q91YQ5	Dolichyl-diphosphooligosaccharide--protein glycosyltransferase subunit 1 OS=Mus musculus GN=Rpn1 PE=1 SV=1	45	23	80	23	1	608	68,5	6,46	High	High	High	High	High	High	High	High	High	High	0.919	0.994	0.973	0.948	1.024	0.903	1.092	0.875	9253.7	8501.7	9195.7	9008	8776.6	9479.5	8360.6	10103.1	8097.1	4,391	1158	23	158,74	23
FALSE	Master Protein	B0V2N1	Receptor-type tyrosine-protein phosphatase S OS=Mus musculus GN=Ptprs PE=1 SV=1	14	19	68	12	1	1907	211,8	7,23	High	High	High	High	High	High	High	High	High	High	1	1.098	0.93	1.059	1.034	1.025	1.263	0.998	3760.5	3759.8	4127.2	3496.5	3981	3888.3	3854.8	4748.4	3751.4	0,859	1154	18	154,12	19
FALSE	Master Protein	Q8R191	Synaptogyrin-3 [OS=Mus musculus]	21	5	65	5	1	229	24,5	8,18	High	High	High	High	High	High	High	High	High	High	0.978	1.053	0.831	1.174	1.171	0.993	1.189	0.893	3657.3	3576.4	3849.6	3038	4292.7	4282.3	3631	4348.8	3265.6	2,162	1153	4	107,42	5
FALSE	Master Protein	P47754	F-actin-capping protein subunit alpha-2 OS=Mus musculus GN=Capza2 PE=1 SV=3	58	10	60	8	1	286	32,9	5,85	High	High	High	High	High	High	High	High	High	High	1.05	0.991	1.097	1.152	1.065	1.017	0.973	1.055	3498	3671.6	3468	3838.5	4030.3	3727	3556.4	3404.7	3688.8	14,849	1152	10	136,09	10
FALSE	Master Protein	P12970	60S ribosomal protein L7a OS=Mus musculus GN=Rpl7a PE=1 SV=2	40	12	84	12	1	266	30,0	10,56	High	High	High	High	High	High	High	High	High	High	0.93	0.974	0.881	0.89	0.908	0.866	0.913	0.865	7544.6	7016	7348.1	6649.7	6717.2	6853	6533.7	6888.8	6524.6	14,399	1149	11	152,19	12
FALSE	Master Protein	P42932	T-complex protein 1 subunit theta OS=Mus musculus GN=Cct8 PE=1 SV=3	47	25	88	25	1	548	59,5	5,62	High	High	High	High	High	High	High	High	High	High	1.002	0.964	1.151	0.976	0.914	1.017	0.804	1.037	8119.1	8137.2	7827.7	9345.2	7923.4	7424.4	8253.1	6530.5	8418.3	4,309	1148	24	154,54	25
FALSE	Master Protein	P48320	Glutamate decarboxylase 2 OS=Mus musculus GN=Gad2 PE=1 SV=1	36	13	76	12	1	585	65,2	6,90	High	High	High	High	High	High	High	High	High	High	1.02	1.027	0.944	0.994	0.987	1.072	0.917	0.919	6633.1	6766.4	6809.4	6258.8	6590.9	6549.5	7112.3	6079.6	6096.2	3,417	1146	13	140,57	13
FALSE	Master Protein	P14824	Annexin A6 OS=Mus musculus GN=Anxa6 PE=1 SV=3	47	26	82	26	1	673	75,8	5,50	High	High	High	High	High	High	High	High	High	High	0.903	0.948	0.811	0.933	0.886	0.896	0.699	0.968	9774.8	8824.7	9268.9	7925.9	9124.5	8665.1	8763.1	6831.5	9461.9	3,786	1145	23	161,01	26
FALSE	Master Protein	Q921M7	Protein FAM49B OS=Mus musculus GN=Fam49b PE=1 SV=1	44	13	80	10	1	324	36,8	6,06	High	High	High	High	High	High	High	High	High	High	1.008	1.034	1.077	1.078	1.07	1.108	1.06	1.186	6056.1	6105.8	6262.9	6524.4	6528.2	6478.2	6708.6	6422.1	7184.6	7,185	1143	12	132,05	13
FALSE	Master Protein	O88447	Kinesin light chain 1 OS=Mus musculus GN=Klc1 PE=1 SV=3	30	14	62	11	1	541	61,4	5,68	High	High	High	High	High	High	High	High	High	High	1.063	0.981	1.037	1.111	1.093	1.039	0.984	1.074	4499.1	4781.3	4415.7	4666.9	4998.1	4915.4	4673.1	4426.8	4833	2,262	1142	12	146,35	14
FALSE	Master Protein	Q3UJU9	Regulator of microtubule dynamics protein 3 [OS=Mus musculus]	30	11	52	11	1	470	52,0	5,21	High	High	High	High	High	High	High	High	High	High	0.927	0.935	0.953	0.969	0.894	0.963	0.945	0.91	4277.1	3963.1	3998.3	4074.2	4145.8	3825.7	4118.1	4042.7	3890.1	2,728	1141	11	119,59	11
FALSE	Master Protein	P37040	NADPH--cytochrome P450 reductase OS=Mus musculus GN=Por PE=1 SV=2	35	21	88	21	1	678	77,0	5,53	High	High	High	High	High	High	High	High	High	High	0.948	1.068	0.94	0.92	1.029	0.962	1.052	1.012	8334.7	7904.6	8898.7	7831.8	7665.9	8577.4	8016.7	8770.4	8434.1	4,456	1135	21	180,24	21
FALSE	Master Protein	Q61753	D-3-phosphoglycerate dehydrogenase OS=Mus musculus GN=Phgdh PE=1 SV=3	31	14	65	14	1	533	56,5	6,54	High	High	High	High	High	High	High	High	High	High	1.131	0.879	1.038	1.051	1.05	1.047	0.862	1.049	5949.9	6728.9	5227.8	6174.4	6252.6	6246.2	6232.6	5130.8	6242.3	4,38	1128	14	129,56	14
FALSE	Master Protein	Q80TE7	Leucine-rich repeat-containing protein 7 [OS=Mus musculus]	18	23	73	20	1	1490	166,8	6,61	High	High	High	High	High	High	High	High	High	High	1.021	1.069	1.009	1.037	1.007	1.014	1.296	0.957	5926.7	6050.7	6337.4	5979.8	6143.2	5970.4	6012.5	7682.6	5670.2	1,284	1126	20	140,21	23
FALSE	Master Protein	Q64487	Receptor-type tyrosine-protein phosphatase delta OS=Mus musculus GN=Ptprd PE=1 SV=3	17	22	65	15	1	1912	214,3	6,55	High	High	High	High	High	High	High	High	High	High	0.958	0.982	0.966	0.987	0.976	0.957	1.061	0.957	3529.3	3382.2	3465.7	3411	3484.5	3444.7	3377	3743.4	3378.6	0,902	1126	20	137,44	22
FALSE	Master Protein	Q91ZX7	prolow-density lipoprotein receptor-related protein 1 [OS=Mus musculus]	10	34	90	34	1	4545	504,4	5,36	High	High	High	High	High	High	High	High	High	High	1.027	0.987	1.031	0.956	0.967	0.946	0.938	0.885	8716.3	8954.6	8602.2	8986.2	8333.9	8425.3	8241.4	8177.3	7712.6	0,47	1119	31	173,95	34
FALSE	Master Protein	P48771	Cytochrome c oxidase subunit 7A2, mitochondrial OS=Mus musculus GN=Cox7a2 PE=1 SV=2	57	4	52	4	1	83	9,3	10,27	High	High	High	High	High	High	High	High	High	High	0.835	0.848	0.672	0.876	0.81	0.816	0.827	0.695	3599.2	3005.7	3052.5	2417.6	3153.5	2915.8	2937.9	2976.8	2500.3	24,119	1117	4	99,05	4
FALSE	Master Protein	Q9QYS2	Metabotropic glutamate receptor 3 OS=Mus musculus GN=Grm3 PE=1 SV=1	21	17	73	14	1	879	99,1	7,75	High	High	High	High	High	High	High	High	High	High	1	1.103	0.992	1.004	1.067	0.983	1.466	0.985	4741.7	4741.7	5228.3	4704.7	4761.2	5059.6	4659.3	6952.8	4670	1,716	1114	17	141,64	17
FALSE	Master Protein	Q8BLF1	Neutral cholesterol ester hydrolase 1 OS=Mus musculus GN=Nceh1 PE=1 SV=1	35	9	55	9	1	408	45,7	7,05	High	High	High	High	High	High	High	High	High	High	0.983	0.985	0.958	0.965	0.955	0.961	1.046	0.902	3966.1	3900.1	3908	3801.2	3828.9	3786.2	3813.3	4149.8	3578.7	4,623	1113	9	109,75	9
FALSE	Master Protein	Q9Z2W9	Glutamate receptor 3 OS=Mus musculus GN=Gria3 PE=1 SV=2	26	18	75	13	1	888	100,5	8,38	High	High	High	High	High	High	High	High	High	High	1.006	1.115	1.004	1.073	1.045	1.013	1.409	0.957	3587.1	3607.3	3998.4	3603	3848.5	3750.1	3633.1	5054.4	3431.4	2,237	1109	17	144,30	18
FALSE	Master Protein	Q5U458	DnaJ homolog subfamily C member 11 OS=Mus musculus GN=Dnajc11 PE=1 SV=2	27	13	76	13	1	559	63,2	8,32	High	High	High	High	High	High	High	High	High	High	0.949	1.03	0.925	0.989	1.009	0.983	1.157	0.94	5098	4839.3	5250.3	4718	5043.2	5142.1	5012.1	5899.5	4794.5	4,52	1108	12	150,86	13
FALSE	Master Protein	Q9Z1G3	V-type proton ATPase subunit C 1 [OS=Mus musculus]	51	19	73	19	1	382	43,9	7,46	High	High	High	High	High	High	High	High	High	High	1.03	1.017	0.867	1.026	0.988	0.946	0.779	1.029	6003.9	6184.3	6108.8	5206.3	6162.1	5932	5681.5	4678.8	6177.3	5,723	1100	18	137,07	19
FALSE	Master Protein	P80315	T-complex protein 1 subunit delta OS=Mus musculus GN=Cct4 PE=1 SV=3	28	15	70	15	1	539	58,0	8,02	High	High	High	High	High	High	High	High	High	High	0.942	0.989	0.868	0.973	0.983	0.948	0.835	1.014	5498.2	5181.7	5436.9	4771.1	5352	5406.5	5211	4592.8	5573	2,57	1097	14	126,43	15
FALSE	Master Protein	P60335	Poly(rC)-binding protein 1 OS=Mus musculus GN=Pcbp1 PE=1 SV=1	51	13	64	8	1	356	37,5	7,09	High	High	High	High	High	High	High	High	High	High	0.96	0.98	1.016	1.041	1.052	1.087	1.047	1.067	3156	3028.7	3093.6	3207.4	3285.1	3321	3429.8	3304.4	3368	4,179	1097	13	128,51	13
FALSE	Master Protein	Q9JLN9	Serine/threonine-protein kinase mTOR [OS=Mus musculus]	13	26	76	26	1	2549	288,6	7,17	High	High	High	High	High	High	High	High	High	High	1.028	0.997	1.192	1.067	1.078	1.083	1.095	1.094	6356.1	6531.4	6340.1	7574.6	6782.1	6852.7	6884.6	6959.7	6953.6	0,652	1093	25	150,11	26
FALSE	Master Protein	O08917	Flotillin-1 [OS=Mus musculus]	51	16	68	16	1	428	47,5	7,15	High	High	High	High	High	High	High	High	High	High	0.98	1.011	1.167	1.004	1.059	1.062	1.2	0.994	5614.5	5500.8	5676.3	6550.4	5636.5	5943	5961.8	6739	5580.1	5,898	1089	16	143,36	16
FALSE	Master Protein	Q61990	Poly(rC)-binding protein 2 OS=Mus musculus GN=Pcbp2 PE=1 SV=1	38	11	65	5	1	362	38,2	6,79	High	High	High	High	High	High	High	High	High	High	1.042	1.095	0.929	0.995	1.041	1.098	1.006	1.005	2881.2	3001.3	3154.2	2676.3	2866	3000.2	3163.1	2899.9	2895	4,012	1087	11	126,22	11
FALSE	Master Protein	Q9Z218	Dipeptidyl aminopeptidase-like protein 6 [OS=Mus musculus]	28	20	78	18	1	804	91,2	6,68	High	High	High	High	High	High	High	High	High	High	0.897	1.08	0.884	0.967	1.067	0.897	1.139	0.934	9221.1	8267.2	9962.1	8151.8	8915.1	9841.1	8273.3	10498.3	8612.2	2,54	1084	20	157,05	20
FALSE	Master Protein	P29387	Guanine nucleotide-binding protein subunit beta-4 OS=Mus musculus GN=Gnb4 PE=1 SV=4	26	7	87	2	1	340	37,4	6,16	High	High	High	High	High	High	High	High	High	High	1.719	1.593	1.592	0.897	1.275	1.408	1.056	0.699	373.2	641.6	594.6	594.1	334.7	475.8	525.4	394.2	260.8	3,437	1081	7	142,06	7
FALSE	Master Protein	Q80U28	MAP kinase-activating death domain protein [OS=Mus musculus]	21	24	72	24	1	1577	175,1	6,04	High	High	High	High	High	High	High	High	High	High	0.951	1.01	1.018	1.072	0.987	1.019	1.007	1.019	6963.6	6620.8	7030.5	7085.6	7462.2	6876.3	7095.4	7009	7093.3	1,233	1080	23	159,39	24
FALSE	Master Protein	Q62167	ATP-dependent RNA helicase DDX3X OS=Mus musculus GN=Ddx3x PE=1 SV=3	27	17	56	3	1	662	73,1	7,18	High	High	High	High	High	High	High	High	High	High	0.948	0.95	1.055	0.986	0.969	1.032	1.047	1.036	776.5	736.2	737.7	818.9	765.6	752.3	801.1	813.3	804.4	1,834	1079	16	115,79	17
FALSE	Master Protein	Q7TMY8	E3 ubiquitin-protein ligase HUWE1 OS=Mus musculus GN=Huwe1 PE=1 SV=5	8	26	66	26	1	4377	482,3	5,22	High	High	High	High	High	High	High	High	High	High	1.008	0.989	1.148	1.11	1.082	1.068	1.081	1.071	6573.6	6629.4	6500.9	7547.2	7298.9	7111.9	7020.4	7104.8	7040.2	0,344	1078	24	133,92	25
FALSE	Master Protein	Q9Z2W8	Glutamate receptor 4 OS=Mus musculus GN=Gria4 PE=1 SV=2	17	14	65	7	1	902	100,8	8,07	High	High	High	High	High	High	High	High	High	High	1.05	1.111	1.127	1.027	1.019	1.05	1.008	0.936	2393.6	2514.4	2658.7	2698	2459.3	2440.2	2514	2413.7	2241.5	1,467	1074	14	125,18	14
FALSE	Master Protein	Q9WU78	Programmed cell death 6-interacting protein OS=Mus musculus GN=Pdcd6ip PE=1 SV=3	24	16	54	16	1	869	96,0	6,52	High	High	High	High	High	High	High	High	High	High	0.948	0.951	1.061	0.994	0.962	1.026	0.875	1.095	5137.5	4869.4	4885.9	5449	5107.6	4941.3	5271.3	4495.1	5626.9	1,384	1073	14	118,59	16
FALSE	Master Protein	P33173	Kinesin-like protein KIF1A OS=Mus musculus GN=Kif1a PE=1 SV=2	17	24	74	21	1	1695	191,6	6,20	High	High	High	High	High	High	High	High	High	High	1.041	0.963	1.069	1.128	1.055	1.043	1.054	1.042	5436	5657	5232.7	5810.4	6133.8	5736.8	5670.9	5730.7	5662.5	1,004	1073	21	141,16	24
FALSE	Master Protein	Q9R0P9	Ubiquitin carboxyl-terminal hydrolase isozyme L1 [OS=Mus musculus]	85	13	83	12	1	223	24,8	5,24	High	High	High	High	High	High	High	High	High	High	1.078	1.142	1.07	1.096	1.042	1.128	0.88	1.075	7193.5	7751.5	8214.3	7700.6	7882.8	7492.5	8115.7	6328.8	7729.7	30,623	1071	13	160,67	12
FALSE	Master Protein	P00405	Cytochrome c oxidase subunit 2 OS=Mus musculus GN=Mtco2 PE=1 SV=1	48	8	88	8	1	227	26,0	4,73	High	High	High	High	High	High	High	High	High	High	0.857	0.974	0.893	0.989	0.924	0.967	1.103	0.837	6647.7	5696.3	6476	5935	6577	6140.1	6429.2	7334.1	5567.1	14,849	1067	7	141,46	8
FALSE	Master Protein	Q64516-3	glycerol kinase [OS=Mus musculus]	38	20	80	19	1	559	61,2	5,87	High	High	High	High	High	High	High	High	High	High	0.964	0.94	0.938	0.916	0.916	0.983	0.992	0.909	7839.2	7557.2	7366.9	7353.8	7183.1	7180.7	7705.4	7773.2	7127.4	5,225	1066	18	152,13	20
FALSE	Master Protein	P12658	Calbindin OS=Mus musculus GN=Calb1 PE=1 SV=2	54	12	65	11	1	261	30,0	4,83	High	High	High	High	High	High	High	High	High	High	0.983	0.957	1.012	1.15	1.065	1.144	0.677	1.235	5100.9	5011.8	4883	5163	5864.9	5430.4	5834.8	3452	6300.7	12,335	1055	12	128,22	12
FALSE	Master Protein	Q8BMG7	Rab3 GTPase-activating protein non-catalytic subunit OS=Mus musculus GN=Rab3gap2 PE=1 SV=2	16	22	65	22	1	1366	152,4	6,23	High	High	High	High	High	High	High	High	High	High	0.967	0.952	1.066	1.06	1.012	1.038	1.054	1.05	6873.1	6647.6	6542.7	7323.7	7282.8	6955.4	7132	7243.8	7218.3	1,408	1055	20	136,99	22
FALSE	Master Protein	Q6NZL0	Protein SOGA3 OS=Mus musculus GN=Soga3 PE=1 SV=2	26,031746031746	25	84	25	1	945	103,4	6,14	High	High	High	High	High	High	High	High	High	High	0.985	0.945	1.11	0.899	0.913	0.965	1.062	0.93	8129.1	8008	7680.5	9024.7	7304.1	7419.7	7843.7	8635.4	7561.2	2,523	1055	24	161,13	25
FALSE	Master Protein	Q62420	Endophilin-A1 OS=Mus musculus GN=Sh3gl2 PE=1 SV=2	40	13	84	9	1	352	39,9	5,39	High	High	High	High	High	High	High	High	High	High	1.114	0.943	0.951	1.035	1.132	1.041	0.767	1.154	4292.4	4780.6	4049.7	4083.1	4443.9	4860.1	4469.6	3291.6	4953.6	5,579	1051	13	147,60	13
FALSE	Master Protein	P35700	peroxiredoxin-1 [OS=Mus musculus]	60	12	89	12	1	199	22,2	8,12	High	High	High	High	High	High	High	High	High	High	1.039	0.99	1.041	1.01	1.053	1.067	0.878	1.147	7838.5	8142.1	7759.2	8158.2	7919.1	8254.3	8362.7	6881.5	8993.7	15,379	1048	12	155,37	12
FALSE	Master Protein	Q99JY9	actin-related protein 3 [OS=Mus musculus]	50	16	67	13	1	418	47,3	5,88	High	High	High	High	High	High	High	High	High	High	1.037	0.98	0.929	0.993	0.984	1.025	0.85	0.993	5705.2	5919.1	5593.1	5300.1	5665.7	5613.5	5848	4852	5668.1	5,7	1046	16	138,09	16
FALSE	Master Protein	Q9JJV2-1	Profilin-2 [OS=Mus musculus]	55	7	59	7	1	140	15,0	6,99	High	High	High	High	High	High	High	High	High	High	1.051	1.081	0.98	1.06	1.108	1.054	0.895	1.23	5286.2	5556	5714	5182.6	5606	5859	5573	4729	6501.1	30,623	1043	6	127,40	7
FALSE	Master Protein	P33175	Kinesin heavy chain isoform 5A [OS=Mus musculus]	16	14	52	5	1	1027	116,9	5,94	High	High	High	High	High	High	High	High	High	High	1.006	1.014	1.262	1.109	1.093	1.064	1.171	1.059	1318.4	1326	1336.6	1664.1	1461.6	1440.8	1403	1543.4	1396.2	0,94	1043	12	113,76	14
FALSE	Master Protein	P62835	Ras-related protein Rap-1A OS=Mus musculus GN=Rap1a PE=1 SV=1	59	9	60	2	1	184	21,0	6,67	High	High	High	High	High	High	High	High	High	High	0.942	0.972	0.829	0.837	0.874	0.901	0.794	0.748	1485.8	1399.6	1444.2	1232.3	1243.8	1299.1	1338.6	1179.5	1111.9	18,953	1042	9	124,12	9
FALSE	Master Protein	O08547	Vesicle-trafficking protein SEC22b [OS=Mus musculus]	60	11	50	11	1	215	24,7	8,51	High	High	High	High	High	High	High	High	High	High	0.956	0.996	0.985	0.951	0.973	0.962	1.148	0.956	5934.2	5671.7	5913.3	5844.7	5642.9	5776.1	5710.5	6813.9	5670.8	16,013	1041	10	104,86	10
FALSE	Master Protein	P80318	T-complex protein 1 subunit gamma [OS=Mus musculus]	43,302752293578	22	77	22	1	545	60,6	6,70	High	High	High	High	High	High	High	High	High	High	0.998	1.018	0.886	0.97	0.969	0.961	0.831	0.977	7269.9	7255.1	7403.1	6440.9	7049.8	7045.7	6986.2	6040.4	7104.1	3,375	1040	21	141,41	22
FALSE	Master Protein	P61164	Alpha-centractin OS=Mus musculus GN=Actr1a PE=1 SV=1	45	14	64	6	1	376	42,6	6,64	High	High	High	High	High	High	High	High	High	High	0.952	0.909	0.968	0.981	0.903	0.903	0.782	0.98	1876.1	1785.2	1704.5	1815.5	1840.1	1694.4	1693.5	1467.5	1838.4	5,062	1038	14	121,59	14
FALSE	Master Protein	Q69ZK9	Neuroligin-2 OS=Mus musculus GN=Nlgn2 PE=1 SV=2	19	10	65	6	1	836	90,9	6,18	High	High	High	High	High	High	High	High	High	High	0.975	1.07	0.981	0.987	0.989	1.051	1.171	0.991	2589.6	2526	2770.8	2540.7	2555.5	2561.7	2721.5	3031.3	2567	1,783	1038	10	144,81	10
FALSE	Master Protein	P63321	Ras-related protein Ral-A OS=Mus musculus GN=Rala PE=1 SV=1	43	9	73	6	1	206	23,5	7,11	High	High	High	High	High	High	High	High	High	High	0.885	0.958	0.932	0.969	0.979	0.888	1.014	0.852	7200.5	6374.5	6898.3	6710.8	6975.4	7047	6395.6	7302.6	6138.3	22,101	1037	9	138,41	9
FALSE	Master Protein	Q64518	Sarcoplasmic/endoplasmic reticulum calcium ATPase 3 OS=Mus musculus GN=Atp2a3 PE=1 SV=3	15	11	54	5	1	1038	113,6	5,85	High	High	High	High	High	High	High	High	High	High	1.025	1.04	1.13	1.073	0.975	1.068	0.791	1	1424.5	1459.7	1482	1609.4	1528.8	1388.5	1521.7	1127.4	1424.2	0,964	1035	11	121,06	11
FALSE	Master Protein	O70443	guanine nucleotide-binding protein G(z) subunit alpha [OS=Mus musculus]	40	14	80	12	1	355	40,8	7,61	High	High	High	High	High	High	High	High	High	High	1.103	1.115	1.12	1.027	1.08	1.034	1.217	1.027	5788.5	6383.3	6453.9	6482.5	5945.6	6251.7	5984	7043.6	5942.7	8,006	1033	14	137,38	14
FALSE	Master Protein	Q99K85	Phosphoserine aminotransferase OS=Mus musculus GN=Psat1 PE=1 SV=1	37,027027027027	12	53	12	1	370	40,4	8,03	High	High	High	High	High	High	High	High	High	High	1.065	1.025	1.046	1.059	1.056	0.991	0.77	1.244	4325.1	4606.9	4431.7	4523.1	4580.3	4569	4286.3	3331	5380.2	3,047	1030	12	102,72	12
FALSE	Master Protein	P13707	Glycerol-3-phosphate dehydrogenase [NAD(+)], cytoplasmic OS=Mus musculus GN=Gpd1 PE=1 SV=3	48	16	70	14	1	349	37,5	7,17	High	High	High	High	High	High	High	High	High	High	1.006	1.053	0.931	0.922	0.914	1.173	0.78	1.096	7832.2	7878.8	8247.7	7291	7221.5	7157.4	9186	6109.3	8587.2	5,529	1030	16	138,89	15
FALSE	Master Protein	P70296	phosphatidylethanolamine-binding protein 1 [OS=Mus musculus]	75	10	72	10	1	187	20,8	5,40	High	High	High	High	High	High	High	High	High	High	1.099	0.953	1.048	1.02	1.08	1.104	0.893	1.053	6582.2	7234.2	6271.1	6899.7	6715.5	7106.4	7269.4	5877.4	6929.9	76,426	1028	10	141,89	10
FALSE	Master Protein	Q8R1Q8	Cytoplasmic dynein 1 light intermediate chain 1 OS=Mus musculus GN=Dync1li1 PE=1 SV=1	33	14	69	14	1	523	56,6	6,42	High	High	High	High	High	High	High	High	High	High	0.922	1.016	0.965	1.06	1.071	0.994	0.988	1.061	7300.8	6732.2	7418.2	7042.1	7738.3	7819.2	7255.8	7209.9	7748.3	3,87	1027	13	142,14	14
FALSE	Master Protein	P27661	Histone H2AX OS=Mus musculus GN=H2afx PE=1 SV=2	43	7	88	2	1	143	15,1	10,74	High	High	High	High	High	High	High	High	High	High	1.074	1.028	0.834	0.742	0.787	0.921	1.007	1.022	800.2	859.6	822.3	667.1	593.9	629.7	737	805.6	818.1	15,681	1024	7	162,11	7
FALSE	Master Protein	P70414	Sodium/calcium exchanger 1 [OS=Mus musculus]	18	14	64	14	1	970	108,0	5,00	High	High	High	High	High	High	High	High	High	High	0.964	1.02	0.923	0.99	0.968	0.915	1.127	0.89	6531.7	6297.6	6663.2	6028.1	6465.1	6319.7	5973.6	7360.4	5811	2,639	1023	12	137,04	14
FALSE	Master Protein	P03888	NADH-ubiquinone oxidoreductase chain 1 OS=Mus musculus GN=Mtnd1 PE=1 SV=3	11	4	60	4	1	318	36,0	6,93	High	High	High	High	High	High	High	High	High	High	0.684	0.88	0.832	1.065	1.054	0.986	1.128	1.132	4681.7	3202.2	4120.1	3896.5	4983.9	4932.6	4617	5279.1	5300.6	9	1021	4	144,11	4
FALSE	Master Protein	Q4ACU6	SH3 and multiple ankyrin repeat domains protein 3 [OS=Mus musculus]	26	29	80	28	1	1730	185,3	8,88	High	High	High	High	High	High	High	High	High	High	0.995	1.022	1.056	1.008	0.987	1.024	1.219	0.985	7198.7	7162	7357.9	7601.1	7257.7	7102	7369.2	8774.6	7091.1	1,622	1019	25	168,25	29
FALSE	Master Protein	Q8BFZ9	Erlin-2 OS=Mus musculus GN=Erlin2 PE=1 SV=1	27	8	50	6	1	340	37,8	5,50	High	High	High	High	High	High	High	High	High	High	1.013	1.047	0.994	0.911	0.945	0.976	1.029	0.872	2947.2	2984.9	3087	2928.6	2684.8	2785.4	2875.3	3032.7	2569.5	2,162	1018	8	109,10	8
FALSE	Master Protein	Q80TV8-1	CLIP-associating protein 1 [OS=Mus musculus]	20	27	76	21	1	1535	169,1	9,03	High	High	High	High	High	High	High	High	High	High	0.997	0.929	1.037	1.058	1.03	1.02	1.086	0.981	5617.9	5600.4	5218.7	5823.5	5944.2	5786.5	5732.3	6099.5	5513.5	0,943	1016	25	141,64	27
FALSE	Master Protein	P23818	Glutamate receptor 1 [OS=Mus musculus]	24	19	72	15	1	907	101,5	7,69	High	High	High	High	High	High	High	High	High	High	1.066	1.141	0.949	1.024	1.04	1.022	1.063	0.946	3162.1	3369.8	3607.7	3001.8	3236.9	3288	3233	3360.1	2990.6	1,731	1015	18	132,12	19
FALSE	Master Protein	Q61838	Pregnancy zone protein [OS=Mus musculus]	15	19	71	19	1	1495	165,7	6,68	High	High	High	High	High	High	High	High	High	High	0.744	0.988	1.027	1.052	1.042	1.031	1.328	1.11	7333.5	5455.3	7242.6	7531.6	7715.4	7639.8	7557.9	9737.5	8138.7	1,543	1014	16	134,52	19
FALSE	Master Protein	P35279	Ras-related protein Rab-6A [OS=Mus musculus]	50	12	101	7	1	208	23,6	5,54	High	High	High	High	High	High	High	High	High	High	0.991	0.81	1.079	0.937	0.923	0.93	0.915	0.894	3205.9	3176.5	2597.1	3460.6	3004.3	2960.4	2981	2932	2865.5	16,191	1010	12	155,23	12
FALSE	Master Protein	Q91WD5	NADH dehydrogenase [ubiquinone] iron-sulfur protein 2, mitochondrial [OS=Mus musculus]	42	13	62	13	1	463	52,6	6,99	High	High	High	High	High	High	High	High	High	High	0.965	0.98	0.925	1.03	0.974	0.931	0.867	1.069	5376.9	5186.1	5269.6	4975	5537.1	5237.3	5004.7	4664	5746.2	4,878	1009	12	144,29	13
FALSE	Master Protein	Q9D172	ES1 protein homolog, mitochondrial OS=Mus musculus GN=D10Jhu81e PE=1 SV=1	56,015037593985	10	50	10	1	266	28,1	8,78	High	High	High	High	High	High	High	High	High	High	0.981	1.074	0.964	0.864	0.776	0.947	0.866	0.962	4555.5	4467.2	4891.5	4393.7	3935.2	3536.7	4315.3	3946.2	4382.4	9	1007	10	115,09	10
FALSE	Master Protein	Q8CAA7	Glucose 1,6-bisphosphate synthase OS=Mus musculus GN=Pgm2l1 PE=1 SV=1	27	16	81	16	1	621	70,2	6,49	High	High	High	High	High	High	High	High	High	High	1.04	1.064	1.187	1.142	1.116	1.178	1.03	1.255	6826.6	7100.1	7263.8	8101.3	7797.6	7620.7	8044	7034	8564	2,548	1002	16	144,90	16
FALSE	Master Protein	Q9R1V6	Disintegrin and metalloproteinase domain-containing protein 22 [OS=Mus musculus]	24	16	66	16	1	904	99,7	7,83	High	High	High	High	High	High	High	High	High	High	1.08	1.028	1.021	0.975	1.007	0.991	1.095	0.951	6800.9	7345.6	6990.5	6942.1	6628.1	6847.7	6737.2	7445.5	6465.8	1,534	1002	16	125,11	16
FALSE	Master Protein	P70404	Isocitrate dehydrogenase [NAD] subunit gamma 1, mitochondrial [OS=Mus musculus]	37	12	75	12	1	393	42,8	9,01	High	High	High	High	High	High	High	High	High	High	0.99	0.971	0.895	1	0.951	0.924	0.854	0.949	6175	6113.4	5997.8	5528.4	6172.4	5869.7	5704.1	5273.8	5862.4	6,743	1001	12	141,38	12
FALSE	Master Protein	P19536	Cytochrome c oxidase subunit 5B, mitochondrial [OS=Mus musculus]	42,96875	8	85	7	1	128	13,8	8,38	High	High	High	High	High	High	High	High	High	High	0.947	0.93	0.96	0.817	0.878	0.87	0.865	0.775	7028.6	6656.1	6536.5	6749.5	5743.1	6168	6118.2	6076.8	5445.3	11,589	1001	7	115,81	7
FALSE	Master Protein	Q99N28	Cell adhesion molecule 3 [OS=Mus musculus]	33	11	75	11	1	396	42,9	5,80	High	High	High	High	High	High	High	High	High	High	0.866	0.81	0.981	0.877	0.823	0.947	0.913	1.002	8716.3	7549.9	7060.5	8553.9	7644.5	7176.1	8256.9	7961.1	8733.6	14,399	999	10	157,64	11
FALSE	Master Protein	Q8R570	Synaptosomal-associated protein 47 [OS=Mus musculus]	43	13	50	13	1	413	46,5	5,76	High	High	High	High	High	High	High	High	High	High	0.858	1.09	0.896	0.942	0.914	0.965	1.082	0.944	5052.7	4334.6	5508.1	4525.5	4762	4618.9	4875.3	5468.9	4769.3	3,217	996	12	117,09	13
FALSE	Master Protein	Q61411-1	GTPase HRas [OS=Mus musculus]	56	10	56	6	1	189	21,3	5,31	High	High	High	High	High	High	High	High	High	High	1.017	1.084	1.023	1.06	1.082	1.085	1.168	1.062	2019.6	2053.9	2188.8	2066.2	2140.2	2185.5	2191.5	2358.2	2145.2	14,199	993	9	121,58	10
FALSE	Master Protein	P42669	Transcriptional activator protein Pur-alpha OS=Mus musculus GN=Pura PE=1 SV=1	37	10	54	9	1	321	34,9	6,44	High	High	High	High	High	High	High	High	High	High	0.903	0.983	0.936	0.971	0.98	0.945	0.893	1.055	4782.9	4321.3	4700.9	4477.4	4642.1	4689.3	4517.8	4273	5046.1	12,111	992	10	121,85	10
FALSE	Master Protein	E9PVA8	eIF-2-alpha kinase activator GCN1 OS=Mus musculus GN=Gcn1 PE=1 SV=1	11	20	53	20	1	2671	292,8	7,36	High	High	High	High	High	High	High	High	High	High	0.929	0.994	0.959	0.97	0.97	0.961	1.045	0.945	4104.6	3815	4081.5	3935.4	3982.4	3982	3946.5	4291.1	3877.3	0,397	989	18	111,62	20
FALSE	Master Protein	Q9QZQ8-1	Core histone macro-H2A.1 [OS=Mus musculus]	38	12	48	10	1	372	39,7	9,80	High	High	High	High	High	High	High	High	High	High	1.148	1.024	0.926	0.939	0.913	0.994	0.842	0.879	3467.2	3981	3552	3211.7	3256.4	3164.5	3448	2920.8	3048.3	5,158	988	12	104,04	12
FALSE	Master Protein	Q60634	Flotillin-2 OS=Mus musculus GN=Flot2 PE=1 SV=2	40	15	63	15	1	428	47,0	5,20	High	High	High	High	High	High	High	High	High	High	0.974	0.98	1.112	0.942	0.977	0.97	1.217	0.93	5493.3	5347.9	5385	6110.4	5176.7	5366	5328.3	6686.4	5109.4	3,642	988	15	124,40	15
FALSE	Master Protein	Q9QUI0	Transforming protein RhoA [OS=Mus musculus]	55	10	74	5	1	193	21,8	6,10	High	High	High	High	High	High	High	High	High	High	1.06	0.966	1.637	0.935	0.973	1.123	1.024	0.952	3577.8	3792.9	3457.5	5855.3	3343.5	3481.8	4018	3664.4	3404.4	16,013	986	9	153,19	10
FALSE	Master Protein	Q9DB05	Alpha-soluble NSF attachment protein OS=Mus musculus GN=Napa PE=1 SV=1	58	13	62	8	1	295	33,2	5,45	High	High	High	High	High	High	High	High	High	High	0.958	1.032	0.953	1.103	1.035	1.022	0.966	1.039	2766.7	2649.2	2854.9	2637.6	3051.5	2864.9	2827.3	2672.1	2874.7	6,197	986	13	125,04	12
FALSE	Master Protein	Q9ERS2	NADH dehydrogenase [ubiquinone] 1 alpha subcomplex subunit 13 OS=Mus musculus GN=Ndufa13 PE=1 SV=3	40	5	64	5	1	144	16,8	9,48	High	High	High	High	High	High	High	High	High	High	0.907	1.058	0.865	0.964	0.991	0.96	1.084	0.942	4753.7	4312.4	5029	4113.5	4584.1	4709.9	4562.6	5153.7	4479.5	4,012	985	5	101,18	5
FALSE	Master Protein	P62702	40S ribosomal protein S4, X isoform OS=Mus musculus GN=Rps4x PE=1 SV=2	52	15	86	15	1	263	29,6	10,15	High	High	High	High	High	High	High	High	High	High	0.935	1.012	0.887	0.871	0.903	0.904	0.976	0.929	9135.1	8544.4	9240.2	8098.2	7955.8	8247.5	8258.7	8915.9	8488.5	13,125	985	15	159,48	14
FALSE	Master Protein	Q62442	Vesicle-associated membrane protein 1 OS=Mus musculus GN=Vamp1 PE=1 SV=1	34	5	37	4	1	118	12,9	6,65	High	High	High	High	High	High	High	High	High	High	0.849	0.824	0.91	0.894	0.902	0.908	0.926	0.948	3827.3	3250.1	3154.1	3481.5	3421.7	3451.4	3473.4	3542.2	3630	38,811	983	5	110,02	5
FALSE	Master Protein	P15116	Cadherin-2 OS=Mus musculus GN=Cdh2 PE=1 SV=2	25	14	57	14	1	906	99,7	4,78	High	High	High	High	High	High	High	High	High	High	0.968	1	1.036	0.948	0.961	0.993	1.193	0.973	4087.2	3956.1	4087.7	4234.9	3876.5	3929	4057.5	4877.9	3976.8	2,639	980	14	121,61	14
FALSE	Master Protein	Q6NXK7	Inactive dipeptidyl peptidase 10 OS=Mus musculus GN=Dpp10 PE=1 SV=1	31	23	82	21	1	797	90,8	6,48	High	High	High	High	High	High	High	High	High	High	1.047	1.152	0.879	0.978	1.13	0.963	1.204	0.999	7058.5	7388.3	8128.1	6206	6904.1	7974.9	6797.2	8496.2	7050.1	2,525	977	20	152,07	23
FALSE	Master Protein	Q9QYJ0	DnaJ homolog subfamily A member 2 OS=Mus musculus GN=Dnaja2 PE=1 SV=1	48	12	53	12	1	412	45,7	6,48	High	High	High	High	High	High	High	High	High	High	0.941	1.021	0.93	0.927	0.847	0.921	0.932	0.865	4927	4636.8	5030.3	4584	4567.9	4175.4	4537.2	4590.8	4261.3	4,109	976	11	115,56	12
FALSE	Master Protein	Q61735	Leukocyte surface antigen CD47 OS=Mus musculus GN=Cd47 PE=1 SV=2	19	6	59	6	1	303	33,1	8,63	High	High	High	High	High	High	High	High	High	High	1.02	1.081	0.826	0.935	1.003	0.94	1.146	0.865	5790.7	5908	6259.2	4784	5416.7	5807.6	5444.2	6638.1	5006.6	4,179	970	5	100,93	6
FALSE	Master Protein	Q8CIE6	Coatomer subunit alpha OS=Mus musculus GN=Copa PE=1 SV=2	17	18	61	18	1	1224	138,3	7,65	High	High	High	High	High	High	High	High	High	High	0.947	0.997	0.964	1.029	0.978	0.98	0.996	0.986	6616.2	6263.7	6598.1	6380.9	6806.9	6469.4	6486.9	6587.7	6522.7	1,134	969	18	118,83	18
FALSE	Master Protein	Q8CHG7	Rap guanine nucleotide exchange factor 2 OS=Mus musculus GN=Rapgef2 PE=1 SV=2	16	18	71	18	1	1496	166,3	6,61	High	High	High	High	High	High	High	High	High	High	1	0.984	1.031	1.087	1.012	1.007	1.13	1.006	5220.4	5218.7	5134.6	5381.6	5677	5283.7	5255.9	5897.2	5249.2	1,092	969	16	134,64	18
FALSE	Master Protein	P48774	Glutathione S-transferase Mu 5 [OS=Mus musculus]	56	12	65	11	1	224	26,6	7,21	High	High	High	High	High	High	High	High	High	High	1.288	1.154	1.162	1.122	1.293	1.172	1.021	1.098	4946.9	6371.5	5706.9	5748.9	5551.9	6394.9	5799.8	5052.2	5431.5	7,733	968	12	122,61	12
FALSE	Master Protein	Q9WV55	vesicle-associated membrane protein-associated protein A [OS=Mus musculus]	49	13	89	12	1	249	27,8	8,40	High	High	High	High	High	High	High	High	High	High	0.986	1.023	0.864	0.908	0.972	0.977	1.034	0.947	9775.3	9634.6	10002.8	8444.9	8878.4	9501.8	9554.3	10108.7	9260.7	16,783	967	12	152,27	13
FALSE	Master Protein	Q7TMF3	NADH dehydrogenase [ubiquinone] 1 alpha subcomplex subunit 12 [OS=Mus musculus]	76,551724137931	10	86	9	1	145	17,1	9,36	High	High	High	High	High	High	High	High	High	High	0.911	1.004	0.913	0.925	0.956	0.838	0.95	0.882	8734.7	7960.9	8767.9	7972.9	8077.1	8353.7	7318	8294	7699.7	62,096	966	10	148,53	9
FALSE	Master Protein	O54829	Regulator of G-protein signaling 7 OS=Mus musculus GN=Rgs7 PE=1 SV=2	34	11	49	9	1	469	54,8	8,13	High	High	High	High	High	High	High	High	High	High	0.997	1.023	0.93	1.038	1.003	0.981	1.111	0.989	2516.5	2509.1	2575.4	2339.6	2611.4	2525.3	2469.7	2795.6	2489.6	3,365	966	11	104,13	10
FALSE	Master Protein	Q7TQF7	Amphiphysin OS=Mus musculus GN=Amph PE=1 SV=1	28	18	69	17	1	686	75,0	4,63	High	High	High	High	High	High	High	High	High	High	0.966	0.876	0.854	0.942	0.895	0.944	0.761	1.067	7014.9	6773.2	6141.8	5991.1	6609.9	6279.1	6625.3	5338.3	7486.2	5,043	962	17	136,82	18
FALSE	Master Protein	Q8CGY8-1	UDP-N-acetylglucosamine--peptide N-acetylglucosaminyltransferase 110 kDa subunit [OS=Mus musculus]	22,848948374761	20	62	20	1	1046	116,9	6,70	High	High	High	High	High	High	High	High	High	High	1.028	1.039	1.067	1.126	1.065	1.074	1.121	1.093	5047.7	5191.3	5242.7	5387	5682.5	5377.4	5419.7	5660	5516.1	2,097	962	18	129,35	20
FALSE	Master Protein	Q9DBF1	Alpha-aminoadipic semialdehyde dehydrogenase [OS=Mus musculus]	28	13	55	13	1	539	58,8	7,47	High	High	High	High	High	High	High	High	High	High	1.199	1.198	1.14	1.181	1.171	1.177	0.896	1.218	4960.2	5945.3	5942.5	5654.8	5858.3	5810.3	5838.6	4446.2	6039.2	3,52	960	12	110,53	13
FALSE	Master Protein	Q4KUS2	protein unc-13 homolog A [OS=Mus musculus]	18	25	75	17	1	1712	193,7	5,25	High	High	High	High	High	High	High	High	High	High	0.956	1.055	1.051	0.991	0.968	1.007	1.247	0.981	4808.2	4597.6	5074.3	5054.7	4767	4653.2	4842	5997.2	4718.3	1,137	959	25	146,30	25
FALSE	Master Protein	O35382	Exocyst complex component 4 OS=Mus musculus GN=Exoc4 PE=1 SV=2	24	17	57	17	1	975	110,5	6,49	High	High	High	High	High	High	High	High	High	High	0.961	0.948	1.12	1.017	0.995	0.99	1.061	0.94	4895.5	4706.6	4641.4	5484.9	4977	4871.1	4845.3	5193.9	4601	1,392	957	17	118,81	17
FALSE	Master Protein	Q9EP69	Phosphatidylinositide phosphatase SAC1 [OS=Mus musculus]	31	17	70	17	1	587	66,9	7,30	High	High	High	High	High	High	High	High	High	High	0.994	1.022	0.901	1.011	1	0.991	1.024	0.901	8183.5	8138.2	8363.8	7373.4	8277.2	8180.5	8107.2	8383.8	7371	3,184	956	17	134,54	17
FALSE	Master Protein	Q62425	Cytochrome c oxidase subunit NDUFA4 [OS=Mus musculus]	56	6	99	6	1	82	9,3	9,52	High	High	High	High	High	High	High	High	High	High	0.99	1.072	0.864	0.95	1.007	0.953	1.061	0.969	9531.3	9438.3	10215.4	8232.2	9050.4	9599.7	9085.9	10116.7	9233.8	67,129	954	6	153,06	6
FALSE	Master Protein	P35486	Pyruvate dehydrogenase E1 component subunit alpha, somatic form, mitochondrial [OS=Mus musculus]	51	17	91	17	1	390	43,2	8,19	High	High	High	High	High	High	High	High	High	High	1.092	1.054	1.048	1.108	1.097	1.063	0.963	1.237	7396	8077.7	7796.7	7747.6	8192.9	8110.2	7861.3	7124	9149.9	6,11	946	17	148,02	17
FALSE	Master Protein	Q9WV34-1	MAGUK p55 subfamily member 2 [OS=Mus musculus]	35	16	54	15	1	552	61,5	6,44	High	High	High	High	High	High	High	High	High	High	1.047	1.095	0.978	1.088	1.047	1.032	1.111	1.056	4479.8	4691.5	4904.3	4381.2	4872.8	4689	4623.7	4977.6	4729.8	2,981	941	16	112,65	16
FALSE	Master Protein	Q8CGC7	Bifunctional glutamate/proline--tRNA ligase [OS=Mus musculus]	16	20	53	20	1	1512	170,0	7,66	High	High	High	High	High	High	High	High	High	High	0.894	0.988	0.946	0.987	0.957	0.932	0.934	1.007	4811.7	4300	4752.2	4549.4	4748	4604.8	4485.3	4495.9	4843.7	0,821	940	19	107,45	20
FALSE	Master Protein	Q5DU25	IQ motif and SEC7 domain-containing protein 2 OS=Mus musculus GN=Iqsec2 PE=1 SV=3	25	31	99	27	1	1478	161,7	8,56	High	High	High	High	High	High	High	High	High	High	1.024	1.062	1.041	1.031	1.008	1.027	1.332	1.011	7053.1	7224.7	7492.3	7342.2	7272.2	7106.4	7245.1	9396.2	7129.2	1,934	933	27	190,30	31
FALSE	Master Protein	P06801	NADP-dependent malic enzyme [OS=Mus musculus]	42	16	51	16	1	572	63,9	7,44	High	High	High	High	High	High	High	High	High	High	1.023	0.977	0.917	0.915	0.896	0.921	0.715	0.932	5009.6	5123.1	4892.1	4595.2	4583.4	4487.9	4614.3	3581.8	4669.5	3,037	931	16	119,82	16
FALSE	Master Protein	Q9R0Y5-1	Adenylate kinase isoenzyme 1 [OS=Mus musculus]	71	11	62	11	1	194	21,5	5,81	High	High	High	High	High	High	High	High	High	High	1.069	1.136	1.093	1.101	1.109	1.329	1.031	1.374	4115.6	4397.7	4676.6	4497.3	4530.6	4563.5	5471.6	4241.2	5654.4	21,758	931	11	115,35	11
FALSE	Master Protein	P63040	Complexin-1 OS=Mus musculus GN=Cplx1 PE=1 SV=1	59	7	67	3	1	134	15,1	4,97	High	High	High	High	High	High	High	High	High	High	1.034	0.989	0.939	0.98	0.954	1.058	0.941	0.897	2028.1	2097.8	2004.9	1904.5	1987	1935.5	2145.2	1908.4	1818.4	41,17	929	7	117,97	7
FALSE	Master Protein	P70175	Disks large homolog 3 OS=Mus musculus GN=Dlg3 PE=1 SV=1	34	20	68	19	1	849	93,4	6,79	High	High	High	High	High	High	High	High	High	High	1.029	0.985	1.066	1.094	1.033	1.058	1.198	1.066	6818.5	7017	6718	7268.2	7460.5	7043.9	7215.8	8168	7269.5	2,556	925	19	146,87	20
FALSE	Master Protein	P84075	Neuron-specific calcium-binding protein hippocalcin [OS=Mus musculus]	70	13	69	3	1	193	22,4	4,97	High	High	High	High	High	High	High	High	High	High	1.219	1.099	1.003	1.014	1.088	1.148	1.05	0.962	2582.3	3147.8	2837.4	2591.2	2619.4	2809.6	2964.6	2710.8	2484.5	14,849	921	13	118,99	13
FALSE	Master Protein	Q14BI2	Metabotropic glutamate receptor 2 OS=Mus musculus GN=Grm2 PE=1 SV=2	16	12	55	9	1	872	95,8	8,06	High	High	High	High	High	High	High	High	High	High	1.166	1.099	0.929	1.055	1.048	1.066	1.164	0.817	3391	3955.3	3725.3	3150.4	3578.5	3555.2	3613.2	3947.8	2770.9	0,954	920	11	116,84	12
FALSE	Master Protein	Q6PFD5	Disks large-associated protein 3 [OS=Mus musculus]	19	16	67	15	1	977	105,8	8,76	High	High	High	High	High	High	High	High	High	High	0.998	1.076	1.048	1.015	1.022	1.036	1.371	0.998	5555.7	5543	5976.9	5825	5638.4	5676	5755.7	7614.3	5546.3	1,745	920	14	129,16	16
FALSE	Master Protein	Q9QZD8	Mitochondrial dicarboxylate carrier [OS=Mus musculus]	21,602787456446	4	26	4	1	287	31,7	9,32	High	High	High	High	High	High	High	High	High	High	0.937	0.884	0.91	0.958	0.907	0.904	1.073	0.869	1732.9	1623.2	1531.1	1576.4	1660.5	1571	1567.4	1859.7	1506.8	1,154	919	4	78,92	4
FALSE	Master Protein	P80317	T-complex protein 1 subunit zeta [OS=Mus musculus]	30	14	51	14	1	531	58,0	7,08	High	High	High	High	High	High	High	High	High	High	0.934	0.95	0.903	0.944	0.887	0.93	0.848	0.978	3824.3	3572.6	3634.8	3452.3	3611.9	3392.4	3557.7	3243.7	3740.4	2,535	916	14	94,08	14
FALSE	Master Protein	Q91YT0	NADH dehydrogenase [ubiquinone] flavoprotein 1, mitochondrial OS=Mus musculus GN=Ndufv1 PE=1 SV=1	51	17	61	17	1	464	50,8	8,21	High	High	High	High	High	High	High	High	High	High	1.126	0.946	0.854	0.914	0.876	0.891	0.772	0.873	6445.4	7257.6	6100.5	5503.7	5890	5645.4	5742.7	4977.2	5628.8	5,629	914	16	133,20	17
FALSE	Master Protein	P43274	Histone H1.4 [OS=Mus musculus]	29	7	66	2	1	219	22,0	11,11	High	High	High	High	High	High	High	High	High	High	1.015	0.992	0.737	0.701	0.676	0.818	0.789	0.709	2183.7	2216.5	2165.9	1609.4	1531.7	1475.5	1785.4	1723.3	1547.7	4,623	909	7	110,00	7
FALSE	Master Protein	Q9Z0X1	Apoptosis-inducing factor 1, mitochondrial OS=Mus musculus GN=Aifm1 PE=1 SV=1	26	14	53	14	1	612	66,7	9,17	High	High	High	High	High	High	High	High	High	High	0.943	0.917	0.976	0.987	0.854	0.9	0.964	0.904	4289.2	4045.7	3932.5	4184.6	4234	3663.8	3861.5	4135.7	3877.4	2,49	908	14	109,57	14
FALSE	Master Protein	O08709	Peroxiredoxin-6 OS=Mus musculus GN=Prdx6 PE=1 SV=3	51	12	54	12	1	224	24,9	6,01	High	High	High	High	High	High	High	High	High	High	1.132	0.971	1.005	1.069	1.091	1.117	0.874	1.244	4716.2	5340.2	4579.2	4739.5	5042.9	5144.2	5268.9	4121.4	5866	12,594	905	11	87,34	11
FALSE	Master Protein	A2CG49	Kalirin OS=Mus musculus GN=Kalrn PE=1 SV=1	9	22	61	18	1	2964	336,8	6,07	High	High	High	High	High	High	High	High	High	High	0.966	1.038	1.127	1.018	1.005	1.002	1.216	1.028	3916.9	3783.1	4067.5	4413.9	3986.2	3937.5	3925	4761.8	4026.4	0,436	904	21	133,33	22
FALSE	Master Protein	Q9DB41	Mitochondrial glutamate carrier 2 OS=Mus musculus GN=Slc25a18 PE=1 SV=4	41,875	12	76	9	1	320	34,1	9,19	High	High	High	High	High	High	High	High	High	High	1.119	1.232	1.006	1.076	1.215	1.119	1.388	1.022	3303.6	3695.5	4070.5	3322.4	3553.7	4014.1	3698	4586.1	3376.2	4,456	903	12	122,33	12
FALSE	Master Protein	Q9Z268	RasGAP-activating-like protein 1 OS=Mus musculus GN=Rasal1 PE=1 SV=2	24	14	52	14	1	799	89,3	6,37	High	High	High	High	High	High	High	High	High	High	1.015	1.053	1.106	1.119	1.145	1.077	1.153	1.115	4137.3	4201.2	4356.3	4577.3	4628.1	4738.2	4457	4771.6	4611	1,254	899	13	114,80	14
FALSE	Master Protein	P31938	Dual specificity mitogen-activated protein kinase kinase 1 OS=Mus musculus GN=Map2k1 PE=1 SV=2	39	14	66	9	1	393	43,4	6,70	High	High	High	High	High	High	High	High	High	High	0.949	1.015	0.967	0.993	1.054	1.088	0.902	1.212	5411.5	5134.1	5491.4	5233.4	5372.7	5703.6	5889	4882.9	6560.9	10,159	898	12	136,52	14
FALSE	Master Protein	P03911	NADH-ubiquinone oxidoreductase chain 4 [OS=Mus musculus]	25	9	54	9	1	459	51,8	9,38	High	High	High	High	High	High	High	High	High	High	0.79	1.205	0.803	1.074	1.144	0.905	1.323	0.933	3371.1	2662.1	4061.8	2708.1	3620	3856.2	3050.8	4459	3146.3	7,66	897	9	105,19	9
FALSE	Master Protein	Q04690	Neurofibromin OS=Mus musculus GN=Nf1 PE=1 SV=1	11,29883843717	24	61	24	1	2841	319,4	7,39	High	High	High	High	High	High	High	High	High	High	1.012	0.99	1.075	1.046	1.047	1.055	1.115	1.008	4723.5	4780.6	4676.9	5078	4942.5	4947	4982.4	5269	4763.3	0,503	895	21	119,27	24
FALSE	Master Protein	Q9JI91	Alpha-actinin-2 [OS=Mus musculus]	27	19	52	12	1	894	103,8	5,45	High	High	High	High	High	High	High	High	High	High	1.026	1.019	1.127	1.131	1.037	1.094	1.1	1.109	2548.3	2615.3	2596.2	2871.8	2882.6	2643.5	2786.9	2802.7	2825.8	1,318	892	18	113,55	19
FALSE	Master Protein	P62746	Rho-related GTP-binding protein RhoB OS=Mus musculus GN=Rhob PE=1 SV=1	64	9	61	7	1	196	22,1	5,24	High	High	High	High	High	High	High	High	High	High	1.405	1.184	1.384	0.859	1.015	1.239	1.076	0.975	2540	3569.7	3006.8	3516.3	2182.6	2578.2	3147.1	2734.3	2476.7	11,328	890	9	120,86	9
FALSE	Master Protein	P17665	Cytochrome c oxidase subunit 7C, mitochondrial OS=Mus musculus GN=Cox7c PE=1 SV=1	28	2	74	2	1	63	7,3	11,00	High	High	High	High	High	High	High	High	High	High	0.873	0.946	0.815	0.936	0.826	0.827	0.947	0.746	6075	5304.9	5745.8	4949.6	5686	5015.4	5025.3	5754.2	4531.7	5,31	889	2	108,29	2
FALSE	Master Protein	Q8BIJ6	Isoleucine--tRNA ligase, mitochondrial OS=Mus musculus GN=Iars2 PE=1 SV=1	22	15	64	15	1	1012	112,7	6,81	High	High	High	High	High	High	High	High	High	High	0.959	0.944	0.927	1.043	0.928	0.937	1.044	1.023	5086.1	4875.6	4801.2	4717	5305.6	4718	4765.9	5311.2	5204.5	1,783	888	15	122,99	15
FALSE	Master Protein	Q791V5	Mitochondrial carrier homolog 2 OS=Mus musculus GN=Mtch2 PE=1 SV=1	32	9	70	9	1	303	33,5	8,25	High	High	High	High	High	High	High	High	High	High	0.952	1.021	0.928	1.002	1.023	0.934	1.022	0.905	7710.7	7338.9	7873.2	7157.7	7729.4	7886.7	7200.5	7879.5	6978.6	6,499	887	9	156,75	9
FALSE	Master Protein	P97300	Neuroplastin OS=Mus musculus GN=Nptn PE=1 SV=3	29	13	74	5	1	397	44,3	7,74	High	High	High	High	High	High	High	High	High	High	0.981	1.063	1.069	1.05	1.023	0.965	1.286	0.967	2068.1	2028.9	2199.4	2210.5	2171.2	2115.6	1996.3	2659.4	1999.6	4,623	886	13	137,79	13
FALSE	Master Protein	P68181	cAMP-dependent protein kinase catalytic subunit beta OS=Mus musculus GN=Prkacb PE=1 SV=2	48	15	64	8	1	351	40,7	8,56	High	High	High	High	High	High	High	High	High	High	0.962	0.972	0.993	1.134	1.035	1.029	0.899	1.134	2989.2	2874.2	2904.9	2967.6	3388.5	3095.3	3075.2	2687	3388.5	7,962	883	15	119,87	15
FALSE	Master Protein	Q6P1F6	Serine/threonine-protein phosphatase 2A 55 kDa regulatory subunit B alpha isoform OS=Mus musculus GN=Ppp2r2a PE=1 SV=1	37	14	68	8	1	447	51,7	6,20	High	High	High	High	High	High	High	High	High	High	0.995	0.979	1.155	1.095	1.077	0.988	0.999	1.117	4627.7	4602.7	4529.7	5343	5069.5	4982.3	4571.1	4623.8	5168.6	6,197	881	14	140,74	14
FALSE	Master Protein	Q8VHW2	Voltage-dependent calcium channel gamma-8 subunit OS=Mus musculus GN=Cacng8 PE=1 SV=1	20	8	39	8	1	423	43,4	9,20	High	High	High	High	High	High	High	High	High	High	1.056	1.05	1.029	1.061	1.075	1.067	1.275	1.027	3038.3	3208.2	3189.9	3125.3	3224.2	3265.1	3242.5	3873.9	3120.5	4,995	879	8	84,75	8
FALSE	Master Protein	P28661	Septin-4 OS=Mus musculus GN=Sept4 PE=1 SV=1	35	15	83	10	1	478	54,9	5,87	High	High	High	High	High	High	High	High	High	High	0.993	0.953	1.042	1.024	0.954	1.03	0.858	1.048	2285.5	2270.5	2177.4	2380.9	2340.9	2180.3	2354.9	1960	2394.3	4,179	878	14	136,79	15
FALSE	Master Protein	Q62418	Drebrin-like protein OS=Mus musculus GN=Dbnl PE=1 SV=2	41	14	48	14	1	436	48,7	4,92	High	High	High	High	High	High	High	High	High	High	1.096	0.961	1.207	1.192	1.163	1.189	1.16	1.199	3665.8	4016.5	3521.9	4424.6	4369	4264.6	4357	4251.2	4396.2	6,499	875	12	105,12	14
FALSE	Master Protein	Q8R5C5	Beta-centractin [OS=Mus musculus]	39	11	54	3	1	376	42,3	6,40	High	High	High	High	High	High	High	High	High	High	1.045	1.042	1.161	1.18	1.063	1.117	1.116	1.131	891	930.7	928.3	1034.1	1051.5	947.2	995.3	994.3	1007.3	3,062	873	11	108,46	11
FALSE	Master Protein	Q922D8	C-1-tetrahydrofolate synthase, cytoplasmic [OS=Mus musculus]	27	18	47	18	1	935	101,1	7,14	High	High	High	High	High	High	High	High	High	High	0.951	0.993	1.054	1.067	1.01	1.083	0.954	1.187	4184.3	3978.3	4153.3	4410.9	4462.6	4224.6	4531.1	3989.7	4967.1	1,302	873	17	99,29	18
FALSE	Master Protein	Q61102	ATP-binding cassette sub-family B member 7, mitochondrial OS=Mus musculus GN=Abcb7 PE=1 SV=3	24,468085106383	12	46	12	1	752	82,5	9,32	High	High	High	High	High	High	High	High	High	High	0.996	0.953	0.979	1.031	0.987	0.988	1.05	0.944	4489.8	4473.7	4279.6	4397.2	4628.6	4429.6	4436.7	4714.3	4237.5	1,703	873	12	92,97	11
FALSE	Master Protein	Q8VD37	SH3-containing GRB2-like protein 3-interacting protein 1 OS=Mus musculus GN=Sgip1 PE=1 SV=1	29	16	56	16	1	806	86,0	7,87	High	High	High	High	High	High	High	High	High	High	1.066	0.93	1.083	1.144	1.094	1.091	1.079	1.111	4515.9	4814	4201.4	4891.3	5165.4	4942.1	4928.2	4874.7	5018.8	2,427	872	16	125,84	16
FALSE	Master Protein	Q80U63	Mitofusin-2 OS=Mus musculus GN=Mfn2 PE=1 SV=3	26,552179656539	19	61	18	1	757	86,1	6,77	High	High	High	High	High	High	High	High	High	High	0.983	0.96	0.935	0.968	0.953	0.92	1.044	0.923	5799.5	5700.2	5564.7	5421.4	5615	5528.9	5337.3	6056.3	5350.1	2,415	871	18	120,74	19
FALSE	Master Protein	Q3ULJ0	Glycerol-3-phosphate dehydrogenase 1-like protein OS=Mus musculus GN=Gpd1l PE=1 SV=2	35	10	46	8	1	351	38,2	6,77	High	High	High	High	High	High	High	High	High	High	1.099	1.137	1.132	1.102	1.114	1.201	1.084	1.199	3843.9	4224.3	4369.7	4352.7	4236.1	4283.9	4614.9	4166.3	4610.6	2,162	870	10	98,84	10
FALSE	Master Protein	Q6R891	Neurabin-2 OS=Mus musculus GN=Ppp1r9b PE=1 SV=1	30	18	60	17	1	817	89,5	4,92	High	High	High	High	High	High	High	High	High	High	0.953	0.947	1.02	1.062	0.976	0.994	1.047	1.028	4951.7	4721.2	4688.7	5048.5	5259.7	4830.7	4921.9	5182	5092.2	3,556	869	17	120,96	18
FALSE	Master Protein	P11627	Neural cell adhesion molecule L1 [OS=Mus musculus]	15	18	67	18	1	1260	140,9	5,97	High	High	High	High	High	High	High	High	High	High	0.98	1.165	1.057	0.983	1.158	0.989	1.327	1.047	5901.9	5785.5	6876.8	6236.8	5802.1	6833.1	5839.7	7830.9	6181.1	1,4	864	17	121,71	18
FALSE	Master Protein	P35802	Neuronal membrane glycoprotein M6-a OS=Mus musculus GN=Gpm6a PE=1 SV=1	15	5	75	5	1	278	31,1	5,27	High	High	High	High	High	High	High	High	High	High	1.17	1.172	0.896	1.165	1.148	1.025	0.985	0.811	6153.3	7201.1	7214.1	5512.8	7166.7	7062	6306	6062.8	4987.4	3,924	863	5	133,68	5
FALSE	Master Protein	O35098	dihydropyrimidinase-related protein 4 [OS=Mus musculus]	34	15	59	13	1	572	61,9	6,98	High	High	High	High	High	High	High	High	High	High	1.127	1.336	1.16	1.206	1.327	1.218	1.08	1.334	3222.6	3631.1	4304.4	3738.7	3885.8	4277.2	3924.3	3478.9	4297.4	2,728	861	15	104,43	14
FALSE	Master Protein	Q91VN4	MICOS complex subunit Mic25 OS=Mus musculus GN=Chchd6 PE=1 SV=2	44	11	49	11	1	273	29,8	8,41	High	High	High	High	High	High	High	High	High	High	1.015	0.979	0.971	0.983	0.958	0.978	1.046	0.897	5222.3	5303.1	5112.7	5070.7	5131.2	5002.9	5108.7	5462	4685.6	7,733	861	11	107,38	11
FALSE	Master Protein	P84086	Complexin-2 OS=Mus musculus GN=Cplx2 PE=1 SV=1	65	9	70	4	1	134	15,4	5,08	High	High	High	High	High	High	High	High	High	High	1.231	0.998	0.825	0.853	0.943	1.301	0.755	0.995	2572.2	3165.9	2567.4	2121.8	2193	2426.4	3346.1	1942.4	2560.4	55,234	860	9	113,23	9
FALSE	Master Protein	Q8K183	Pyridoxal kinase OS=Mus musculus GN=Pdxk PE=1 SV=1	32	9	54	9	1	312	35,0	6,29	High	High	High	High	High	High	High	High	High	High	1.045	1.079	1.206	1.124	1.094	1.07	0.902	1.132	4441.4	4643.4	4792	5358.4	4993.9	4857.3	4750.9	4007.9	5026	5,813	857	9	125,56	9
FALSE	Master Protein	Q9DBE8	Alpha-1,3/1,6-mannosyltransferase ALG2 OS=Mus musculus GN=Alg2 PE=1 SV=2	36,144578313253	11	62	11	1	415	47,4	7,97	High	High	High	High	High	High	High	High	High	High	0.937	1.074	0.939	0.962	1.048	0.99	1.167	0.973	6289.5	5896	6757.1	5906.8	6050.6	6590.1	6226.6	7342.9	6122.6	4,38	856	11	122,42	11
FALSE	Master Protein	Q9D0E1	Heterogeneous nuclear ribonucleoprotein M OS=Mus musculus GN=Hnrnpm PE=1 SV=3	25	15	62	15	1	729	77,6	8,63	High	High	High	High	High	High	High	High	High	High	0.823	0.964	0.913	0.864	0.843	0.921	0.905	0.842	5315.1	4374.6	5122.6	4850.8	4593.5	4483.3	4896.8	4811.2	4477.4	1,409	855	14	114,03	15
FALSE	Master Protein	O54983	Ketimine reductase mu-crystallin OS=Mus musculus GN=Crym PE=1 SV=1	36,741214057508	11	47	11	1	313	33,5	5,67	High	High	High	High	High	High	High	High	High	High	1.062	1.004	0.996	0.994	1.073	1.064	0.77	1.135	4756.9	5053.2	4777.6	4736.6	4730.4	5106.4	5063	3660.6	5401.3	9	851	11	91,38	11
FALSE	Master Protein	Q9CVB6	Actin-related protein 2/3 complex subunit 2 OS=Mus musculus GN=Arpc2 PE=1 SV=3	55	14	57	14	1	300	34,3	7,36	High	High	High	High	High	High	High	High	High	High	0.989	0.992	0.989	1.175	1.012	0.9	0.85	1.018	5440.8	5383.5	5395.3	5380	6393.1	5508.7	4898.3	4623	5540.9	5,062	850	13	118,83	14
FALSE	Master Protein	Q9WUM5	Succinate--CoA ligase [ADP/GDP-forming] subunit alpha, mitochondrial OS=Mus musculus GN=Suclg1 PE=1 SV=4	33	10	46	10	1	346	36,1	9,39	High	High	High	High	High	High	High	High	High	High	0.943	0.976	0.917	0.945	0.916	0.894	0.808	1.139	4626.1	4362.9	4513.2	4241.7	4370.6	4237.2	4137.1	3736.5	5269.5	9	849	9	91,70	10
FALSE	Master Protein	Q08331	Calretinin OS=Mus musculus GN=Calb2 PE=1 SV=3	40	11	56	10	1	271	31,4	5,02	High	High	High	High	High	High	High	High	High	High	0.907	0.958	1.062	1.102	1.112	1.254	0.83	1.267	5271.9	4782.3	5050.1	5600.9	5811.8	5860.4	6613.4	4377.7	6677.9	7,859	846	10	107,05	11
FALSE	Master Protein	Q62095	ATP-dependent RNA helicase DDX3Y OS=Mus musculus GN=Ddx3y PE=1 SV=2	28,419452887538	17	52	3	1	658	73,4	7,53	High	High	High	High	High	High	High	High	High	High	0.964	1.097	1.038	1.115	1.106	1.021	1.115	1.116	643.8	620.7	706.5	668.1	718	712.2	657.5	718	718.6	1,512	844	16	102,02	17
FALSE	Master Protein	O88741-1	ganglioside-induced differentiation-associated protein 1 [OS=Mus musculus]	25	7	48	7	1	358	41,3	8,37	High	High	High	High	High	High	High	High	High	High	0.995	1.001	1.031	0.914	0.917	0.98	1.119	0.915	5266.5	5238.9	5270.9	5432.1	4811.7	4831.5	5163.5	5892.9	4820.2	2,981	844	7	103,67	7
FALSE	Master Protein	P21619	Lamin-B2 [OS=Mus musculus]	26,510067114094	17	52	15	1	596	67,3	5,50	High	High	High	High	High	High	High	High	High	High	1.064	0.735	1.14	0.959	0.962	0.989	0.939	0.862	6419.7	6833.2	4720.6	7316	6154.1	6177.1	6351.5	6026.6	5532.3	2,529	843	16	103,41	16
FALSE	Master Protein	Q99LX0	Protein deglycase DJ-1 OS=Mus musculus GN=Park7 PE=1 SV=1	73,015873015873	11	48	11	1	189	20,0	6,77	High	High	High	High	High	High	High	High	High	High	1.348	1.389	1.071	1.226	1.401	1.405	0.998	1.354	4098.2	5522.4	5691.2	4390.6	5025.9	5740.9	5759.9	4091.5	5547.1	9	842	11	104,64	11
FALSE	Master Protein	O70252	Heme oxygenase 2 OS=Mus musculus GN=Hmox2 PE=1 SV=1	46,031746031746	11	43	11	1	315	35,7	5,87	High	High	High	High	High	High	High	High	High	High	0.941	0.922	1.209	0.909	0.921	0.974	1.008	0.958	3638.1	3423.5	3353.9	4397.7	3308.3	3351.1	3542.9	3668.8	3487	6,743	842	11	100,54	11
FALSE	Master Protein	P62204	Calmodulin [OS=Mus musculus]	47	7	57	7	1	149	16,8	4,22	High	High	High	High	High	High	High	High	High	High	0.976	0.946	1.041	1.029	0.95	1.099	0.868	1.009	5224.6	5098.8	4940.1	5439.8	5375.3	4964	5743.7	4533.3	5274.1	14,849	841	7	101,97	7
FALSE	Master Protein	Q9Z1Z0-1	General vesicular transport factor p115 [OS=Mus musculus]	22	17	45	17	1	959	106,9	4,93	High	High	High	High	High	High	High	High	High	High	1.003	0.97	1.028	1.11	1.057	1.063	0.97	1.078	4532.9	4544.3	4396.4	4660.3	5030.3	4789.9	4818	4399	4887.1	1,384	841	16	89,80	17
FALSE	Master Protein	Q6PCP5	Mitochondrial fission factor OS=Mus musculus GN=Mff PE=1 SV=1	49	11	55	5	1	291	32,9	6,83	High	High	High	High	High	High	High	High	High	High	0.966	1.027	0.907	1.043	0.978	0.988	1.172	0.93	2613.6	2525	2685.1	2370.1	2726.2	2556.8	2583.4	3062.3	2431.9	12,594	840	11	116,89	11
FALSE	Master Protein	Q9QY76	Vesicle-associated membrane protein-associated protein B OS=Mus musculus GN=Vapb PE=1 SV=3	45	10	74	9	1	243	26,9	7,78	High	High	High	High	High	High	High	High	High	High	0.962	0.986	0.932	0.914	1.013	0.962	1.032	0.982	6407.6	6165.6	6317.1	5971.5	5856.6	6491.3	6164.7	6613.4	6293.7	5,494	838	10	130,97	10
FALSE	Master Protein	Q60864	stress-induced-phosphoprotein 1 [OS=Mus musculus]	36	18	59	18	1	543	62,5	6,80	High	High	High	High	High	High	High	High	High	High	1.268	0.931	1.035	1.158	1.138	1.07	0.87	1.221	5243.4	6647.9	4879.8	5428.4	6071	5969.4	5611.8	4560	6402.9	2,728	837	17	116,13	18
FALSE	Master Protein	Q61595	Kinectin OS=Mus musculus GN=Ktn1 PE=1 SV=1	16	19	50	19	1	1327	152,5	5,86	High	High	High	High	High	High	High	High	High	High	0.961	0.926	1.044	0.911	0.919	0.92	0.972	0.905	7231.3	6950.7	6699.1	7551.5	6587.6	6649	6652	7028.1	6542.1	0,79	837	17	101,23	19
FALSE	Master Protein	P63082	V-type proton ATPase 16 kDa proteolipid subunit OS=Mus musculus GN=Atp6v0c PE=1 SV=1	36	3	30	3	1	155	15,8	9,13	High	High	High	High	High	High	High	High	High	High	1.073	1.305	0.978	1.042	0.97	1.056	0.668	0.936	2191.3	2351.9	2859.7	2143.5	2284	2124.8	2313.3	1464	2050.5	5,813	836	3	85,35	3
FALSE	Master Protein	Q921G7	Electron transfer flavoprotein-ubiquinone oxidoreductase, mitochondrial OS=Mus musculus GN=Etfdh PE=1 SV=1	26	13	56	13	1	616	68,0	7,58	High	High	High	High	High	High	High	High	High	High	0.92	0.924	0.893	0.908	0.86	0.89	0.953	0.836	4291.9	3949.2	3964	3833.4	3895.7	3692.8	3820.4	4091.9	3588.3	1,728	836	13	109,54	12
FALSE	Master Protein	Q64522	Histone H2A type 2-B OS=Mus musculus GN=Hist2h2ab PE=1 SV=3	41	5	61	2	1	130	14,0	10,89	High	High	High	High	High	High	High	High	High	High	0.833	0.688	0.738	0.701	0.614	0.973	0.589	1.089	712.8	594	490.1	526.1	499.8	437.9	693.5	419.5	776.5	9	835	4	109,83	5
FALSE	Master Protein	Q5H8C4	Vacuolar protein sorting-associated protein 13a [OS=Mus musculus]	9	17	43	17	1	3166	359,2	6,19	High	High	High	High	High	High	High	High	High	High	1.023	0.992	1.021	1.034	0.987	1.002	1.095	0.934	4119.9	4213.7	4088.6	4206.8	4260.2	4064.6	4129.8	4511.3	3846.5	0,311	833	16	98,94	17
FALSE	Master Protein	Q9D855	Cytochrome b-c1 complex subunit 7 OS=Mus musculus GN=Uqcrb PE=1 SV=3	59	9	83	9	1	111	13,5	9,11	High	High	High	High	High	High	High	High	High	High	0.981	1.083	1.034	1.041	1.132	1.072	1.132	0.963	6367.8	6246	6898.5	6581.3	6630.7	7211	6824.4	7207.5	6133.8	55,234	833	7	133,06	9
FALSE	Master Protein	Q9CPW0	Contactin-associated protein-like 2 [OS=Mus musculus]	14	18	72	18	1	1332	148,1	6,77	High	High	High	High	High	High	High	High	High	High	1.067	0.96	1.047	1.004	1.041	1.004	1.097	0.955	7146.7	7622	6859	7484.7	7171.8	7437.1	7177.3	7839	6822	1,132	833	17	133,78	18
FALSE	Master Protein	Q99KJ8	dynactin subunit 2 [OS=Mus musculus]	46	15	43	15	1	402	44,1	5,26	High	High	High	High	High	High	High	High	High	High	1.043	1.042	1.039	1.126	1.096	1.103	1.053	1.176	3915.7	4082.4	4082.1	4070	4410.7	4291.9	4318.3	4121.9	4606.6	4,055	832	14	101,47	15
FALSE	Master Protein	P05132	cAMP-dependent protein kinase catalytic subunit alpha OS=Mus musculus GN=Prkaca PE=1 SV=3	48	16	61	9	1	351	40,5	8,79	High	High	High	High	High	High	High	High	High	High	1.052	1.076	1.067	1.151	1.105	1.047	1.011	1.087	2327.8	2448.5	2503.5	2484.5	2679.8	2572.5	2437.1	2354.4	2529.6	7,962	831	15	116,26	16
FALSE	Master Protein	P27659	60S ribosomal protein L3 [OS=Mus musculus]	32,258064516129	14	55	14	1	403	46,1	10,21	High	High	High	High	High	High	High	High	High	High	0.893	0.938	0.862	0.923	0.882	0.833	0.912	0.824	6995.6	6249.1	6560.1	6029.8	6458.5	6170.1	5825	6382.8	5764.2	6,305	831	13	114,33	14
FALSE	Master Protein	Q6PA06-1	Atlastin-2 [OS=Mus musculus]	22	10	45	9	1	583	66,2	5,43	High	High	High	High	High	High	High	High	High	High	0.958	0.97	1	1.001	0.943	0.985	0.977	0.963	2704.8	2590.7	2624.9	2704.7	2706.4	2550.5	2665.6	2641.4	2604.1	2,687	831	10	97,58	10
FALSE	Master Protein	Q9WV18	gamma-aminobutyric acid type B receptor subunit 1 [OS=Mus musculus]	16	12	51	12	1	960	108,1	8,21	High	High	High	High	High	High	High	High	High	High	1.001	1.133	0.981	1.045	1.03	1.027	1.288	0.918	3648.4	3651.7	4134.8	3580.5	3812.6	3756.1	3748.6	4698.5	3351	1,154	829	11	98,71	12
FALSE	Master Protein	Q8R127	saccharopine dehydrogenase-like oxidoreductase [OS=Mus musculus]	35	10	52	10	1	429	47,1	8,60	High	High	High	High	High	High	High	High	High	High	0.925	1.009	0.965	0.932	0.986	0.944	0.996	0.976	2831.6	2619.7	2856.6	2732.2	2640.2	2790.8	2672.1	2819	2764.3	2,162	829	10	101,13	10
FALSE	Master Protein	P54775	26S protease regulatory subunit 6B [OS=Mus musculus]	45	14	51	13	1	418	47,4	5,21	High	High	High	High	High	High	High	High	High	High	0.952	1.033	1.019	1.022	0.964	1.011	0.941	1.042	3655.4	3479.1	3775.4	3723.1	3734.6	3523.9	3695.3	3441.1	3807.2	5,31	827	14	110,95	14
FALSE	Master Protein	O88448	Kinesin light chain 2 [OS=Mus musculus]	25	11	43	7	1	599	66,6	7,21	High	High	High	High	High	High	High	High	High	High	1.047	1.106	1.197	1.115	1.095	1.061	1.104	1.041	1388.9	1454.3	1536.6	1661.8	1548.9	1520.8	1473.1	1532.6	1446.4	1,424	827	10	101,45	11
FALSE	Master Protein	P63085	mitogen-activated protein kinase 1 [OS=Mus musculus]	47	14	59	11	1	358	41,2	6,98	High	High	High	High	High	High	High	High	High	High	1.031	1.063	1.065	1.073	1.057	1.017	0.924	1.076	4428.6	4567.3	4709.4	4715.7	4753.4	4683.2	4502.8	4091.7	4764.9	6,406	826	14	121,60	14
FALSE	Master Protein	Q68FF6	ARF GTPase-activating protein GIT1 OS=Mus musculus GN=Git1 PE=1 SV=1	27	13	43	12	1	770	85,2	6,93	High	High	High	High	High	High	High	High	High	High	0.966	0.955	1.039	1.043	1.005	0.979	1.116	0.994	3106.8	3000.7	2966.2	3228.5	3239.8	3123.7	3040.8	3466.4	3087.6	1,26	824	13	88,65	13
FALSE	Master Protein	Q9ESW4	Acylglycerol kinase, mitochondrial [OS=Mus musculus]	47	16	59	16	1	421	46,9	8,40	High	High	High	High	High	High	High	High	High	High	0.977	1.091	0.871	0.973	0.982	0.954	1.171	0.904	6444.7	6299.1	7033.7	5614.2	6267.6	6330.7	6148.1	7546	5824.8	5,918	824	16	118,91	16
FALSE	Master Protein	P57746	V-type proton ATPase subunit D OS=Mus musculus GN=Atp6v1d PE=1 SV=1	56	12	48	12	1	247	28,4	9,45	High	High	High	High	High	High	High	High	High	High	0.994	0.973	1.02	1.02	0.979	0.977	1.001	0.988	5363.5	5329	5217.9	5469.1	5471.7	5249.5	5238.3	5370.6	5301	15,379	823	11	112,18	12
FALSE	Master Protein	Q9JLV5	Cullin-3 [OS=Mus musculus]	23	16	51	15	1	768	88,9	8,46	High	High	High	High	High	High	High	High	High	High	1.015	0.929	1.027	1.039	0.972	0.937	0.862	0.982	3963.1	4023.2	3680.4	4071.4	4117.7	3852.8	3713.3	3414.9	3890.9	1,7	822	15	97,07	16
FALSE	Master Protein	Q91YM2	Rho GTPase-activating protein 35 [OS=Mus musculus]	12	15	44	15	1	1499	170,3	6,61	High	High	High	High	High	High	High	High	High	High	0.993	0.971	1.039	1.066	1.046	1.052	1.106	1.096	4298.8	4267.7	4173.2	4467	4580.5	4496.2	4524	4752.5	4712.5	0,644	820	15	93,50	15
FALSE	Master Protein	P61161	Actin-related protein 2 OS=Mus musculus GN=Actr2 PE=1 SV=1	46	13	50	13	1	394	44,7	6,74	High	High	High	High	High	High	High	High	High	High	1.151	1.106	0.926	0.96	0.926	0.972	0.795	0.953	5540.9	6379.4	6129	5130.1	5319.4	5130.1	5388.5	4407	5281.7	6,406	819	13	107,98	13
FALSE	Master Protein	Q91V12-1	cytosolic acyl coenzyme A thioester hydrolase [OS=Mus musculus]	34	10	60	10	1	381	42,5	8,68	High	High	High	High	High	High	High	High	High	High	0.97	1.017	0.999	0.998	1.051	0.989	0.791	1.155	5948.7	5772.5	6050.2	5940.6	5934.7	6252.3	5885	4702.6	6868.2	4,337	816	10	116,61	10
FALSE	Master Protein	P15532	Nucleoside diphosphate kinase A OS=Mus musculus GN=Nme1 PE=1 SV=1	82	11	78	7	1	152	17,2	7,37	High	High	High	High	High	High	High	High	High	High	1.071	1.056	1	1.167	1.115	1.047	0.825	1.103	4102.2	4393.9	4332.1	4102.2	4787.6	4572.7	4295.7	3385.4	4526.2	30,623	813	11	158,85	11
FALSE	Master Protein	P26231	Catenin alpha-1 [OS=Mus musculus]	19,757174392936	13	41	10	1	906	100,0	6,23	High	High	High	High	High	High	High	High	High	High	0.986	0.974	1.027	1.016	0.964	0.978	1.083	0.996	3977.7	3922.5	3872.9	4083.6	4040.9	3833.6	3889.5	4309.8	3962.7	0,833	812	11	111,83	12
FALSE	Master Protein	Q9CRB9	MICOS complex subunit MIC19 [OS=Mus musculus]	48	13	64	13	1	227	26,3	8,37	High	High	High	High	High	High	High	High	High	High	1.046	0.973	0.942	0.877	0.871	0.966	0.986	0.752	7174.7	7505.4	6978.2	6759.4	6293.9	6247.2	6928.3	7076.3	5396.2	12,111	810	13	117,53	13
FALSE	Master Protein	O70503	Very-long-chain 3-oxoacyl-CoA reductase OS=Mus musculus GN=Hsd17b12 PE=1 SV=1	33,974358974359	7	40	7	1	312	34,7	9,52	High	High	High	High	High	High	High	High	High	High	0.946	1.03	0.871	0.865	0.958	0.872	0.905	0.843	3087.4	2921.4	3179.9	2689.9	2669.8	2956.5	2691.2	2795.4	2601.6	3,281	805	7	81,95	7
FALSE	Master Protein	Q5DQR4	syntaxin-binding protein 5-like [OS=Mus musculus]	17	14	61	14	1	1185	131,8	6,86	High	High	High	High	High	High	High	High	High	High	0.957	1.044	1.007	1.003	1.037	0.969	1.113	1.013	6145.9	5880.3	6414.5	6190.9	6163.1	6370.9	5952.4	6839.9	6224.7	1,302	805	13	121,28	14
FALSE	Master Protein	Q3UHD9-1	Arf-GAP with GTPase, ANK repeat and PH domain-containing protein 2 [OS=Mus musculus]	17	18	56	18	1	1186	124,4	9,89	High	High	High	High	High	High	High	High	High	High	1.039	1.113	0.932	1.027	1.046	0.999	1.351	0.962	5014.6	5210	5581.4	4672.2	5151.2	5246.7	5010.1	6776.8	4824.8	1,058	804	18	106,06	18
FALSE	Master Protein	Q8CHT1	Ephexin-1 OS=Mus musculus GN=Ngef PE=1 SV=1	21	13	46	13	1	710	82,1	5,99	High	High	High	High	High	High	High	High	High	High	0.962	0.967	1.013	0.968	0.947	0.992	1.107	0.995	4946.4	4757	4781.6	5013.1	4789.9	4685.3	4909	5475.5	4922.9	1,565	804	13	102,34	13
FALSE	Master Protein	O88685	26S protease regulatory subunit 6A OS=Mus musculus GN=Psmc3 PE=1 SV=2	45	14	54	14	1	442	49,5	5,19	High	High	High	High	High	High	High	High	High	High	1.003	1.021	0.981	1.013	0.975	1.051	0.951	1.01	3933.4	3945.9	4015.5	3858.9	3984.3	3835.6	4134.1	3741	3973.8	4,505	803	14	94,44	14
FALSE	Master Protein	Q9QXX4	Calcium-binding mitochondrial carrier protein Aralar2 [OS=Mus musculus]	11	7	56	2	1	676	74,4	8,60	High	High	High	High	High	High	High	High	High	High	0.914	0.852	0.965	0.948	0.921	0.896	0.904	0.864	524.7	479.7	447.2	506.2	497.5	483.1	470	474.1	453.3	0,679	802	7	100,26	7
FALSE	Master Protein	Q3UTJ2	Sorbin and SH3 domain-containing protein 2 OS=Mus musculus GN=Sorbs2 PE=1 SV=2	21,271186440678	20	63	5	1	1180	132,3	8,53	High	High	High	High	High	High	High	High	High	High	1.005	1.091	0.936	1.127	1.127	1.03	1.448	1.048	1363.7	1370.5	1488.1	1276.9	1536.6	1536.7	1404.6	1974.4	1429	1,177	802	19	121,53	20
FALSE	Master Protein	Q99MN9	Propionyl-CoA carboxylase beta chain, mitochondrial OS=Mus musculus GN=Pccb PE=1 SV=2	31	11	36	11	1	541	58,4	7,66	High	High	High	High	High	High	High	High	High	High	0.991	0.92	0.986	1.085	0.976	0.975	0.93	1.067	4338.6	4297.8	3992.2	4278.4	4707.5	4235.3	4229.4	4036.4	4630.2	1,966	801	11	87,03	11
FALSE	Master Protein	Q8C7X2	ER membrane protein complex subunit 1 OS=Mus musculus GN=Emc1 PE=1 SV=1	19	15	51	15	1	997	111,5	7,43	High	High	High	High	High	High	High	High	High	High	0.944	1.036	0.915	0.936	0.956	0.932	1.037	0.914	5342.8	5041	5536.4	4886.5	5001.7	5105.6	4980.2	5541	4880.8	1,31	799	14	109,98	15
FALSE	Master Protein	P23242	Gap junction alpha-1 protein [OS=Mus musculus]	24	7	58	7	1	382	43,0	8,76	High	High	High	High	High	High	High	High	High	High	1.034	0.952	0.958	0.937	0.988	1.005	1.037	0.918	6881.8	7115.9	6550.5	6590.7	6445.5	6796.4	6918.9	7135.5	6315.5	2,162	799	6	112,11	6
FALSE	Master Protein	Q8BP47	Asparagine--tRNA ligase, cytoplasmic OS=Mus musculus GN=Nars PE=1 SV=2	30	16	60	16	1	559	64,2	5,86	High	High	High	High	High	High	High	High	High	High	0.957	0.93	0.978	1.071	1.046	1.023	0.959	1.092	6126.4	5866	5700.6	5993.6	6561.5	6409.4	6269.6	5873.8	6690.8	3,642	797	15	123,12	16
FALSE	Master Protein	Q91VR5	ATP-dependent RNA helicase DDX1 [OS=Mus musculus]	28	14	44	14	1	740	82,4	7,21	High	High	High	High	High	High	High	High	High	High	0.839	0.929	1.212	0.919	0.878	0.975	0.902	1.028	3445.9	2892.3	3202.7	4176.2	3165.2	3027	3358.8	3108.3	3541.8	1,488	797	14	101,10	14
FALSE	Master Protein	Q62465	Synaptic vesicle membrane protein VAT-1 homolog OS=Mus musculus GN=Vat1 PE=1 SV=3	29,064039408867	9	39	9	1	406	43,1	6,37	High	High	High	High	High	High	High	High	High	High	0.904	0.899	1.007	0.958	0.926	0.965	0.818	1.048	2716.5	2455.2	2441.7	2735.3	2601.4	2516.8	2620.4	2222.8	2847.5	3,833	795	9	91,69	9
FALSE	Master Protein	Q8K212	Phosphofurin acidic cluster sorting protein 1 [OS=Mus musculus]	15	13	52	13	1	961	104,8	7,74	High	High	High	High	High	High	High	High	High	High	1.033	1.133	1.095	1.131	1.231	1.064	1.126	1.247	4371.4	4515.9	4951.1	4785.9	4945.1	5383.2	4653.2	4921.9	5449.5	1,33	791	13	94,57	13
FALSE	Master Protein	Q8BWT1	3-ketoacyl-CoA thiolase, mitochondrial [OS=Mus musculus]	33	9	36	9	1	397	41,8	8,09	High	High	High	High	High	High	High	High	High	High	0.934	0.952	0.997	0.904	0.911	1.027	1.087	1.099	3521.2	3287.6	3353.1	3512	3182.7	3208.6	3614.9	3827.4	3868.1	2,481	790	9	85,69	9
FALSE	Master Protein	P12367	cAMP-dependent protein kinase type II-alpha regulatory subunit [OS=Mus musculus]	34	12	46	9	1	401	45,4	4,89	High	High	High	High	High	High	High	High	High	High	1.091	0.918	1.125	1.093	1.131	1.109	1.194	1.077	2708.4	2953.7	2486.1	3047.2	2959.5	3061.9	3003.4	3233	2917.8	3,962	790	12	79,83	12
FALSE	Master Protein	Q62318	Transcription intermediary factor 1-beta OS=Mus musculus GN=Trim28 PE=1 SV=3	24	14	51	14	1	834	88,8	5,77	High	High	High	High	High	High	High	High	High	High	0.932	1.105	0.991	1.024	1.007	1.081	1.119	1.054	4282.4	3989.1	4733	4242.5	4386.1	4311.5	4627.4	4790.9	4511.6	1,54	790	14	97,74	14
FALSE	Master Protein	Q80ZJ1	Ras-related protein Rap-2a OS=Mus musculus GN=Rap2a PE=1 SV=2	62	9	45	4	1	183	20,6	4,82	High	High	High	High	High	High	High	High	High	High	1.263	1.167	1.403	0.951	1.111	1.173	1.379	1.066	1116.7	1409.9	1303.7	1566.7	1062.1	1240.7	1309.5	1540.4	1190	16,783	789	9	84,13	9
FALSE	Master Protein	Q5SSL4	Active breakpoint cluster region-related protein OS=Mus musculus GN=Abr PE=1 SV=1	25	15	43	14	1	859	97,6	6,58	High	High	High	High	High	High	High	High	High	High	1.008	1.042	1.1	1.046	0.956	0.976	1.068	0.987	3229.1	3256.1	3364.5	3550.9	3377.6	3086.8	3151.6	3449.8	3188.1	1,358	788	14	81,78	15
FALSE	Master Protein	Q62159	Rho-related GTP-binding protein RhoC OS=Mus musculus GN=Rhoc PE=1 SV=2	38	7	46	2	1	193	22,0	6,58	High	High	High	High	High	High	High	High	High	High	0.794	0.603	1.293	0.67	0.717	0.787	0.901	0.787	472.2	374.7	284.9	610.7	316.5	338.7	371.5	425.6	371.4	5,579	787	6	90,08	7
FALSE	Master Protein	Q8BKZ9	Pyruvate dehydrogenase protein X component, mitochondrial [OS=Mus musculus]	20	9	44	9	1	501	54,0	7,75	High	High	High	High	High	High	High	High	High	High	1.02	0.937	1.022	1.005	0.984	1.037	1.043	0.994	3696.7	3771.6	3464.1	3777.1	3715.7	3638.9	3832.3	3856.9	3676.3	1,683	786	9	79,17	9
FALSE	Master Protein	P09671	Superoxide dismutase [Mn], mitochondrial [OS=Mus musculus]	47	8	45	8	1	222	24,6	8,62	High	High	High	High	High	High	High	High	High	High	0.949	0.968	0.852	0.883	0.87	0.818	0.628	1.087	3680.3	3491.5	3561.1	3137	3247.9	3202.9	3009.4	2310.2	3999.7	5,105	785	8	90,78	8
FALSE	Master Protein	Q8BX70	Vacuolar protein sorting-associated protein 13C OS=Mus musculus GN=Vps13c PE=1 SV=2	5	13	40	13	1	3748	419,8	6,81	High	High	High	High	High	High	High	High	High	High	0.913	0.935	1.032	0.984	0.947	0.914	0.923	0.916	3539.4	3231.6	3309.2	3654.2	3482.6	3352.7	3236.8	3265.2	3243.2	0,203	785	12	93,07	13
FALSE	Master Protein	Q61137	Astrotactin-1 OS=Mus musculus GN=Astn1 PE=1 SV=4	12,826420890937	12	42	12	1	1302	144,8	5,21	High	High	High	High	High	High	High	High	High	High	1.005	1.026	1.038	1.031	0.965	0.952	1.341	0.929	2958.7	2973	3034.7	3070.2	3050	2855.8	2817	3967	2748.6	0,763	785	12	81,71	12
FALSE	Master Protein	P46471	26S protease regulatory subunit 7 OS=Mus musculus GN=Psmc2 PE=1 SV=5	40	15	44	15	1	433	48,6	5,95	High	High	High	High	High	High	High	High	High	High	0.948	0.952	0.966	1.032	0.966	0.975	0.895	1.003	4324.6	4099.5	4115	4175.6	4463.7	4175.4	4217.6	3869.9	4338.8	2,535	785	13	91,12	15
FALSE	Master Protein	O88441	Metaxin-2 OS=Mus musculus GN=Mtx2 PE=1 SV=1	31	4	35	4	1	263	29,7	5,63	High	High	High	High	High	High	High	High	High	High	0.907	0.908	0.951	0.97	0.852	0.893	0.866	0.905	2772.4	2515	2518.6	2636.5	2689.5	2361.6	2474.4	2400.7	2510.4	2,455	784	4	96,71	4
FALSE	Master Protein	Q8C1A5	Thimet oligopeptidase OS=Mus musculus GN=Thop1 PE=1 SV=1	21	12	41	11	1	687	78,0	6,06	High	High	High	High	High	High	High	High	High	High	0.998	1.088	0.875	1.124	1.03	1.02	0.943	0.97	3420.4	3414.1	3721.8	2992.7	3844.3	3523.4	3490.4	3224.2	3318.4	1,085	784	11	82,61	12
FALSE	Master Protein	Q9CQA3	Succinate dehydrogenase [ubiquinone] iron-sulfur subunit, mitochondrial OS=Mus musculus GN=Sdhb PE=1 SV=1	35	13	79	13	1	282	31,8	8,68	High	High	High	High	High	High	High	High	High	High	0.954	0.983	0.979	0.869	0.859	1.025	0.891	1.123	9068.4	8650.4	8912.3	8882.2	7882.4	7789.4	9294.1	8083.6	10179.8	5,19	783	12	140,70	13
FALSE	Master Protein	P35803	Neuronal membrane glycoprotein M6-b [OS=Mus musculus]	17	7	74	3	1	328	36,2	6,14	High	High	High	High	High	High	High	High	High	High	0.929	0.979	0.785	0.907	0.845	1.008	1.032	0.993	3340.5	3102.3	3270.7	2622	3028.3	2821.4	3367.6	3447.3	3317.3	6,197	782	6	130,31	7
FALSE	Master Protein	Q99LR1	Monoacylglycerol lipase ABHD12 [OS=Mus musculus]	37	12	48	12	1	398	45,2	8,72	High	High	High	High	High	High	High	High	High	High	0.972	1.011	1.012	0.995	1.038	0.974	1.149	0.956	4154.2	4038.6	4201.9	4202.2	4134.3	4310.3	4047.1	4774.2	3971.2	4,179	781	12	100,81	12
FALSE	Master Protein	Q924N4	Solute carrier family 12 member 6 [OS=Mus musculus]	9	8	80	4	1	1150	127,4	7,03	High	High	High	High	High	High	High	High	High	High	0.935	1.161	0.867	0.813	0.945	0.945	1.156	0.919	1315.6	1230.6	1527	1140.6	1070.2	1242.7	1243.2	1521.4	1209	0,505	776	8	114,29	8
FALSE	Master Protein	P61979	Heterogeneous nuclear ribonucleoprotein K OS=Mus musculus GN=Hnrnpk PE=1 SV=1	37	14	46	14	1	463	50,9	5,54	High	High	High	High	High	High	High	High	High	High	0.831	0.978	0.912	0.949	0.877	0.981	0.873	0.974	5058.3	4202.6	4949	4611.6	4799.2	4433.9	4962.5	4416	4927.4	3,894	775	14	95,52	14
FALSE	Master Protein	Q8VDM4	26S proteasome non-ATPase regulatory subunit 2 [OS=Mus musculus]	20	15	51	15	1	908	100,1	5,17	High	High	High	High	High	High	High	High	High	High	0.915	1.002	0.887	0.991	0.946	0.964	0.806	1.039	4200.6	3843	4207.4	3724.2	4160.8	3974.2	4051.3	3386.9	4365.6	0,867	775	13	98,97	15
FALSE	Master Protein	O08529	Calpain-2 catalytic subunit [OS=Mus musculus]	26	14	48	14	1	700	79,8	4,96	High	High	High	High	High	High	High	High	High	High	0.875	0.933	0.952	1.004	0.983	0.965	0.932	1.036	3693.9	3231.7	3446.5	3518	3708.8	3632	3564.7	3443.7	3827.1	1,818	774	13	87,31	14
FALSE	Master Protein	P35293	Ras-related protein Rab-18 [OS=Mus musculus]	49	8	54	8	1	206	23,0	5,36	High	High	High	High	High	High	High	High	High	High	1.028	0.992	1.022	0.968	0.973	1.023	1.111	0.872	5025.9	5164.2	4987.1	5138.9	4865.7	4892.5	5143.9	5586.3	4380.7	6,197	773	7	101,45	8
FALSE	Master Protein	Q9DB73	NADH-cytochrome b5 reductase 1 OS=Mus musculus GN=Cyb5r1 PE=1 SV=1	40,327868852459	8	45	8	1	305	34,1	8,87	High	High	High	High	High	High	High	High	High	High	0.859	0.828	0.849	0.957	0.907	0.781	0.974	0.812	4122.6	3540.5	3411.6	3499.2	3947.3	3737.8	3219.5	4015.3	3349	4,995	773	6	99,60	8
FALSE	Master Protein	Q8BVI4	Dihydropteridine reductase OS=Mus musculus GN=Qdpr PE=1 SV=2	60	10	49	10	1	241	25,6	7,81	High	High	High	High	High	High	High	High	High	High	1.1	1.051	1.16	1.032	1.121	1.063	0.81	1.285	3908.1	4299.5	4107.6	4532.7	4033.1	4381.9	4152.7	3165.7	5021.1	6,627	773	9	93,51	10
FALSE	Master Protein	Q91ZR1	Ras-related protein Rab-4B [OS=Mus musculus]	53	8	75	7	1	213	23,6	6,06	High	High	High	High	High	High	High	High	High	High	0.995	1.022	1.099	1.069	1.013	0.979	1.092	0.933	2026.4	2016.3	2070.8	2227.2	2166.9	2053	1983.5	2213.3	1890.1	4,412	772	8	113,09	8
FALSE	Master Protein	Q91X97	Neurocalcin-delta [OS=Mus musculus]	73	12	58	6	1	193	22,2	5,35	High	High	High	High	High	High	High	High	High	High	0.979	0.992	0.92	1.108	1.237	1.004	1.091	1.156	2675.3	2619.6	2655	2461.7	2964.1	3308.8	2686.8	2919.2	3093.1	12,895	771	11	103,18	12
FALSE	Master Protein	Q791T5	Mitochondrial carrier homolog 1 OS=Mus musculus GN=Mtch1 PE=1 SV=1	38	11	56	11	1	389	41,5	9,32	High	High	High	High	High	High	High	High	High	High	0.959	1.173	1.443	0.998	1.152	1.084	1.365	1.059	4090.4	3923.5	4796.1	5902.6	4082.8	4713.4	4432.6	5585.4	4331.9	4,78	771	11	120,72	11
FALSE	Master Protein	Q9CYT6	Adenylyl cyclase-associated protein 2 OS=Mus musculus GN=Cap2 PE=1 SV=1	36,344537815126	14	50	13	1	476	52,8	6,43	High	High	High	High	High	High	High	High	High	High	1.028	0.973	0.972	1.038	0.985	0.935	0.798	1.05	4863.9	5002.4	4732.8	4729.1	5049.6	4793	4549.9	3883	5106.2	2,765	770	14	96,71	14
FALSE	Master Protein	P80316	T-complex protein 1 subunit epsilon [OS=Mus musculus]	38	14	42	14	1	541	59,6	6,02	High	High	High	High	High	High	High	High	High	High	0.965	0.997	0.968	0.989	1.003	0.966	0.834	1.026	4191.3	4043.6	4177.7	4058.8	4143.7	4203.4	4050.7	3497.3	4300.2	1,783	769	14	86,64	14
FALSE	Master Protein	P60487	Pyridoxal phosphate phosphatase OS=Mus musculus GN=Pdxp PE=1 SV=1	55	11	43	11	1	292	31,5	5,74	High	High	High	High	High	High	High	High	High	High	1.106	1.093	1.087	1.075	1.157	1.056	0.992	1.053	2764.8	3059.2	3022.5	3005.1	2970.9	3199.3	2919.2	2741.4	2910.5	5,813	768	10	83,26	11
FALSE	Master Protein	P54071	Isocitrate dehydrogenase [NADP], mitochondrial OS=Mus musculus GN=Idh2 PE=1 SV=3	28	13	47	12	1	452	50,9	8,69	High	High	High	High	High	High	High	High	High	High	0.854	0.883	0.875	0.956	0.96	0.842	0.928	1.041	4310.9	3682.6	3804.6	3771.7	4120.2	4138.8	3628.2	4002.1	4485.9	2,511	765	13	90,43	13
FALSE	Master Protein	Q7M6Y3-1	Phosphatidylinositol-binding clathrin assembly protein [OS=Mus musculus]	19	9	44	7	1	660	71,5	7,91	High	High	High	High	High	High	High	High	High	High	0.962	0.949	0.907	0.973	0.929	0.952	0.79	1.057	1547.1	1489.1	1467.5	1403.2	1505.9	1437.9	1472.8	1221.9	1635.6	1,212	765	9	87,06	9
FALSE	Master Protein	P51830	Adenylate cyclase type 9 OS=Mus musculus GN=Adcy9 PE=1 SV=1	18	20	55	20	1	1353	150,9	7,21	High	High	High	High	High	High	High	High	High	High	0.997	1.003	1.009	1.006	1.093	0.974	1.33	1.037	5716.2	5700.5	5734.9	5770	5750.4	6249.9	5567.4	7603.7	5930.2	0,931	763	19	108,31	20
FALSE	Master Protein	Q99LC5	Electron transfer flavoprotein subunit alpha, mitochondrial [OS=Mus musculus]	46	10	36	10	1	333	35,0	8,38	High	High	High	High	High	High	High	High	High	High	0.912	0.909	0.881	0.965	0.928	0.918	0.821	1.066	2939.6	2679.5	2671.7	2589.6	2836.8	2727	2698.1	2414.1	3134.5	3,489	763	10	70,80	10
FALSE	Master Protein	Q9ESN6	Tripartite motif-containing protein 2 [OS=Mus musculus]	30,241935483871	14	45	12	1	744	81,4	6,96	High	High	High	High	High	High	High	High	High	High	0.976	1.011	1.074	1.063	1.032	1.008	0.983	1.112	4167.8	4066.1	4214.2	4474.3	4428.4	4299.5	4202.1	4097.5	4634.6	1,894	762	13	107,28	14
FALSE	Master Protein	Q8BTM8	Filamin-A [OS=Mus musculus]	10	21	53	19	1	2647	281,0	6,04	High	High	High	High	High	High	High	High	High	High	0.968	0.935	1.139	1.045	0.997	0.966	1.135	0.974	5398.1	5225.7	5046.9	6148.5	5642.2	5381.3	5213.7	6126.2	5258.9	0,471	761	20	96,56	21
FALSE	Master Protein	Q80Z38	SH3 and multiple ankyrin repeat domains protein 2 [OS=Mus musculus]	19	22	57	21	1	1476	158,9	7,18	High	High	High	High	High	High	High	High	High	High	1.05	1.025	1.141	1.11	1.065	1.075	1.372	1.015	5137.5	5395.3	5265.9	5863.2	5701.9	5473.7	5522.9	7048.3	5214.7	1,075	758	20	111,84	22
FALSE	Master Protein	Q6GQT9	Nodal modulator 1 [OS=Mus musculus]	18	15	44	15	1	1214	133,3	6,09	High	High	High	High	High	High	High	High	High	High	0.904	0.972	0.909	0.876	0.888	0.88	0.925	0.842	4119.8	3723.7	4002.9	3745.7	3607.4	3657.4	3625.1	3811.1	3468.2	0,922	758	15	93,42	15
FALSE	Master Protein	O55234	proteasome subunit beta type-5 [OS=Mus musculus]	28	8	49	8	1	264	28,5	7,02	High	High	High	High	High	High	High	High	High	High	0.99	1.06	1.099	1.024	1.101	1.016	0.921	1.062	5050.3	4998	5354.9	5548.3	5170.3	5559.5	5129.6	4651.2	5363.1	4,08	757	8	89,61	8
FALSE	Master Protein	Q64727	Vinculin OS=Mus musculus GN=Vcl PE=1 SV=4	27	21	53	21	1	1066	116,6	6,00	High	High	High	High	High	High	High	High	High	High	1.074	1.013	1.219	1.119	1.17	1.066	1.227	1.13	5035.8	5407.4	5100.6	6136.8	5634.6	5889.6	5367.2	6179.1	5690.6	0,931	756	20	117,86	21
FALSE	Master Protein	Q99NE5-1	Regulating synaptic membrane exocytosis protein 1 [OS=Mus musculus]	15	18	60	6	1	1463	163,1	9,42	High	High	High	High	High	High	High	High	High	High	0.998	0.962	1.029	1.051	0.964	0.98	1.107	0.966	1312.4	1309.2	1262.6	1351.1	1379.4	1265.7	1286	1453.2	1267.4	0,848	756	17	112,83	18
FALSE	Master Protein	Q61335	B-cell receptor-associated protein 31 OS=Mus musculus GN=Bcap31 PE=1 SV=4	35	10	50	10	1	245	27,9	8,70	High	High	High	High	High	High	High	High	High	High	0.785	0.75	0.721	0.754	0.723	0.826	0.731	0.783	7761.4	6091.1	5822.6	5593.9	5849.9	5610.8	6410.1	5671.8	6076.8	10,659	755	9	96,43	10
FALSE	Master Protein	Q9EQ20	Methylmalonate-semialdehyde dehydrogenase [acylating], mitochondrial [OS=Mus musculus]	42	16	46	16	1	535	57,9	8,07	High	High	High	High	High	High	High	High	High	High	1	0.956	0.964	0.979	0.977	1.007	0.967	1.088	4418	4418.7	4225	4261	4327.3	4315.5	4447.8	4271.2	4808.6	3,146	754	14	105,53	16
FALSE	Master Protein	Q8BGZ1	Hippocalcin-like protein 4 [OS=Mus musculus]	70	11	57	7	1	191	22,2	4,89	High	High	High	High	High	High	High	High	High	High	1.131	1.142	1.088	1.095	1.096	1.098	1.165	1.008	3129.5	3539.9	3574.6	3403.6	3427.2	3430	3436.3	3644.9	3154.1	7,377	753	11	102,31	10
FALSE	Master Protein	P25444	40S ribosomal protein S2 OS=Mus musculus GN=Rps2 PE=1 SV=3	37	11	53	11	1	293	31,2	10,24	High	High	High	High	High	High	High	High	High	High	0.878	0.965	0.924	0.936	0.914	0.896	0.907	0.889	4090.8	3593.5	3949.1	3778.6	3829.8	3740.3	3666.9	3712.2	3638.5	4,337	752	11	84,01	11
FALSE	Master Protein	Q8K310	Matrin-3 OS=Mus musculus GN=Matr3 PE=1 SV=1	21	15	50	15	1	846	94,6	6,25	High	High	High	High	High	High	High	High	High	High	0.825	0.924	0.883	0.925	0.848	0.889	0.882	0.84	6782.3	5595.9	6267.6	5990.5	6271.8	5752.4	6026.4	5985.1	5698	1,512	750	14	103,86	15
FALSE	Master Protein	Q80SW1	putative adenosylhomocysteinase 2 [OS=Mus musculus]	33	18	68	11	1	530	58,9	6,89	High	High	High	High	High	High	High	High	High	High	1.158	1.184	1.049	1.06	1.164	1.137	0.91	1.17	4501.9	5212.3	5331.4	4722	4769.8	5239.1	5119.1	4096.7	5266.7	3,541	745	18	114,47	18
FALSE	Master Protein	Q9D8N0	Elongation factor 1-gamma OS=Mus musculus GN=Eef1g PE=1 SV=3	40	15	55	15	1	437	50,0	6,74	High	High	High	High	High	High	High	High	High	High	0.974	1.012	0.919	1.059	0.964	0.943	0.839	1.009	5184.6	5049.5	5248.3	4766.1	5490.8	4999	4886.5	4350	5230.2	3,394	744	13	106,45	15
FALSE	Master Protein	Q925I1	ATPase family AAA domain-containing protein 3 OS=Mus musculus GN=Atad3 PE=1 SV=1	31	16	56	16	1	591	66,7	9,29	High	High	High	High	High	High	High	High	High	High	0.95	0.963	0.962	0.97	0.939	0.899	1.036	0.881	4996.7	4748.8	4813.2	4805.8	4847.2	4691.2	4493.1	5176.6	4404.2	2,075	743	16	100,46	16
FALSE	Master Protein	P62748	Hippocalcin-like protein 1 OS=Mus musculus GN=Hpcal1 PE=1 SV=2	77,720207253886	14	67	5	1	193	22,3	5,50	High	High	High	High	High	High	High	High	High	High	0.933	1.002	1.202	1.026	1.061	1.112	0.798	1.197	1547	1444	1550.7	1859.4	1586.8	1640.9	1720	1234.5	1851.2	20,544	740	14	113,77	14
FALSE	Master Protein	Q8VEK3	Heterogeneous nuclear ribonucleoprotein U [OS=Mus musculus]	19,875	16	57	16	1	800	87,9	6,24	High	High	High	High	High	High	High	High	High	High	0.831	0.993	0.812	0.914	0.896	0.92	0.89	0.879	6957.6	5785	6911.3	5652.8	6359.7	6234.6	6401.4	6190.5	6113.3	2,001	734	15	103,65	16
FALSE	Master Protein	P43277	Histone H1.3 [OS=Mus musculus]	29	7	56	2	1	221	22,1	11,03	High	High	High	High	High	High	High	High	High	High	0.987	0.977	0.747	0.884	0.779	0.834	0.815	0.786	670	661.2	654.5	500.3	592.5	522.2	558.6	545.8	526.8	4,623	734	7	87,22	7
FALSE	Master Protein	Q6PGN3-1	Serine/threonine-protein kinase DCLK2 [OS=Mus musculus]	20	12	49	12	1	756	82,9	8,44	High	High	High	High	High	High	High	High	High	High	0.987	0.955	1.032	1.032	1.04	1.037	1.045	0.994	4646.1	4584.1	4438	4795.8	4794.9	4831.2	4818.4	4857.2	4617.4	1,512	731	12	101,97	12
FALSE	Master Protein	P61226	Ras-related protein Rap-2b OS=Mus musculus GN=Rap2b PE=1 SV=1	56	9	47	5	1	183	20,5	4,81	High	High	High	High	High	High	High	High	High	High	1.094	1.054	1.197	0.972	1.067	1.032	1.461	1.027	2643.5	2891.9	2785.2	3163.3	2570.4	2820.6	2727.2	3862.7	2714.1	17,738	729	9	90,32	9
FALSE	Master Protein	Q8BLE7	Vesicular glutamate transporter 2 [OS=Mus musculus]	17	8	34	7	1	582	64,5	6,68	High	High	High	High	High	High	High	High	High	High	0.909	0.915	0.977	0.985	0.924	0.872	0.953	0.927	4631.7	4208.9	4236.1	4523.9	4563.2	4280.2	4040.6	4412.4	4292.2	2,455	727	8	87,53	7
FALSE	Master Protein	Q9CQZ6	NADH dehydrogenase [ubiquinone] 1 beta subcomplex subunit 3 OS=Mus musculus GN=Ndufb3 PE=1 SV=1	26	2	38	2	1	104	11,7	9,04	High	High	High	High	High	High	High	High	High	High	0.927	1.039	0.868	0.985	0.943	0.879	1.125	0.745	3371.5	3124.5	3503.1	2927.9	3321.1	3180.7	2962.5	3791.8	2513.2	5,31	726	2	73,44	2
FALSE	Master Protein	O89053	Coronin-1A [OS=Mus musculus]	33	13	55	12	1	461	51,0	6,48	High	High	High	High	High	High	High	High	High	High	1.101	1.126	1.001	1.103	1.167	1.068	1.047	1.121	4338.8	4777.5	4885.4	4341.9	4785.6	5064.3	4635.4	4543.3	4862.3	3,507	725	12	91,93	13
FALSE	Master Protein	F8VPU2	FERM, RhoGEF and pleckstrin domain-containing protein 1 [OS=Mus musculus]	22	18	59	18	1	1048	118,8	7,88	High	High	High	High	High	High	High	High	High	High	1.008	1.064	1.1	1.076	1.091	1.063	1.315	1.081	5113.9	5154.9	5441.2	5626.3	5504.4	5581.7	5437.5	6723.1	5530.4	1,207	724	18	104,13	17
FALSE	Master Protein	P84096	Rho-related GTP-binding protein RhoG [OS=Mus musculus]	43,455497382199	7	42	6	1	191	21,3	8,12	High	High	High	High	High	High	High	High	High	High	0.97	0.939	1.173	0.935	1.022	1.038	0.944	1.117	2301	2232.3	2160.5	2698.7	2152	2352.2	2387.4	2173.1	2570.8	11,115	724	7	77,85	7
FALSE	Master Protein	B9EKR1	Receptor-type tyrosine-protein phosphatase zeta OS=Mus musculus GN=Ptprz1 PE=1 SV=1	6	10	37	10	1	2312	254,2	4,88	High	High	High	High	High	High	High	High	High	High	1.035	0.942	1.011	0.961	0.987	0.955	0.851	1.025	4467	4624.1	4209.7	4517.1	4293	4409.7	4266.3	3799.4	4579.1	0,359	722	10	82,85	10
FALSE	Master Protein	Q9WTQ5	A-kinase anchor protein 12 OS=Mus musculus GN=Akap12 PE=1 SV=1	10	13	32	13	1	1684	180,6	4,44	High	High	High	High	High	High	High	High	High	High	1.018	0.868	1.176	1.103	1.103	1.074	1.007	1.028	3618.5	3682.7	3141.3	4256.9	3992.3	3991.2	3887	3643.4	3719.6	0,494	720	13	70,45	13
FALSE	Master Protein	Q80UG2	Plexin-A4 OS=Mus musculus GN=Plxna4 PE=1 SV=3	14	23	70	16	1	1893	212,4	6,83	High	High	High	High	High	High	High	High	High	High	0.949	1.028	0.904	0.898	0.978	0.959	1.114	0.956	4449.6	4224.3	4574.2	4023.1	3996.6	4352.4	4268.9	4955.8	4255	0,825	718	21	133,55	23
FALSE	Master Protein	Q61490	CD166 antigen OS=Mus musculus GN=Alcam PE=1 SV=3	28	13	56	13	1	583	65,1	6,15	High	High	High	High	High	High	High	High	High	High	0.92	0.982	0.743	0.961	0.951	0.937	1.244	0.949	6956.7	6403.6	6830.8	5169.3	6684.2	6618	6515.2	8652.2	6600	2,924	717	13	105,30	13
FALSE	Master Protein	P97315	Cysteine and glycine-rich protein 1 [OS=Mus musculus]	59	9	49	9	1	193	20,6	8,57	High	High	High	High	High	High	High	High	High	High	1.092	0.985	1.342	1.108	1.067	1.068	0.921	1.151	4718.2	5153.6	4647.8	6332.6	5227.4	5035.4	5041.2	4344	5431.4	7,483	715	8	91,42	9
FALSE	Master Protein	Q9QXY6	EH domain-containing protein 3 [OS=Mus musculus]	33	14	46	6	1	535	60,8	6,46	High	High	High	High	High	High	High	High	High	High	0.921	0.859	0.861	0.972	0.877	0.963	0.733	1.015	2429.5	2236.9	2086.2	2091.7	2361.5	2129.5	2339.7	1781.6	2465.1	2,652	715	13	86,36	14
FALSE	Master Protein	Q91ZJ5-1	UTP--glucose-1-phosphate uridylyltransferase [OS=Mus musculus]	33	14	46	14	1	508	56,9	7,61	High	High	High	High	High	High	High	High	High	High	1.078	1.009	0.971	1.106	1.066	0.985	0.84	1.027	4581.4	4939.1	4622.2	4446.9	5068.5	4886	4513	3847.6	4707.1	3,758	712	14	92,14	14
FALSE	Master Protein	Q80W21	glutathione S-transferase Mu 7 [OS=Mus musculus]	30	6	40	2	1	218	25,7	6,80	High	High	High	High	High	High	High	High	High	High	1.511	1.331	1.991	0.96	1.307	1.376	0.958	2.209	376.3	568.7	501	749.2	361.2	491.9	517.8	360.5	831	1,783	708	6	74,19	6
FALSE	Master Protein	P50571	Gamma-aminobutyric acid receptor subunit beta-1 [OS=Mus musculus]	22	8	44	6	1	474	54,1	8,78	High	High	High	High	High	High	High	High	High	High	0.952	1.042	0.864	1.019	0.995	0.948	1.189	0.912	2771.6	2637.5	2889.2	2394.9	2825.3	2758.8	2627.5	3295	2527	2,831	705	8	88,79	8
FALSE	Master Protein	O88844	Isocitrate dehydrogenase [NADP] cytoplasmic OS=Mus musculus GN=Idh1 PE=1 SV=2	36	13	50	12	1	414	46,6	7,17	High	High	High	High	High	High	High	High	High	High	1.041	1.101	1.045	1.066	1.084	1.008	0.878	1.064	4595.8	4784.7	5061.5	4801.4	4899.3	4983	4633.3	4037	4887.8	2,282	705	12	92,50	13
FALSE	Master Protein	Q80YN3	Breast carcinoma-amplified sequence 1 homolog OS=Mus musculus GN=Bcas1 PE=1 SV=3	19	11	58	11	1	633	67,3	6,21	High	High	High	High	High	High	High	High	High	High	1.076	0.957	1.139	1.021	1.142	1.002	0.805	1.023	6194.5	6665.3	5928	7052.6	6326.1	7071.5	6205.6	4985.7	6339.1	1,543	704	10	113,31	11
FALSE	Master Protein	Q9JJK2	lanC-like protein 2 [OS=Mus musculus]	36	11	37	11	1	450	50,7	7,28	High	High	High	High	High	High	High	High	High	High	1.107	1.097	0.975	1.132	1.14	1.088	1.073	0.99	2765.2	3059.9	3034.6	2696.9	3131.3	3151.5	3007.9	2967.2	2737.6	2,631	704	11	82,26	11
FALSE	Master Protein	P08226	Apolipoprotein E [OS=Mus musculus]	34	12	46	12	1	311	35,8	5,68	High	High	High	High	High	High	High	High	High	High	0.99	0.928	0.891	1.003	0.933	0.916	0.922	0.875	3996.6	3957.2	3708.3	3561.1	4008.9	3730.1	3661.6	3684.8	3496.3	6,079	703	12	89,08	12
FALSE	Master Protein	Q80VP0	Tectonin beta-propeller repeat-containing protein 1 OS=Mus musculus GN=Tecpr1 PE=1 SV=1	19	15	38	15	1	1166	130,2	6,48	High	High	High	High	High	High	High	High	High	High	1.07	1.093	1.08	1.217	1.165	1.158	1.204	1.121	2993.7	3203.2	3271.3	3233.4	3644.4	3488.4	3467.5	3603.5	3356.3	0,941	694	15	81,01	15
FALSE	Master Protein	Q8BK64	activator of 90 kDa heat shock protein ATPase homolog 1 [OS=Mus musculus]	37	10	30	10	1	338	38,1	5,53	High	High	High	High	High	High	High	High	High	High	0.983	0.984	1.053	1.004	0.99	1.009	0.939	1.107	2640.3	2595.2	2598.2	2781.1	2650.7	2612.8	2664	2480.6	2923.2	2,481	694	10	72,16	10
FALSE	Master Protein	O55022	Membrane-associated progesterone receptor component 1 OS=Mus musculus GN=Pgrmc1 PE=1 SV=4	65	13	47	12	1	195	21,7	4,70	High	High	High	High	High	High	High	High	High	High	0.929	0.99	0.995	0.941	0.971	0.949	1.068	0.913	4099.3	3807.1	4058	4079.4	3858.3	3981.6	3892.1	4377.1	3742	22,101	692	13	91,74	13
FALSE	Master Protein	Q62433	Protein NDRG1 [OS=Mus musculus]	32,741116751269	8	40	8	1	394	43,0	6,10	High	High	High	High	High	High	High	High	High	High	0.895	0.853	0.915	1.005	1.055	0.997	0.92	1.076	3721	3330.3	3173.4	3403.9	3740.1	3926.2	3708	3422.9	4003.9	3,281	689	8	82,55	8
FALSE	Master Protein	Q60875	Rho guanine nucleotide exchange factor 2 [OS=Mus musculus]	25	18	49	18	1	985	111,9	7,25	High	High	High	High	High	High	High	High	High	High	0.99	1.043	1.041	1.111	1.089	1.055	1.242	1.08	3997.9	3956.7	4170.9	4162.8	4441.2	4352.2	4219.5	4965.8	4319.5	1,181	688	16	110,50	18
FALSE	Master Protein	P70336-1	Rho-associated protein kinase 2 [OS=Mus musculus]	23	30	75	30	1	1388	160,5	5,99	High	High	High	High	High	High	High	High	High	High	1.08	0.99	1.057	1.121	1.087	1.045	1.112	1.038	8848.2	9554.7	8759.9	9349.4	9920.5	9620.4	9249.3	9841.8	9188.7	1,295	684	27	147,78	30
FALSE	Master Protein	Q60771	Claudin-11 [OS=Mus musculus]	14,975845410628	4	58	4	1	207	22,1	7,91	High	High	High	High	High	High	High	High	High	High	0.879	0.73	0.736	0.955	0.943	0.86	0.652	0.843	8083.8	7107.3	5904.3	5950	7716.1	7619.1	6948.5	5273.9	6812.7	6,499	684	4	102,37	4
FALSE	Master Protein	Q9CY58	Plasminogen activator inhibitor 1 RNA-binding protein OS=Mus musculus GN=Serbp1 PE=1 SV=2	21	7	36	7	1	407	44,7	8,54	High	High	High	High	High	High	High	High	High	High	0.931	0.846	0.979	1.003	1.003	0.998	0.871	0.987	3363.5	3132.3	2844.6	3294.5	3373.6	3372.1	3357.5	2928.6	3320.1	2,481	682	7	65,32	7
FALSE	Master Protein	P14148	60S ribosomal protein L7 [OS=Mus musculus]	42,962962962963	14	65	13	1	270	31,4	10,89	High	High	High	High	High	High	High	High	High	High	0.916	0.998	0.855	0.944	0.936	0.886	0.964	0.869	5796.3	5306.6	5783.1	4955.7	5469.3	5426.6	5134.4	5590.2	5037.4	9	682	14	107,77	14
FALSE	Master Protein	Q8R001	Microtubule-associated protein RP/EB family member 2 OS=Mus musculus GN=Mapre2 PE=1 SV=1	42	11	51	10	1	326	36,9	5,38	High	High	High	High	High	High	High	High	High	High	0.895	0.94	0.949	1.045	0.907	0.937	0.828	1.101	3696.4	3308.7	3473.3	3507.5	3862.1	3353	3463.5	3062.2	4069	6,848	682	10	98,57	11
FALSE	Master Protein	Q8BLQ9	cell adhesion molecule 2 [OS=Mus musculus]	21	7	39	7	1	435	47,5	5,41	High	High	High	High	High	High	High	High	High	High	1.042	1.034	0.971	0.92	0.983	1.032	1.098	0.992	4358.2	4539.8	4506.5	4231.7	4007.7	4284.8	4498.2	4787.3	4323.2	3,833	680	7	80,35	7
FALSE	Master Protein	Q6GQS1	calcium-binding mitochondrial carrier protein SCaMC-3 [OS=Mus musculus]	31	13	48	10	1	467	52,5	7,59	High	High	High	High	High	High	High	High	High	High	1.095	1.29	1.174	1.133	1.274	1.148	1.538	1.114	2529.5	2769.2	3264.2	2968.8	2865	3223.2	2904.9	3889.7	2817.2	2,162	678	13	96,84	13
FALSE	Master Protein	P62196	26S protease regulatory subunit 8 OS=Mus musculus GN=Psmc5 PE=1 SV=1	31	10	36	8	1	406	45,6	7,55	High	High	High	High	High	High	High	High	High	High	0.943	0.971	1.066	1.005	0.904	0.998	0.97	0.99	2384.3	2248.8	2316	2541.5	2395.5	2154.6	2379.7	2313	2361	2,433	678	10	70,41	10
FALSE	Master Protein	P62830	60S ribosomal protein L23 [OS=Mus musculus]	62	7	38	7	1	140	14,9	10,51	High	High	High	High	High	High	High	High	High	High	0.972	1.048	0.879	0.911	0.91	0.931	0.908	0.872	2890	2808.2	3028.9	2540.7	2631.9	2630.3	2689.6	2623.3	2521.2	6,943	676	7	69,89	7
FALSE	Master Protein	Q8VHH5	Arf-GAP with GTPase, ANK repeat and PH domain-containing protein 3 OS=Mus musculus GN=Agap3 PE=1 SV=1	18	14	50	11	1	910	97,9	7,75	High	High	High	High	High	High	High	High	High	High	1.039	0.962	1.102	0.957	0.977	1.035	1.118	1.084	2827.3	2938.5	2719.9	3116.2	2706.8	2763.3	2927.7	3160.6	3066	1,622	676	11	89,23	13
FALSE	Master Protein	Q99JP7	Gamma-glutamyltransferase 7 [OS=Mus musculus]	29,607250755287	13	45	13	1	662	70,2	5,06	High	High	High	High	High	High	High	High	High	High	0.914	1.152	0.882	0.949	1.127	0.979	1.273	1.002	3769.7	3446.4	4341.2	3323.7	3578.5	4247.1	3692.3	4800.5	3778.2	2,857	674	12	90,96	13
FALSE	Master Protein	P49025	Citron Rho-interacting kinase [OS=Mus musculus]	11	19	44	19	1	2055	235,2	6,54	High	High	High	High	High	High	High	High	High	High	0.968	1.016	1.025	1.052	1.017	1.036	1.12	0.985	4760.7	4607.4	4835.4	4880	5010.4	4843.4	4932.1	5331.4	4687.1	0,389	674	16	97,82	18
FALSE	Master Protein	P48758	Carbonyl reductase [NADPH] 1 [OS=Mus musculus]	56	13	41	12	1	277	30,6	8,31	High	High	High	High	High	High	High	High	High	High	1.108	1.117	1.212	1.078	1.064	1.165	0.929	1.226	3455.3	3828.8	3858.8	4186.1	3724.5	3676.2	4024.1	3208.6	4236.6	6,848	673	12	84,37	13
FALSE	Master Protein	Q9JM52	Misshapen-like kinase 1 [OS=Mus musculus]	19,954128440367	21	71	14	1	1308	147,2	7,44	High	High	High	High	High	High	High	High	High	High	1.015	1.033	1.046	1.076	1.076	1.03	1.197	1.045	4564.3	4630.8	4715.8	4775.2	4911	4910.4	4701.1	5465.4	4771.5	1,317	673	19	121,77	21
FALSE	Master Protein	Q8BXZ1	Protein disulfide-isomerase TMX3 OS=Mus musculus GN=Tmx3 PE=1 SV=2	34	13	45	13	1	456	51,8	5,16	High	High	High	High	High	High	High	High	High	High	0.917	0.984	0.906	0.949	0.918	0.917	0.948	0.914	5220.5	4786.4	5135.1	4727.5	4955.7	4792.5	4785.4	4948.2	4772.2	3,642	672	12	94,83	13
FALSE	Master Protein	P63141	Potassium voltage-gated channel subfamily A member 2 OS=Mus musculus GN=Kcna2 PE=1 SV=1	36	12	46	5	1	499	56,7	4,86	High	High	High	High	High	High	High	High	High	High	0.872	0.847	0.838	0.938	0.857	0.874	0.967	0.835	2233.3	1946.6	1892.6	1871.8	2094.2	1914.6	1952.3	2159.5	1865.4	4,248	671	12	90,82	10
FALSE	Master Protein	Q80Z24	Neuronal growth regulator 1 [OS=Mus musculus]	27	10	57	10	1	348	37,9	6,52	High	High	High	High	High	High	High	High	High	High	1.157	1.288	1.162	0.996	1.109	1.113	1.318	0.936	3886.5	4494.9	5005.1	4516.3	3870.8	4311.1	4324	5123.8	3636.5	4,275	671	10	101,60	10
FALSE	Master Protein	O35609	Secretory carrier-associated membrane protein 3 [OS=Mus musculus]	23	6	38	6	1	349	38,4	7,64	High	High	High	High	High	High	High	High	High	High	0.967	0.964	0.845	0.944	0.893	0.912	0.996	0.862	3518.6	3401.7	3392	2973.7	3322.4	3143.4	3210.1	3506.1	3034.5	5,105	669	5	78,18	6
FALSE	Master Protein	P48678-1	Prelamin-A/C [OS=Mus musculus]	28	17	45	17	1	665	74,2	6,98	High	High	High	High	High	High	High	High	High	High	0.951	0.836	1.029	0.902	0.833	0.898	0.906	0.862	5582.3	5307.2	4667.4	5746.7	5036	4647.6	5012.5	5057.2	4812.3	1,721	669	16	88,23	17
FALSE	Master Protein	Q9CPQ3	Mitochondrial import receptor subunit TOM22 homolog OS=Mus musculus GN=Tomm22 PE=1 SV=3	47	4	22	4	1	142	15,5	4,34	High	High	High	High	High	High	High	High	High	High	0.944	0.89	0.963	0.993	0.949	0.9	1.062	0.846	1979.8	1868.8	1763	1906.7	1965.6	1879.7	1781.9	2102.4	1675.7	9	668	4	61,12	4
FALSE	Master Protein	Q9CPY7	Cytosol aminopeptidase OS=Mus musculus GN=Lap3 PE=1 SV=3	37	13	39	13	1	519	56,1	7,72	High	High	High	High	High	High	High	High	High	High	0.983	0.931	1.06	1.045	1.028	0.943	0.807	1.004	3177.5	3123.8	2957.8	3368.6	3319.4	3266.3	2994.9	2564.3	3190.1	1,762	667	13	84,06	13
FALSE	Master Protein	O88544	COP9 signalosome complex subunit 4 [OS=Mus musculus]	31	9	31	9	1	406	46,3	5,83	High	High	High	High	High	High	High	High	High	High	1.009	0.978	1.045	1.09	1.052	1.041	0.944	1.127	3495.4	3525.2	3419.6	3651.8	3808.3	3677.9	3638.3	3300	3940.6	1,683	667	9	67,33	9
FALSE	Master Protein	Q9D5V5	Cullin-5 OS=Mus musculus GN=Cul5 PE=1 SV=3	20	12	38	12	1	780	90,9	7,81	High	High	High	High	High	High	High	High	High	High	0.988	0.972	0.981	1.002	0.975	0.98	0.89	1.095	3023.9	2987	2939.3	2966.1	3028.7	2947.5	2962.1	2690.6	3310.7	1,093	667	12	83,14	12
FALSE	Master Protein	Q80T41	Gamma-aminobutyric acid type B receptor subunit 2 OS=Mus musculus GN=Gabbr2 PE=1 SV=2	17	15	51	15	1	940	105,6	8,72	High	High	High	High	High	High	High	High	High	High	1.101	1.156	1.065	1.009	1.024	1.077	1.275	0.965	4905.6	5402.5	5671.5	5223.4	4950.3	5020.9	5281.8	6255	4736.1	1,188	666	15	100,54	15
FALSE	Master Protein	Q8C0L0	Thioredoxin-related transmembrane protein 4 [OS=Mus musculus]	30	9	32	9	1	335	37,1	4,37	High	High	High	High	High	High	High	High	High	High	0.888	0.917	0.932	0.981	1.019	0.988	1.121	1.033	4043.3	3588.7	3706.6	3767.4	3967.3	4121.7	3995.8	4530.6	4175.8	4,275	663	9	77,91	9
FALSE	Master Protein	Q63844	mitogen-activated protein kinase 3 [OS=Mus musculus]	33	10	47	7	1	380	43,0	6,61	High	High	High	High	High	High	High	High	High	High	0.951	0.976	0.964	1.044	1.051	1.04	0.942	1.05	2247.6	2136.6	2193.8	2167.1	2345.4	2362.6	2338.2	2118	2360	3,062	658	10	83,15	10
FALSE	Master Protein	Q922Q1	Mitochondrial amidoxime reducing component 2 [OS=Mus musculus]	33	11	52	11	1	338	38,2	8,68	High	High	High	High	High	High	High	High	High	High	0.964	1.012	0.774	0.807	0.811	0.821	0.976	0.749	4528.2	4363.5	4584.3	3505.9	3656	3671.7	3716.8	4418.3	3392.2	4,179	658	11	90,28	11
FALSE	Master Protein	Q9ER00	Syntaxin-12 [OS=Mus musculus]	54	11	41	11	1	274	31,2	5,44	High	High	High	High	High	High	High	High	High	High	1.072	1.026	1.071	1.007	1.04	0.998	1.125	0.948	4814.3	5159.8	4938.6	5154.8	4846.1	5009.1	4805.9	5417.1	4563.4	6,499	657	11	88,29	11
FALSE	Master Protein	Q8R464	Cell adhesion molecule 4 [OS=Mus musculus]	35	10	40	10	1	388	42,7	6,30	High	High	High	High	High	High	High	High	High	High	0.989	1.029	0.991	1.002	1.062	0.95	1.02	0.975	3636.4	3596.5	3740.2	3603.8	3644.4	3862	3454.3	3710.4	3545.9	4,995	657	10	74,80	10
FALSE	Master Protein	P46638	Ras-related protein Rab-11B OS=Mus musculus GN=Rab11b PE=1 SV=3	50	12	55	12	1	218	24,5	5,94	High	High	High	High	High	High	High	High	High	High	0.974	0.93	0.963	1.067	1.036	0.946	1.049	0.846	4987.8	4857	4636.6	4802.5	5323.9	5166.5	4718.3	5232.5	4220.7	10,548	657	12	93,86	12
FALSE	Master Protein	Q62351	Transferrin receptor protein 1 OS=Mus musculus GN=Tfrc PE=1 SV=1	22	13	40	13	1	763	85,7	6,57	High	High	High	High	High	High	High	High	High	High	0.876	0.938	0.926	0.872	0.909	0.849	0.971	0.913	3728.9	3266.8	3495.9	3452.2	3250.2	3391.4	3166.3	3622	3405.7	1,188	656	13	80,20	13
FALSE	Master Protein	P03921	NADH-ubiquinone oxidoreductase chain 5 OS=Mus musculus GN=Mtnd5 PE=1 SV=3	15	7	39	7	1	607	68,4	9,03	High	High	High	High	High	High	High	High	High	High	0.876	0.979	0.721	0.983	0.865	0.889	1.049	0.78	4353.2	3813.4	4263.5	3137.6	4278.2	3764.4	3867.9	4567.7	3395.2	2,325	655	7	71,36	7
FALSE	Master Protein	Q00623	Apolipoprotein A-I [OS=Mus musculus]	35	10	57	9	1	264	30,6	5,73	High	High	High	High	High	High	High	High	High	High	0.802	0.999	1.215	1.156	1.076	1.197	1.63	1.086	4666.7	3744.4	4664	5671.9	5394.2	5023	5587.3	7605.3	5067.8	4,012	655	10	96,24	10
FALSE	Master Protein	P53810	Phosphatidylinositol transfer protein alpha isoform [OS=Mus musculus]	46	11	37	10	1	271	31,9	6,37	High	High	High	High	High	High	High	High	High	High	0.992	0.998	0.93	1.072	0.952	0.964	0.724	1.006	4666.2	4627.9	4654.8	4341.7	5000.7	4440	4500.3	3378.7	4693.4	3,365	654	11	76,59	11
FALSE	Master Protein	Q9CRY7	Glycerophosphodiester phosphodiesterase domain-containing protein 1 [OS=Mus musculus]	34	9	34	9	1	314	35,8	8,31	High	High	High	High	High	High	High	High	High	High	0.998	1.021	0.97	0.961	0.939	0.931	0.984	0.886	3181.5	3176.4	3249.6	3086.3	3058.6	2986.9	2960.8	3129.6	2818.2	3,467	654	9	71,37	9
FALSE	Master Protein	Q9WUM4	Coronin-1C OS=Mus musculus GN=Coro1c PE=1 SV=2	29	14	58	13	1	474	53,1	7,08	High	High	High	High	High	High	High	High	High	High	0.989	1.039	1.087	1.185	1.118	1.051	0.945	1.232	5250.7	5195.1	5456.1	5709.5	6224.7	5870.6	5519.8	4959.4	6467.9	4,505	653	13	110,51	14
FALSE	Master Protein	P35235	Tyrosine-protein phosphatase non-receptor type 11 OS=Mus musculus GN=Ptpn11 PE=1 SV=2	31	14	38	14	1	597	68,4	7,30	High	High	High	High	High	High	High	High	High	High	0.989	0.914	1.078	1.118	1.044	1.013	0.981	1.061	3187.4	3153.8	2912.4	3435	3563.1	3328.4	3228.6	3127	3383.3	1,404	653	12	82,76	14
FALSE	Master Protein	O35544	Excitatory amino acid transporter 4 OS=Mus musculus GN=Slc1a6 PE=1 SV=1	14	5	45	3	1	561	60,7	8,75	High	High	High	High	High	High	High	High	High	High	1.078	1.404	1.119	1.423	1.017	1.19	1.038	1.026	173.3	186.8	243.3	193.9	246.6	176.3	206.3	179.9	177.9	1,404	652	5	72,25	5
FALSE	Master Protein	P10630-1	eukaryotic initiation factor 4A-II [OS=Mus musculus]	36	13	49	5	1	407	46,4	5,48	High	High	High	High	High	High	High	High	High	High	0.952	1.057	1.033	1.025	0.952	0.952	0.866	1.017	2048.8	1949.5	2165.2	2116.6	2099.9	1951.1	1950.4	1774.2	2082.7	4,623	651	11	92,32	13
FALSE	Master Protein	P08228	Superoxide dismutase [Cu-Zn] OS=Mus musculus GN=Sod1 PE=1 SV=2	55	9	35	9	1	154	15,9	6,51	High	High	High	High	High	High	High	High	High	High	1.068	0.972	0.948	1.107	1.221	1.232	0.785	1.211	2848.3	3042.6	2769.8	2700.1	3154.5	3476.8	3509.8	2235.5	3449.5	7,254	650	8	64,22	9
FALSE	Master Protein	Q9EPL8	Importin-7 OS=Mus musculus GN=Ipo7 PE=1 SV=2	15	11	33	11	1	1038	119,4	4,82	High	High	High	High	High	High	High	High	High	High	0.994	1.013	0.926	1.081	1.046	0.996	0.964	1.099	3152.3	3134.5	3192.7	2919.5	3408.7	3298.1	3139.5	3040	3464	0,905	647	10	75,86	11
FALSE	Master Protein	Q99PL5-1	Ribosome-binding protein 1 [OS=Mus musculus]	32	21	58	21	1	1605	172,8	9,33	High	High	High	High	High	High	High	High	High	High	0.933	0.759	1.178	0.887	0.954	0.841	0.83	0.844	9035.2	8427.7	6860.9	10643.2	8016.9	8615.6	7594.5	7498.5	7622.1	0,52	645	20	116,07	21
FALSE	Master Protein	P24549	Retinal dehydrogenase 1 OS=Mus musculus GN=Aldh1a1 PE=1 SV=5	27	10	39	9	1	501	54,4	7,80	High	High	High	High	High	High	High	High	High	High	0.887	0.975	1.005	1.058	0.97	1.023	0.836	1.179	3303	2929.6	3220.7	3319.8	3495.2	3205.2	3379	2760.6	3893.5	2,3	644	10	79,61	10
FALSE	Master Protein	Q99L04	Dehydrogenase/reductase SDR family member 1 OS=Mus musculus GN=Dhrs1 PE=1 SV=1	35	9	34	9	1	313	34,0	8,35	High	High	High	High	High	High	High	High	High	High	0.916	0.947	0.948	0.996	0.989	0.937	0.998	0.956	2770	2537.8	2623.7	2625.5	2757.7	2740.1	2596.2	2763.8	2648.3	2,511	641	9	90,83	9
FALSE	Master Protein	P47911	60S ribosomal protein L6 OS=Mus musculus GN=Rpl6 PE=1 SV=3	44	15	63	15	1	296	33,5	10,70	High	High	High	High	High	High	High	High	High	High	0.878	1.046	0.85	0.928	0.937	0.944	0.961	1.03	5743.1	5044.1	6008.9	4879.8	5327.7	5383.6	5422.5	5521.1	5917.5	11,743	641	15	105,79	15
FALSE	Master Protein	Q5EBJ4	ermin [OS=Mus musculus]	40	8	32	8	1	281	32,1	4,59	High	High	High	High	High	High	High	High	High	High	1.014	0.789	1.16	1.087	1.104	1.061	0.793	1.209	3018.3	3061	2381.6	3499.9	3281	3332.4	3203.1	2395	3648.2	3,281	640	7	67,42	8
FALSE	Master Protein	Q9CQC7	NADH dehydrogenase [ubiquinone] 1 beta subcomplex subunit 4 OS=Mus musculus GN=Ndufb4 PE=1 SV=3	47	6	69	6	1	129	15,1	9,89	High	High	High	High	High	High	High	High	High	High	0.875	0.89	0.873	0.828	0.843	0.822	0.822	0.8	6898	6036	6141.5	6020.1	5710.4	5816.1	5670	5670.4	5515.9	99	639	6	112,33	6
FALSE	Master Protein	Q8BYM5	Neuroligin-3 OS=Mus musculus GN=Nlgn3 PE=1 SV=2	22	11	52	9	1	825	91,1	5,80	High	High	High	High	High	High	High	High	High	High	1.039	0.993	1.014	1.077	0.96	0.99	1.141	0.853	2835.8	2946	2816.8	2876.6	3054.1	2721.4	2806.6	3234.3	2418.2	1,581	638	11	96,69	11
FALSE	Master Protein	P20444	Protein kinase C alpha type OS=Mus musculus GN=Prkca PE=1 SV=3	21	13	53	5	1	672	76,8	7,14	High	High	High	High	High	High	High	High	High	High	0.961	0.933	0.912	0.923	0.871	1.045	0.988	1.041	1504	1444.9	1402.9	1372.1	1388.1	1309.7	1571.7	1486.6	1566.5	1,818	638	13	87,40	13
FALSE	Master Protein	Q2PFD7	PH and SEC7 domain-containing protein 3 OS=Mus musculus GN=Psd3 PE=1 SV=2	18	15	44	15	1	1037	114,7	6,24	High	High	High	High	High	High	High	High	High	High	0.994	1.104	0.985	0.98	0.995	0.993	0.897	1.082	5080.6	5051.1	5609.6	5002.9	4981.1	5053.9	5045.6	4557	5494.7	0,995	637	13	91,08	15
FALSE	Master Protein	P62908	40S ribosomal protein S3 OS=Mus musculus GN=Rps3 PE=1 SV=1	65	15	65	15	1	243	26,7	9,66	High	High	High	High	High	High	High	High	High	High	0.9	0.931	0.879	0.932	0.891	0.841	0.873	0.857	7507	6760	6986.2	6600.6	6993.1	6691.1	6316.5	6551.3	6431.5	10,288	636	15	114,68	15
FALSE	Master Protein	Q9CPR4	60S ribosomal protein L17 OS=Mus musculus GN=Rpl17 PE=1 SV=3	36	6	50	6	1	184	21,4	10,18	High	High	High	High	High	High	High	High	High	High	0.867	0.932	0.837	0.85	0.838	0.795	0.878	0.824	6157.6	5339.1	5738.8	5152.1	5235	5161.1	4896.1	5408.1	5074.7	18,953	633	5	98,00	6
FALSE	Master Protein	P15626	Glutathione S-transferase Mu 2 [OS=Mus musculus]	33	6	38	2	1	218	25,7	7,39	High	High	High	High	High	High	High	High	High	High	0.78	0.917	0.914	0.874	0.846	0.838	0.851	0.833	411.4	320.9	377.1	376	359.6	348.1	344.6	349.9	342.9	1,783	633	4	71,88	6
FALSE	Master Protein	Q923S9	Ras-related protein Rab-30 [OS=Mus musculus]	36	6	67	4	1	203	23,0	4,97	High	High	High	High	High	High	High	High	High	High	0.935	1.11	1.008	1.007	1.01	1.048	1.103	1.08	894.1	835.8	992.6	901.2	900.4	903.4	937.1	985.9	965.8	1,448	632	6	92,31	6
FALSE	Master Protein	Q9QYB5	Gamma-adducin OS=Mus musculus GN=Add3 PE=1 SV=2	19	10	27	10	1	706	78,7	5,95	High	High	High	High	High	High	High	High	High	High	1.03	0.996	1.148	1.161	1.109	1.031	1.038	1.067	2424.7	2497.3	2414.5	2782.4	2816	2690	2498.9	2517.6	2586	1,154	632	10	63,97	10
FALSE	Master Protein	Q9CZP5	Mitochondrial chaperone BCS1 [OS=Mus musculus]	31	9	30	9	1	418	47,4	7,93	High	High	High	High	High	High	High	High	High	High	0.935	0.93	0.936	1.091	0.962	0.925	1.086	0.9	2142.9	2004.3	1993.2	2006.1	2337	2062.1	1981.3	2327.1	1928.3	1,894	631	8	69,60	9
FALSE	Master Protein	Q6NZJ6	Eukaryotic translation initiation factor 4 gamma 1 OS=Mus musculus GN=Eif4g1 PE=1 SV=1	13,25	19	55	16	1	1600	176,0	5,40	High	High	High	High	High	High	High	High	High	High	0.934	0.874	1.055	1.021	0.959	0.938	0.932	1	4730	4420	4131.7	4988.4	4828.5	4534.1	4439.1	4407.8	4731.5	1,092	631	19	106,35	19
FALSE	Master Protein	Q9DCT2	NADH dehydrogenase [ubiquinone] iron-sulfur protein 3, mitochondrial [OS=Mus musculus]	33	8	37	8	1	263	30,1	7,17	High	High	High	High	High	High	High	High	High	High	0.986	0.851	0.756	0.895	0.805	0.776	0.714	0.825	3356.6	3308	2858	2537.6	3003.2	2701.5	2603.6	2397.9	2769.6	3,467	631	8	73,51	8
FALSE	Master Protein	P62270	40S ribosomal protein S18 OS=Mus musculus GN=Rps18 PE=1 SV=3	37,5	7	43	7	1	152	17,7	10,99	High	High	High	High	High	High	High	High	High	High	0.91	0.981	1.059	0.936	0.997	0.893	0.932	0.898	4832.9	4399.3	4740.7	5116.4	4524.4	4818.8	4318	4502.3	4340.8	5,813	630	6	84,09	7
FALSE	Master Protein	Q9WVK4	EH domain-containing protein 1 OS=Mus musculus GN=Ehd1 PE=1 SV=1	34	13	38	6	1	534	60,6	6,83	High	High	High	High	High	High	High	High	High	High	0.885	0.962	0.971	0.985	0.912	0.955	0.875	1.009	1327	1174.4	1276.6	1288	1307.4	1210.6	1267.4	1160.7	1338.9	1,683	628	13	73,20	13
FALSE	Master Protein	Q8CJH3	Plexin-B1 OS=Mus musculus GN=Plxnb1 PE=1 SV=2	12	17	51	17	1	2119	231,2	5,55	High	High	High	High	High	High	High	High	High	High	1.01	1.032	1.035	1.052	1.041	1.003	1.138	0.972	4644.2	4688.5	4791.3	4806.9	4883.5	4834.1	4655.9	5284.2	4513.8	0,698	625	17	102,95	17
FALSE	Master Protein	Q9Z0H8	CAP-Gly domain-containing linker protein 2 [OS=Mus musculus]	17	16	41	14	1	1047	115,8	6,48	High	High	High	High	High	High	High	High	High	High	1.088	1.089	1.139	1.128	1.128	1.065	1.2	1.066	3910.1	4253.8	4258.3	4454.7	4408.8	4409.3	4163.4	4693.9	4168.9	0,792	623	15	76,88	16
FALSE	Master Protein	P42208	Septin-2 OS=Mus musculus GN=Sept2 PE=1 SV=2	42	10	30	10	1	361	41,5	6,55	High	High	High	High	High	High	High	High	High	High	0.965	0.891	1.13	0.974	0.949	0.98	0.813	1.036	2698.4	2603.3	2403.7	3048.2	2629.4	2561.8	2645.6	2192.5	2795.4	2,728	623	10	75,00	10
FALSE	Master Protein	P04919	Band 3 anion transport protein [OS=Mus musculus]	14	11	51	11	1	929	103,1	5,45	High	High	High	High	High	High	High	High	High	High	0.866	1.507	1.024	1.228	1.509	1.049	1.7	1.12	3343.7	2895.5	5038.8	3423.5	4105.8	5045.8	3506.8	5685.3	3745.4	1,04	623	11	76,56	11
FALSE	Master Protein	P24527	leukotriene A-4 hydrolase [OS=Mus musculus]	27,823240589198	14	42	14	1	611	69,0	6,42	High	High	High	High	High	High	High	High	High	High	0.982	1.012	1.133	1.028	0.98	1	0.855	1.049	3897	3825.4	3944.1	4415.7	4007.5	3817.3	3898.6	3332.4	4088.9	1,907	622	13	87,68	14
FALSE	Master Protein	P43024	Cytochrome c oxidase subunit 6A1, mitochondrial OS=Mus musculus GN=Cox6a1 PE=1 SV=2	61	4	52	4	1	111	12,3	9,98	High	High	High	High	High	High	High	High	High	High	0.828	0.964	0.916	1.094	0.918	0.895	0.966	0.846	3665.5	3034	3534.3	3359.1	4009.7	3366.3	3282	3539.2	3100	12,895	621	4	135,83	4
FALSE	Master Protein	Q3UPL0	Protein transport protein Sec31A OS=Mus musculus GN=Sec31a PE=1 SV=2	14	11	36	11	1	1230	133,5	6,76	High	High	High	High	High	High	High	High	High	High	0.957	0.99	0.871	0.95	0.92	0.959	0.826	1.044	3530	3379.4	3493.5	3073	3353.7	3246.7	3386	2914.6	3685.6	0,76	620	11	78,40	11
FALSE	Master Protein	Q99JB2	Stomatin-like protein 2, mitochondrial [OS=Mus musculus]	42	8	28	8	1	353	38,4	8,87	High	High	High	High	High	High	High	High	High	High	0.902	0.946	0.827	0.789	0.749	0.776	0.83	0.677	1998.7	1803.8	1890.1	1652.7	1577.9	1497	1551.7	1658.6	1353.2	2,981	618	8	57,07	8
FALSE	Master Protein	A2ALS5	Rap1 GTPase-activating protein 1 [OS=Mus musculus]	22,473604826546	12	48	11	1	663	73,4	5,87	High	High	High	High	High	High	High	High	High	High	1.079	0.987	1.072	1.147	1.171	1.078	0.97	1.082	3636	3924	3589.6	3898.9	4171.2	4257.9	3919.4	3526.8	3935.8	1,88	617	11	88,86	12
FALSE	Master Protein	Q9QVP9	Protein-tyrosine kinase 2-beta OS=Mus musculus GN=Ptk2b PE=1 SV=2	20,812685827552	14	36	14	1	1009	115,7	6,35	High	High	High	High	High	High	High	High	High	High	1.039	0.955	1.063	1.051	1.048	1.057	1.214	1.02	2922.4	3036.4	2791.6	3107.2	3072.8	3061.6	3090.1	3546.4	2979.7	0,778	617	14	81,77	14
FALSE	Master Protein	Q8BG51	Mitochondrial Rho GTPase 1 OS=Mus musculus GN=Rhot1 PE=1 SV=1	16	9	43	7	1	631	72,2	6,49	High	High	High	High	High	High	High	High	High	High	1.089	1.024	0.96	0.966	0.956	0.975	1.082	0.863	1732.3	1886.9	1774.2	1662.2	1673.5	1655.5	1689.1	1873.9	1495.5	1,412	616	9	82,73	9
FALSE	Master Protein	D3YZU1	SH3 and multiple ankyrin repeat domains protein 1 OS=Mus musculus GN=Shank1 PE=1 SV=1	16	27	74	26	1	2167	226,2	8,34	High	High	High	High	High	High	High	High	High	High	1.047	1.009	1.087	1.051	1.036	1.055	1.202	1.016	5336.1	5587.5	5384.1	5800.2	5608.8	5527.3	5627.3	6415.1	5423.6	1,204	616	24	123,27	27
FALSE	Master Protein	Q9JKD3	Secretory carrier-associated membrane protein 5 [OS=Mus musculus]	11	3	67	3	1	235	26,1	8,54	High	High	High	High	High	High	High	High	High	High	0.966	1.018	0.822	0.997	0.978	0.942	1.085	0.862	7651	7388.6	7789.9	6286.5	7631.5	7482.9	7205.3	8303.8	6598.7	5,813	615	3	100,86	3
FALSE	Master Protein	P62331	ADP-ribosylation factor 6 [OS=Mus musculus]	42	6	33	4	1	175	20,1	8,95	High	High	High	High	High	High	High	High	High	High	0.958	0.979	0.92	1.031	0.967	0.935	0.918	0.955	2957.4	2833.1	2894.4	2722.1	3049.3	2859.2	2765.3	2715.1	2824.9	9	614	6	62,75	6
FALSE	Master Protein	Q7TQI3	Ubiquitin thioesterase OTUB1 OS=Mus musculus GN=Otub1 PE=1 SV=2	42	9	39	9	1	271	31,3	4,94	High	High	High	High	High	High	High	High	High	High	0.974	1.009	0.922	1.075	1.066	0.983	0.808	1.075	4506.4	4389.2	4545	4156.9	4845.4	4802.4	4428.3	3643.3	4846.6	5,31	611	9	81,59	9
FALSE	Master Protein	P18052	Receptor-type tyrosine-protein phosphatase alpha OS=Mus musculus GN=Ptpra PE=1 SV=3	20	14	40	12	1	829	93,6	7,05	High	High	High	High	High	High	High	High	High	High	1.047	1.043	1.135	1.09	1.023	1.058	1.168	1.023	3141.8	3290.6	3277	3567	3424.6	3215	3323.5	3669.6	3212.7	1,485	611	12	84,01	14
FALSE	Master Protein	Q8BSS9	Liprin-alpha-2 [OS=Mus musculus]	17	18	37	18	1	1257	143,1	6,11	High	High	High	High	High	High	High	High	High	High	1.033	1.059	1.131	1.048	1.018	1.048	1.232	0.985	4167.4	4303.5	4413.2	4711.6	4368.8	4241.4	4369.1	5134.9	4106.1	0,753	611	14	78,35	18
FALSE	Master Protein	Q6ZPJ3	(E3-independent) E2 ubiquitin-conjugating enzyme UBE2O OS=Mus musculus GN=Ube2o PE=1 SV=3	15	14	39	14	1	1288	140,7	5,06	High	High	High	High	High	High	High	High	High	High	1.068	0.947	1.077	1.1	1.128	1.028	1.04	1.111	3550.5	3790.2	3363	3825	3903.8	4005.2	3649.8	3693.2	3945.9	0,749	610	13	84,26	14
FALSE	Master Protein	O88643	Serine/threonine-protein kinase PAK 1 [OS=Mus musculus]	28	13	36	13	1	545	60,7	5,74	High	High	High	High	High	High	High	High	High	High	1.023	0.967	0.953	0.998	0.946	0.985	0.834	1.063	3586.1	3667	3468.5	3418.7	3578.3	3391.7	3532.9	2992.3	3812.8	2,039	610	13	72,84	13
FALSE	Master Protein	P19157	Glutathione S-transferase P 1 [OS=Mus musculus]	36	7	34	7	1	210	23,6	7,87	High	High	High	High	High	High	High	High	High	High	1.122	1.049	1.183	1.049	1.17	1.143	0.84	1.368	3803.1	4267.6	3987.9	4499.2	3990.9	4450.4	4347	3193.9	5201.7	11,328	610	7	72,40	6
FALSE	Master Protein	Q8BP67	60S ribosomal protein L24 OS=Mus musculus GN=Rpl24 PE=1 SV=2	29	6	42	6	1	157	17,8	11,25	High	High	High	High	High	High	High	High	High	High	0.894	1.043	0.885	0.895	0.977	0.913	0.992	0.894	4210.2	3765.1	4392	3725	3770.1	4113.4	3843.3	4174.8	3762.4	6,943	610	6	73,47	6
FALSE	Master Protein	Q8BMK4	Cytoskeleton-associated protein 4 [OS=Mus musculus]	25	14	47	14	1	575	63,7	5,64	High	High	High	High	High	High	High	High	High	High	0.795	0.798	0.942	0.771	0.802	0.739	0.817	0.7	5967.8	4744.8	4764.5	5620.9	4602.6	4788.8	4408	4876.1	4178.7	1,834	610	14	89,82	14
FALSE	Master Protein	Q9CZX8	40S ribosomal protein S19 OS=Mus musculus GN=Rps19 PE=1 SV=3	46	8	46	8	1	145	16,1	10,40	High	High	High	High	High	High	High	High	High	High	0.995	1.263	0.744	0.852	0.959	0.902	0.954	1.081	5309	5283.6	6703.9	3952.3	4524.1	5088.8	4789.1	5063.7	5739.1	5,813	609	8	82,74	8
FALSE	Master Protein	Q9DB72	BTB/POZ domain-containing protein 17 OS=Mus musculus GN=Btbd17 PE=1 SV=1	26	8	32	8	1	478	52,6	9,42	High	High	High	High	High	High	High	High	High	High	0.961	1.046	1.037	0.998	1.058	1.008	1.049	1.015	2507.6	2409.1	2622.2	2601.4	2503.1	2652.8	2526.8	2630	2544.2	1,471	609	7	86,31	8
FALSE	Master Protein	Q8BMJ2	Leucine--tRNA ligase, cytoplasmic [OS=Mus musculus]	16,383701188455	14	35	14	1	1178	134,1	7,05	High	High	High	High	High	High	High	High	High	High	0.871	0.966	1.01	0.975	0.945	0.958	0.95	1.037	3314.9	2887.7	3202.2	3347.6	3232.4	3132.9	3177	3149.8	3437.1	0,81	608	12	72,95	14
FALSE	Master Protein	Q9D8W5	26S proteasome non-ATPase regulatory subunit 12 OS=Mus musculus GN=Psmd12 PE=1 SV=4	32	12	30	12	1	456	52,9	7,06	High	High	High	High	High	High	High	High	High	High	0.947	1.013	0.983	1.021	1.043	0.996	0.932	1.11	3173.4	3005.5	3214.8	3121	3240	3308.6	3161.5	2957.9	3521.4	1,955	606	10	65,03	12
FALSE	Master Protein	Q80WJ7	protein LYRIC [OS=Mus musculus]	32	16	47	16	1	579	63,8	9,33	High	High	High	High	High	High	High	High	High	High	0.91	0.891	1.121	0.897	0.904	0.93	1.053	0.898	6218.2	5659.5	5542.6	6970.4	5578.2	5621.8	5784.3	6546.9	5586	4,843	606	15	103,00	16
FALSE	Master Protein	P63080	Gamma-aminobutyric acid receptor subunit beta-3 OS=Mus musculus GN=Gabrb3 PE=2 SV=1	16	4	28	2	1	473	54,1	9,10	High	High	High	High	High	High	High	High	High	High	0.85	1.011	0.98	1.032	1	0.933	1.157	0.979	682.9	580.7	690.1	669.5	705	682.6	637.1	789.8	668.3	1,512	606	4	62,65	4
FALSE	Master Protein	Q9WTT4	V-type proton ATPase subunit G 2 [OS=Mus musculus]	62	9	48	9	1	118	13,6	10,26	High	High	High	High	High	High	High	High	High	High	1.037	1.014	1.049	0.913	0.961	1.042	0.879	1.094	3837.9	3980.4	3893.5	4027.3	3504.9	3689.2	3999.3	3372.4	4197.1	315,228	605	9	100,10	9
FALSE	Master Protein	Q8BIG7	Catechol O-methyltransferase domain-containing protein 1 [OS=Mus musculus]	63	9	28	9	1	262	28,9	8,32	High	High	High	High	High	High	High	High	High	High	1.111	1.025	1.043	0.997	0.992	0.986	0.977	0.876	2081.6	2312.5	2133	2171.6	2075.8	2065.1	2053.2	2033.3	1823.3	3,87	605	9	65,66	9
FALSE	Master Protein	P48193	Protein 4.1 OS=Mus musculus GN=Epb41 PE=1 SV=2	14	10	40	7	1	858	95,9	5,60	High	High	High	High	High	High	High	High	High	High	0.978	0.99	1.117	0.985	1.076	1.049	0.969	1.162	1488.7	1455.4	1473.6	1663.3	1467	1601.9	1562	1442.5	1730.3	0,723	604	10	72,19	10
FALSE	Master Protein	A2AQ25	Sickle tail protein OS=Mus musculus GN=Skt PE=1 SV=1	7	12	36	12	1	1946	212,9	7,77	High	High	High	High	High	High	High	High	High	High	0.982	1.08	1.012	0.99	1.048	1.021	1.285	1.012	3768.9	3702.5	4070.9	3813.8	3733	3951.1	3848.8	4844.8	3812.4	0,375	604	11	73,73	12
FALSE	Master Protein	P08414	Calcium/calmodulin-dependent protein kinase type IV OS=Mus musculus GN=Camk4 PE=1 SV=2	26	11	38	11	1	469	52,6	4,93	High	High	High	High	High	High	High	High	High	High	0.874	0.988	0.835	0.876	0.812	0.942	0.853	0.902	4578.1	4003.3	4521.8	3824.2	4010.6	3716.3	4314.8	3905.6	4128.9	2,162	604	11	78,08	11
FALSE	Master Protein	P0C0S6	Histone H2A.Z [OS=Mus musculus]	31,25	5	54	3	1	128	13,5	10,58	High	High	High	High	High	High	High	High	High	High	1.065	1.029	0.957	0.784	0.832	1.048	0.835	1.335	1900.4	2023.7	1955.8	1817.9	1490.2	1581.4	1992	1585.9	2536.3	30,623	604	5	92,78	5
FALSE	Master Protein	P16388	Potassium voltage-gated channel subfamily A member 1 OS=Mus musculus GN=Kcna1 PE=1 SV=1	28	12	52	6	1	495	56,4	5,14	High	High	High	High	High	High	High	High	High	High	0.948	0.805	0.804	0.875	0.908	0.863	0.879	0.829	3867.7	3666.7	3114	3111.1	3382.8	3510.5	3339.2	3399.1	3204.8	4,878	603	11	100,38	11
FALSE	Master Protein	Q9D1D4	Transmembrane emp24 domain-containing protein 10 [OS=Mus musculus]	34,703196347032	6	29	6	1	219	24,9	6,70	High	High	High	High	High	High	High	High	High	High	0.926	0.934	0.885	0.839	0.847	0.902	1.012	0.806	2877.9	2663.8	2688.6	2548	2414.7	2437.8	2595.3	2913.5	2320.1	7,111	602	5	70,64	6
FALSE	Master Protein	P47963	60S ribosomal protein L13 OS=Mus musculus GN=Rpl13 PE=1 SV=3	43	9	54	9	1	211	24,3	11,55	High	High	High	High	High	High	High	High	High	High	0.86	0.886	0.895	0.885	0.947	0.888	0.894	0.907	6125.9	5267.7	5427	5484.9	5424.1	5803.2	5442.1	5475.6	5556.4	4,179	602	9	91,80	9
FALSE	Master Protein	Q8BJI1	Sodium-dependent neutral amino acid transporter SLC6A17 [OS=Mus musculus]	12	7	35	7	1	727	81,0	6,23	High	High	High	High	High	High	High	High	High	High	1.023	1.13	0.99	0.989	1.007	1.023	1.159	0.949	3076.7	3149	3475.7	3046.7	3043.4	3096.8	3147.3	3567.4	2919.7	0,947	602	7	72,37	7
FALSE	Master Protein	O35963	Ras-related protein Rab-33B OS=Mus musculus GN=Rab33b PE=1 SV=1	34	7	69	4	1	229	25,8	7,69	High	High	High	High	High	High	High	High	High	High	0.984	1.039	1.014	0.923	0.934	0.985	0.943	0.926	1172.1	1153.2	1217.7	1188.5	1081.4	1094.6	1154.5	1104.9	1085	2,981	600	6	97,19	7
FALSE	Master Protein	Q8BL66	Early endosome antigen 1 OS=Mus musculus GN=Eea1 PE=1 SV=2	14	18	41	18	1	1411	160,8	5,77	High	High	High	High	High	High	High	High	High	High	1.18	1.063	1.403	1.209	1.225	1.173	1.184	1.154	4168.7	4920.9	4432.3	5850.3	5039.4	5108.1	4890.8	4936.2	4809.8	0,54	600	18	82,86	17
FALSE	Master Protein	P41216	Long-chain-fatty-acid--CoA ligase 1 [OS=Mus musculus]	22	13	42	11	1	699	77,9	7,15	High	High	High	High	High	High	High	High	High	High	0.948	0.96	0.926	0.998	0.969	0.927	1.099	0.958	3301	3129.2	3168.9	3056.8	3294	3198.8	3059	3628.4	3162	1,356	597	13	81,12	13
FALSE	Master Protein	Q60605	Myosin light polypeptide 6 [OS=Mus musculus]	39	5	30	5	1	151	16,9	4,65	High	High	High	High	High	High	High	High	High	High	1.026	0.872	1.056	1.018	1.002	0.934	0.782	0.937	2993.5	3070	2610.7	3160.4	3046.7	2998.7	2795.7	2341.4	2804.1	4,337	594	5	60,85	5
FALSE	Master Protein	Q63912	Oligodendrocyte-myelin glycoprotein [OS=Mus musculus]	21	9	45	9	1	440	49,3	8,41	High	High	High	High	High	High	High	High	High	High	0.972	0.992	1.122	1.03	1.013	0.964	1.176	0.927	3932.4	3820.3	3900.4	4410.4	4050.9	3984.4	3791.7	4625.5	3643.4	2,03	594	8	89,04	9
FALSE	Master Protein	P35283	Ras-related protein Rab-12 OS=Mus musculus GN=Rab12 PE=1 SV=3	29	6	69	5	1	243	27,3	8,41	High	High	High	High	High	High	High	High	High	High	0.957	0.979	1.048	1.096	1.019	0.981	1.171	0.951	1685.5	1612.2	1649.9	1766.7	1847	1717.6	1653.4	1974.3	1602.7	1,637	594	5	101,05	6
FALSE	Master Protein	Q8VEK0	Cell cycle control protein 50A OS=Mus musculus GN=Tmem30a PE=1 SV=1	20	7	34	7	1	364	41,0	8,37	High	High	High	High	High	High	High	High	High	High	0.971	1.101	0.935	0.934	1.056	0.97	1.207	1.006	3030.3	2943.4	3336.5	2834.7	2831.2	3198.7	2939.5	3658	3048	3,281	594	7	67,73	7
FALSE	Master Protein	Q9DBC7	cAMP-dependent protein kinase type I-alpha regulatory subunit OS=Mus musculus GN=Prkar1a PE=1 SV=3	37	13	48	10	1	381	43,2	5,35	High	High	High	High	High	High	High	High	High	High	1.131	1.107	1.01	1.067	1.09	1.11	1.104	1.012	3375.8	3817	3737.9	3410.2	3601	3681.1	3748.7	3726.6	3414.7	5,31	594	13	91,08	13
FALSE	Master Protein	P04925	Major prion protein OS=Mus musculus GN=Prnp PE=1 SV=2	20	6	46	6	1	254	28,0	9,33	High	High	High	High	High	High	High	High	High	High	1.163	1.112	1.199	0.978	1.086	1.111	1.164	0.922	3853.1	4482.8	4284.2	4618	3769.9	4184.4	4282.4	4483.6	3551	5,579	592	6	75,26	6
FALSE	Master Protein	Q91VE0	Long-chain fatty acid transport protein 4 OS=Mus musculus GN=Slc27a4 PE=1 SV=1	22	10	33	9	1	643	72,3	8,59	High	High	High	High	High	High	High	High	High	High	1.004	1.066	1.093	1.026	1.086	1.018	1.091	1.054	2372	2382.4	2528.7	2593	2434.7	2576.4	2415.1	2588.6	2499.9	1,239	591	9	65,22	10
FALSE	Master Protein	O35295	Transcriptional activator protein Pur-beta [OS=Mus musculus]	23	4	25	3	1	324	33,9	5,43	High	High	High	High	High	High	High	High	High	High	0.897	0.92	0.89	1.022	0.944	0.913	0.865	0.898	1814.6	1627.6	1669.7	1614.6	1854.3	1713.1	1657.4	1569.1	1629.2	1,336	590	4	55,03	4
FALSE	Master Protein	Q8R5H6	wiskott-Aldrich syndrome protein family member 1 [OS=Mus musculus]	23	13	40	11	1	559	61,5	6,37	High	High	High	High	High	High	High	High	High	High	1.189	0.904	1.742	0.945	1.08	1.212	1.275	1.315	3144.4	3740	2842.9	5476.4	2971.9	3397.3	3812	4008.3	4135.2	5,449	590	13	86,24	13
FALSE	Master Protein	O35551	Rab GTPase-binding effector protein 1 OS=Mus musculus GN=Rabep1 PE=1 SV=2	20	15	37	15	1	862	99,5	5,01	High	High	High	High	High	High	High	High	High	High	1.069	0.933	1.462	1.146	1.055	1.086	1.085	1.09	4594.7	4914	4286	6718.9	5264.2	4845.4	4991.8	4986.7	5010.2	1,077	589	13	78,81	15
FALSE	Master Protein	Q3UMR5	Calcium uniporter protein, mitochondrial OS=Mus musculus GN=Mcu PE=1 SV=2	34	11	43	11	1	350	39,7	8,56	High	High	High	High	High	High	High	High	High	High	1	0.991	1.177	0.938	0.933	1.019	1.053	0.929	4836	4835.3	4790.3	5692.9	4538.3	4513.9	4928.4	5091.4	4490.7	7,859	589	11	90,61	11
FALSE	Master Protein	Q5SRX1	TOM1-like protein 2 OS=Mus musculus GN=Tom1l2 PE=1 SV=1	23	9	26	9	1	507	55,6	4,82	High	High	High	High	High	High	High	High	High	High	1.048	0.89	1.138	1.11	1.125	1.112	1.041	1.185	2065.1	2164.1	1837.4	2349.5	2291.3	2323.1	2297.2	2149.9	2447.7	2,511	587	8	63,10	9
FALSE	Master Protein	P35438	Glutamate receptor ionotropic, NMDA 1 OS=Mus musculus GN=Grin1 PE=1 SV=1	20,362473347548	20	54	20	1	938	105,4	8,84	High	High	High	High	High	High	High	High	High	High	1.055	1.07	0.892	1.02	1.065	0.988	1.239	0.945	5400.5	5695.5	5780.3	4817.8	5508.1	5748.9	5337.8	6690	5105.3	1,264	586	17	92,16	20
FALSE	Master Protein	Q8BGT8	Phytanoyl-CoA hydroxylase-interacting protein-like [OS=Mus musculus]	32	11	41	8	1	375	42,3	6,35	High	High	High	High	High	High	High	High	High	High	1.058	1.08	1.049	1.093	1.16	1.091	1.027	1.109	2645.9	2798.2	2857.9	2774.2	2892.5	3070.2	2885.7	2717.6	2934.3	4,337	585	10	75,10	11
FALSE	Master Protein	Q61292	Laminin subunit beta-2 OS=Mus musculus GN=Lamb2 PE=1 SV=2	13	17	33	17	1	1799	196,5	6,67	High	High	High	High	High	High	High	High	High	High	1.028	0.958	0.991	1.036	1.034	1.01	1.141	0.927	3357	3449.3	3217.5	3325.1	3477.6	3472	3389.3	3829	3112.9	0,473	585	14	70,48	17
FALSE	Master Protein	P18572-1	Basigin [OS=Mus musculus]	23	9	36	9	1	389	42,4	5,85	High	High	High	High	High	High	High	High	High	High	0.956	0.94	0.858	0.889	0.918	0.872	1.007	0.768	4253.3	4067	3998.5	3650.5	3781.7	3903.9	3710.2	4282	3267.7	2,511	585	8	70,99	9
FALSE	Master Protein	Q80X80	C2 domain-containing protein 2-like [OS=Mus musculus]	21	11	42	11	1	706	76,3	7,21	High	High	High	High	High	High	High	High	High	High	1.017	1.09	1.054	0.893	0.966	1.043	1.192	0.95	3667.9	3728.7	3998.6	3865.8	3274.8	3544.7	3826.8	4371.1	3486.2	2,162	585	11	88,35	11
FALSE	Master Protein	Q9CZD3	Glycine--tRNA ligase OS=Mus musculus GN=Gars PE=1 SV=1	24	16	47	16	1	729	81,8	6,65	High	High	High	High	High	High	High	High	High	High	0.958	0.922	0.901	1.044	1.004	1.008	0.883	1.2	4124.7	3951	3803.6	3715.9	4305.3	4140.2	4159.6	3642.5	4947.9	1,581	585	16	89,05	16
FALSE	Master Protein	P14685	26S proteasome non-ATPase regulatory subunit 3 OS=Mus musculus GN=Psmd3 PE=1 SV=3	26	10	39	10	1	530	60,7	8,44	High	High	High	High	High	High	High	High	High	High	0.889	0.969	0.947	0.936	0.904	0.912	0.891	1.026	3351.5	2980.8	3246.4	3172.7	3137.9	3029.6	3055.7	2985.7	3439.9	1,154	584	9	80,43	10
FALSE	Master Protein	Q62419	Endophilin-A2 [OS=Mus musculus]	19	7	49	3	1	368	41,5	5,72	High	High	High	High	High	High	High	High	High	High	1.064	0.922	1.062	1.125	1.046	1.032	0.902	1.145	716.1	762.1	660.5	760.4	805.8	749.2	738.9	646	820	1,754	584	7	78,73	7
FALSE	Master Protein	Q9D415	Disks large-associated protein 1 OS=Mus musculus GN=Dlgap1 PE=1 SV=3	13	12	42	11	1	992	110,3	7,09	High	High	High	High	High	High	High	High	High	High	0.994	1.067	0.927	1.042	0.968	1.014	1.296	0.935	3268.9	3248.3	3486.4	3030.3	3405.8	3165	3315.2	4235.4	3056	0,887	584	10	71,80	12
FALSE	Master Protein	Q8CGK3	Lon protease homolog, mitochondrial OS=Mus musculus GN=Lonp1 PE=1 SV=2	24	16	34	16	1	949	105,8	6,57	High	High	High	High	High	High	High	High	High	High	0.884	0.877	0.828	0.861	0.829	0.853	0.792	1.022	3680.3	3253.6	3229.1	3046.4	3170.4	3052.2	3141.1	2916.1	3761.7	0,987	582	12	74,93	16
FALSE	Master Protein	P60843	Eukaryotic initiation factor 4A-I [OS=Mus musculus]	41,871921182266	14	43	6	1	406	46,1	5,48	High	High	High	High	High	High	High	High	High	High	0.864	0.928	0.904	0.933	0.867	0.931	0.82	0.906	1290	1114.7	1196.8	1166.8	1203.4	1117.9	1200.7	1057.5	1168.2	4,623	582	12	80,44	14
FALSE	Master Protein	Q9D8E6	60S ribosomal protein L4 OS=Mus musculus GN=Rpl4 PE=1 SV=3	33,890214797136	14	51	14	1	419	47,1	11,00	High	High	High	High	High	High	High	High	High	High	0.932	0.97	0.951	0.976	0.973	0.948	0.878	0.953	5278.8	4920.8	5120	5021.1	5152.4	5135.7	5002.7	4635.7	5029.3	3,262	581	13	93,42	13
FALSE	Master Protein	Q9CQW2	ADP-ribosylation factor-like protein 8B [OS=Mus musculus]	49	9	42	4	1	186	21,5	8,43	High	High	High	High	High	High	High	High	High	High	0.921	0.833	0.957	0.831	0.856	0.829	0.9	0.823	994.4	915.9	828.1	951.7	825.8	851.4	823.9	895.1	818.8	11,115	581	9	76,02	9
FALSE	Master Protein	Q9CQH3	NADH dehydrogenase [ubiquinone] 1 beta subcomplex subunit 5, mitochondrial OS=Mus musculus GN=Ndufb5 PE=1 SV=1	22	5	56	5	1	189	21,7	9,41	High	High	High	High	High	High	High	High	High	High	0.852	0.946	0.874	0.931	0.884	0.906	1.064	0.838	6154.9	5244.3	5823.2	5380.9	5731.3	5443.5	5577.1	6551.5	5159.2	5,579	581	5	89,88	5
FALSE	Master Protein	Q8K2C9	Very-long-chain (3R)-3-hydroxyacyl-CoA dehydratase 3 [OS=Mus musculus]	19	5	42	5	1	362	43,1	9,13	High	High	High	High	High	High	High	High	High	High	0.929	1.032	0.815	0.991	0.99	0.864	1.036	0.836	3605.6	3350.4	3721.3	2938.5	3571.4	3568	3116.7	3734.1	3014.4	1,637	580	5	78,02	5
FALSE	Master Protein	Q9CQX2	Cytochrome b5 type B [OS=Mus musculus]	60,958904109589	8	44	8	1	146	16,3	4,89	High	High	High	High	High	High	High	High	High	High	0.657	0.761	0.645	0.837	0.72	0.823	0.863	0.849	6046.2	3969.5	4602.5	3901.5	5060.4	4355.1	4976.3	5220.4	5134.7	45,416	580	8	88,43	8
FALSE	Master Protein	Q9Z1P6	NADH dehydrogenase [ubiquinone] 1 alpha subcomplex subunit 7 [OS=Mus musculus]	40	5	34	4	1	113	12,6	10,17	High	High	High	High	High	High	High	High	High	High	0.981	0.945	0.765	0.885	0.852	0.798	0.847	0.841	3362.8	3298.3	3176.4	2571.8	2975.7	2864.6	2682.2	2846.6	2828.4	4,012	579	5	59,90	5
FALSE	Master Protein	P97370	Sodium/potassium-transporting ATPase subunit beta-3 OS=Mus musculus GN=Atp1b3 PE=1 SV=1	33	7	45	7	1	278	31,8	8,51	High	High	High	High	High	High	High	High	High	High	1.104	1.02	0.799	0.976	1.06	1.023	0.997	0.892	3653.6	4031.8	3726.8	2920.1	3566.2	3872.2	3738.9	3641.5	3258.6	4,179	578	7	80,08	7
FALSE	Master Protein	Q8VE33	Ganglioside-induced differentiation-associated protein 1-like 1 OS=Mus musculus GN=Gdap1l1 PE=1 SV=1	32	9	33	9	1	370	42,3	6,60	High	High	High	High	High	High	High	High	High	High	0.891	0.951	0.887	1.027	0.929	0.961	0.947	0.966	2855.5	2544.8	2716.4	2533.5	2933.3	2652	2743.6	2703.5	2758.6	4,012	577	8	70,84	9
FALSE	Master Protein	Q9R1P4	Proteasome subunit alpha type-1 OS=Mus musculus GN=Psma1 PE=1 SV=1	44,106463878327	12	42	12	1	263	29,5	6,46	High	High	High	High	High	High	High	High	High	High	0.897	0.967	0.936	0.986	0.96	0.929	0.877	0.975	4681.3	4201.4	4527.8	4383.9	4617.7	4492	4349.4	4104.8	4562.9	5,158	575	12	78,92	12
FALSE	Master Protein	P60761	Neurogranin [OS=Mus musculus]	32	3	41	3	1	78	7,5	7,05	High	High	High	High	High	High	High	High	High	High	1.117	1.006	1.457	1.662	2.011	1.362	2.292	1.97	1608.2	1797.1	1617.7	2343.1	2672.5	3234.3	2190.5	3686.7	3168.6	5,31	574	3	71,18	3
FALSE	Master Protein	Q80U23	Syntaphilin OS=Mus musculus GN=Snph PE=1 SV=3	28	12	40	12	1	495	53,7	5,90	High	High	High	High	High	High	High	High	High	High	0.947	0.961	0.915	0.975	0.925	0.946	1.092	0.882	4890.4	4631.7	4701.2	4474.8	4769.1	4522.2	4627.8	5341.1	4315.6	2,433	574	10	79,27	12
FALSE	Master Protein	P56371	Ras-related protein Rab-4A [OS=Mus musculus]	26,605504587156	5	64	4	1	218	24,4	6,07	High	High	High	High	High	High	High	High	High	High	0.961	0.964	0.989	0.942	0.967	0.956	0.972	0.978	970.7	932.6	935.9	960.3	914.3	938.9	928.3	943.7	949.1	1,512	573	5	87,07	5
FALSE	Master Protein	Q8BHZ0	Protein FAM49A OS=Mus musculus GN=Fam49a PE=1 SV=1	36	9	33	6	1	323	37,3	6,01	High	High	High	High	High	High	High	High	High	High	0.968	1.011	1.086	1.032	0.993	1.05	1.104	1.01	2292.1	2219.1	2316.6	2489.6	2366	2276.2	2406.7	2530	2313.9	2,981	573	8	64,35	9
FALSE	Master Protein	Q9CQ69	Cytochrome b-c1 complex subunit 8 OS=Mus musculus GN=Uqcrq PE=1 SV=3	57	7	55	7	1	82	9,8	10,26	High	High	High	High	High	High	High	High	High	High	0.955	1.1	0.881	1.008	1.084	1.049	1.059	1.159	4946.9	4725.8	5443.9	4360.5	4986	5362.4	5189.9	5240.4	5735.8	30,623	572	7	77,50	6
FALSE	Master Protein	O88910	MAGUK p55 subfamily member 3 OS=Mus musculus GN=Mpp3 PE=1 SV=2	21,830985915493	8	27	8	1	568	64,4	6,34	High	High	High	High	High	High	High	High	High	High	1.093	1.001	1.025	1.005	0.949	0.995	0.831	1.039	2401.2	2623.5	2404.8	2461.6	2412.1	2279.6	2390.3	1994.7	2494.8	1,11	570	8	61,77	8
FALSE	Master Protein	P41105	60S ribosomal protein L28 [OS=Mus musculus]	21	3	32	3	1	137	15,7	12,02	High	High	High	High	High	High	High	High	High	High	0.895	0.867	0.875	0.892	0.891	0.894	0.918	0.817	4836	4328.7	4190.8	4231.8	4312.4	4311.2	4323.4	4438.6	3951.1	1,848	570	3	56,30	3
FALSE	Master Protein	Q8BVI5	Syntaxin-16 [OS=Mus musculus]	14	3	22	3	1	326	37,1	5,86	High	High	High	High	High	High	High	High	High	High	1	1.078	0.89	1.114	1.005	0.987	1.157	0.882	1346.6	1346.5	1450.9	1198.7	1500.1	1353	1328.9	1557.3	1187	0,833	569	3	60,48	3
FALSE	Master Protein	Q9JII6	alcohol dehydrogenase [NADP(+)] [OS=Mus musculus]	36	11	45	11	1	325	36,6	7,39	High	High	High	High	High	High	High	High	High	High	1.074	1.036	1.137	1.103	1.157	1.072	0.95	1.279	4539	4877.1	4702.2	5162.6	5005.3	5251.1	4865	4314.1	5805.5	4,109	568	10	91,63	11
FALSE	Master Protein	Q80XI4	Phosphatidylinositol 5-phosphate 4-kinase type-2 beta OS=Mus musculus GN=Pip4k2b PE=1 SV=1	25	9	38	5	1	416	47,3	7,33	High	High	High	High	High	High	High	High	High	High	1.035	0.984	1.177	1.127	1.106	1.079	1.027	1.1	1622.3	1679.8	1596.1	1908.8	1828.7	1795	1749.7	1665.6	1784.9	2,3	568	9	68,00	8
FALSE	Master Protein	O70172	phosphatidylinositol 5-phosphate 4-kinase type-2 alpha [OS=Mus musculus]	25	10	39	6	1	405	46,1	6,99	High	High	High	High	High	High	High	High	High	High	1.015	0.906	0.986	1.101	1.039	0.934	0.872	1.031	1487.3	1509.5	1347.4	1466.8	1637.5	1545.7	1389.7	1296.6	1533.4	3,365	567	10	71,08	10
FALSE	Master Protein	Q9R1C6	Diacylglycerol kinase epsilon [OS=Mus musculus]	16	8	39	8	1	564	63,6	7,44	High	High	High	High	High	High	High	High	High	High	0.987	1.019	0.9	0.983	0.937	0.962	1.139	0.915	2227.2	2198	2269.1	2004.8	2188.3	2086.8	2142.8	2536	2037.5	1,31	565	8	65,70	8
FALSE	Master Protein	Q9R0P5	Destrin OS=Mus musculus GN=Dstn PE=1 SV=3	52	7	39	6	1	165	18,5	7,97	High	High	High	High	High	High	High	High	High	High	0.987	1.046	0.841	0.986	0.968	0.943	0.816	1.006	2316.7	2285.8	2423.5	1948.8	2285.1	2243	2185	1889.7	2329.5	3,924	565	6	73,79	7
FALSE	Master Protein	Q02257	Junction plakoglobin [OS=Mus musculus]	17	9	33	7	1	745	81,7	6,14	High	High	High	High	High	High	High	High	High	High	1.033	1.051	1.05	1.13	1.101	1.117	1.144	1.088	1193.9	1233.5	1254.5	1254.2	1349.2	1314	1333.7	1365.4	1298.8	0,778	565	9	67,41	9
FALSE	Master Protein	Q9JKY5	Huntingtin-interacting protein 1-related protein OS=Mus musculus GN=Hip1r PE=1 SV=2	16	13	31	13	1	1068	119,4	6,52	High	High	High	High	High	High	High	High	High	High	0.967	0.922	1.079	1.013	0.965	1.062	0.99	1.153	3465.5	3350.1	3195.2	3738.4	3509.4	3345.2	3680.2	3431.6	3995.6	0,604	564	13	73,46	13
FALSE	Master Protein	Q99K51	Plastin-3 [OS=Mus musculus]	30	16	42	11	1	630	70,7	5,62	High	High	High	High	High	High	High	High	High	High	0.88	0.867	0.882	1.004	0.902	0.885	0.76	1.032	4097.7	3607.3	3550.8	3615.4	4114.1	3694.7	3626.6	3116	4230.7	1,683	564	16	80,53	16
FALSE	Master Protein	Q61001	Laminin subunit alpha-5 [OS=Mus musculus]	3	8	25	8	1	3718	403,8	6,73	High	High	High	High	High	High	High	High	High	High	1.018	0.973	1.04	1.085	0.991	1.005	1.244	0.869	1542.9	1571.1	1501.8	1604	1673.3	1529.7	1550.7	1918.6	1340.9	0,133	563	8	68,26	8
FALSE	Master Protein	Q80YA9-1	Connector enhancer of kinase suppressor of ras 2 [OS=Mus musculus]	16	15	45	15	1	1032	117,3	6,79	High	High	High	High	High	High	High	High	High	High	0.976	0.96	1.049	1.03	0.948	1.021	1.187	1.013	4429.7	4324.5	4251.7	4645.7	4560.8	4197.6	4521.2	5257.4	4489.2	1,127	563	13	95,55	15
FALSE	Master Protein	P14131	40S ribosomal protein S16 [OS=Mus musculus]	53	8	44	8	1	146	16,4	10,21	High	High	High	High	High	High	High	High	High	High	1.102	1.21	0.929	0.955	1.11	1.018	1.024	1.048	4019.7	4430.4	4863.4	3734.9	3839.6	4461	4091.2	4114.7	4214.5	9	562	8	68,75	8
FALSE	Master Protein	Q61330	Contactin-2 [OS=Mus musculus]	17	12	44	12	1	1040	113,1	7,62	High	High	High	High	High	High	High	High	High	High	0.953	0.884	0.979	1.026	1.003	0.974	0.988	0.959	4771.9	4547.2	4219.9	4671.3	4896.3	4787	4647.1	4716.5	4575.8	0,661	561	11	91,57	12
FALSE	Master Protein	Q640R3	Hepatocyte cell adhesion molecule [OS=Mus musculus]	35	11	42	11	1	418	46,3	9,42	High	High	High	High	High	High	High	High	High	High	0.94	0.934	1.001	0.988	0.935	0.959	0.965	0.984	4740	4456.6	4428.9	4742.8	4684.8	4433.6	4543.5	4573.3	4665.1	2,675	560	11	85,46	10
FALSE	Master Protein	P97351	40S ribosomal protein S3a OS=Mus musculus GN=Rps3a PE=1 SV=3	28	8	40	8	1	264	29,9	9,73	High	High	High	High	High	High	High	High	High	High	1.004	0.932	1.063	0.84	0.872	0.893	0.972	0.923	3399	3412.9	3169.4	3611.8	2855.8	2963.2	3035.8	3303.4	3138.9	2,793	558	7	77,55	8
FALSE	Master Protein	Q8R404	MICOS complex subunit MIC13 OS=Mus musculus GN=Mic13 PE=1 SV=1	41	3	18	3	1	119	13,4	8,63	High	High	High	High	High	High	High	High	High	High	0.87	0.905	0.769	0.894	0.883	0.868	0.953	0.849	1821.9	1585	1649.4	1401.2	1628.1	1609.3	1581.2	1735.6	1546.6	5,813	555	3	42,87	3
FALSE	Master Protein	O09061	Proteasome subunit beta type-1 OS=Mus musculus GN=Psmb1 PE=1 SV=1	47,5	9	34	9	1	240	26,4	7,81	High	High	High	High	High	High	High	High	High	High	0.976	1.013	0.985	0.985	0.961	0.984	0.894	0.926	2514.5	2454.2	2547.1	2475.9	2477.1	2415.7	2473.9	2246.7	2328.8	10,788	551	8	66,00	9
FALSE	Master Protein	Q8BWM0	Prostaglandin E synthase 2 OS=Mus musculus GN=Ptges2 PE=1 SV=3	15	3	18	3	1	384	43,3	9,00	High	High	High	High	High	High	High	High	High	High	0.959	0.937	0.939	1.107	0.955	1.013	1.053	0.99	806.2	773.1	755.7	757.2	892.1	769.7	816.9	849.3	798.1	0,585	551	3	42,42	3
FALSE	Master Protein	A2A690	Protein TANC2 OS=Mus musculus GN=Tanc2 PE=1 SV=1	7	11	35	11	1	1994	220,1	7,97	High	High	High	High	High	High	High	High	High	High	0.962	0.974	1.132	1.031	1.019	1.012	1.217	0.948	2769.2	2662.6	2697.6	3134.9	2854.4	2821.1	2803.4	3370.8	2626.3	0,373	550	10	71,37	11
FALSE	Master Protein	Q9D0I9	Arginine--tRNA ligase, cytoplasmic OS=Mus musculus GN=Rars PE=1 SV=2	24	11	31	11	1	660	75,6	7,55	High	High	High	High	High	High	High	High	High	High	0.921	0.911	1.006	0.959	0.903	0.938	0.87	1.02	3472.8	3197	3163.8	3494.8	3330.8	3135.9	3256.8	3022.1	3541.9	1,233	550	9	68,37	11
FALSE	Master Protein	O54901	OX-2 membrane glycoprotein [OS=Mus musculus]	24	6	40	6	1	278	31,2	8,79	High	High	High	High	High	High	High	High	High	High	1.028	1.101	0.855	0.925	1.018	0.948	1.213	0.883	3095.6	3183.5	3409.2	2646.4	2862.7	3149.8	2935.1	3754.4	2732	4,623	550	6	70,50	6
FALSE	Master Protein	Q8C0E2-1	Vacuolar protein sorting-associated protein 26B [OS=Mus musculus]	39	12	42	10	1	336	39,1	7,37	High	High	High	High	High	High	High	High	High	High	1.008	0.983	1.104	1.077	1.035	1.067	0.967	1.013	3879.3	3912.2	3812.8	4281.4	4179	4013.5	4139.7	3751.6	3927.9	4,926	549	10	86,41	12
FALSE	Master Protein	Q9D1A2	Cytosolic non-specific dipeptidase OS=Mus musculus GN=Cndp2 PE=1 SV=1	35	11	32	11	1	475	52,7	5,66	High	High	High	High	High	High	High	High	High	High	1.036	1.081	1.067	1.098	1.087	1.119	0.892	1.11	2560.6	2653.1	2768.6	2733.3	2810.5	2782.3	2866	2284.7	2841.8	2,03	549	11	66,55	11
FALSE	Master Protein	Q9DAS9	guanine nucleotide-binding protein g(i)/g(s)/g(o) subunit gamma-12 [OS=Mus musculus]	56	4	32	4	1	72	8,0	8,97	High	High	High	High	High	High	High	High	High	High	1.05	0.942	0.99	1.012	1.046	0.969	0.994	0.95	2306.1	2422.2	2173.3	2283.3	2334	2412.8	2234.9	2292.5	2191.2	9	548	4	55,48	3
FALSE	Master Protein	Q99LF4	tRNA-splicing ligase RtcB homolog [OS=Mus musculus]	26	10	25	10	1	505	55,2	7,23	High	High	High	High	High	High	High	High	High	High	0.836	0.961	0.907	0.938	0.863	0.934	0.851	0.959	3493.2	2920.1	3357.4	3169.2	3275.8	3016	3261	2974.3	3349.3	1,626	548	10	60,68	9
FALSE	Master Protein	P63213	Guanine nucleotide-binding protein G(I)/G(S)/G(O) subunit gamma-2 OS=Mus musculus GN=Gng2 PE=1 SV=2	63	5	44	4	1	71	7,8	7,99	High	High	High	High	High	High	High	High	High	High	1.231	1.102	1.545	0.982	1.119	1.208	1.15	0.911	2256.5	2778.6	2487.2	3486.3	2215.1	2525.3	2726.7	2594.1	2056.8	13,678	547	5	67,84	5
FALSE	Master Protein	P70206	Plexin-A1 OS=Mus musculus GN=Plxna1 PE=1 SV=1	11	19	45	12	1	1894	211,0	6,90	High	High	High	High	High	High	High	High	High	High	1.003	1.097	1.023	0.976	1.02	1.009	1.207	0.995	2408.6	2416.4	2641.4	2463	2349.9	2457.6	2431.2	2907.3	2397.5	0,553	547	17	83,32	19
FALSE	Master Protein	Q01768	nucleoside diphosphate kinase b [OS=Mus musculus]	60	8	60	4	1	152	17,4	7,50	High	High	High	High	High	High	High	High	High	High	0.998	1.056	0.965	1.115	1.103	1.074	0.766	1.228	2567.6	2563.1	2710.8	2478.8	2862.5	2831.8	2757.9	1966.4	3153.1	9	546	8	119,08	8
FALSE	Master Protein	Q8R0A7	Uncharacterized protein KIAA0513 OS=Mus musculus GN=Kiaa0513 PE=1 SV=1	25	9	25	9	1	407	46,3	5,02	High	High	High	High	High	High	High	High	High	High	1.086	1.056	0.946	0.988	0.979	1.02	0.874	0.981	3247	3527.5	3430.2	3073.2	3206.9	3178.8	3313.3	2839	3184.1	2,511	546	9	57,78	9
FALSE	Master Protein	Q812A2	SLIT-ROBO Rho GTPase-activating protein 3 [OS=Mus musculus]	17	16	36	16	1	1099	124,3	6,67	High	High	High	High	High	High	High	High	High	High	1.014	1.03	1.113	1.033	1.036	1.065	1.122	1.058	4388.8	4449.3	4519.3	4886.2	4531.7	4545.9	4675.5	4924.8	4645	0,764	543	16	76,01	16
FALSE	Master Protein	P16054	Protein kinase C epsilon type OS=Mus musculus GN=Prkce PE=1 SV=1	27	16	47	15	1	737	83,5	7,03	High	High	High	High	High	High	High	High	High	High	1.023	1.031	1	0.998	0.99	1.052	1.078	1.044	4392.8	4495.8	4530.3	4394	4385.1	4350.7	4620.5	4735	4587.2	1,721	541	16	94,27	15
FALSE	Master Protein	Q9DBP5	UMP-CMP kinase [OS=Mus musculus]	56	10	38	10	1	196	22,2	5,83	High	High	High	High	High	High	High	High	High	High	1.008	1.035	1.163	0.99	0.968	1.087	0.921	1.235	3474.7	3501	3596.3	4042.1	3439.9	3361.8	3776.1	3198.7	4291.7	22,101	541	9	64,51	9
FALSE	Master Protein	Q6A065	Centrosomal protein of 170 kDa [OS=Mus musculus]	16	20	47	19	1	1588	174,9	7,17	High	High	High	High	High	High	High	High	High	High	1.014	0.953	1.132	1.076	1.027	1.058	1.121	1.022	4602.7	4666.1	4387.9	5211.3	4950.3	4726.1	4868.3	5159.5	4705.8	0,635	540	19	86,88	20
FALSE	Master Protein	Q3TEA8-1	Heterochromatin protein 1-binding protein 3 [OS=Mus musculus]	20	11	40	11	1	554	60,8	9,70	High	High	High	High	High	High	High	High	High	High	1.026	0.991	0.987	0.98	0.984	0.965	0.951	0.902	2649.1	2717.7	2624.6	2615.8	2594.8	2606.7	2556.1	2520.1	2390.8	1,762	540	10	67,40	10
FALSE	Master Protein	Q8BHC1	Ras-related protein Rab-39B OS=Mus musculus GN=Rab39b PE=1 SV=1	23	5	63	3	1	213	24,6	7,83	High	High	High	High	High	High	High	High	High	High	0.907	0.987	1.03	0.897	0.91	0.977	1.053	0.89	1229.4	1114.9	1213.2	1266.6	1102.5	1118.6	1200.7	1294	1094.6	1,738	537	4	90,49	5
FALSE	Master Protein	Q8BU31	Ras-related protein Rap-2c OS=Mus musculus GN=Rap2c PE=1 SV=1	44	7	31	2	1	183	20,7	4,94	High	High	High	High	High	High	High	High	High	High	1.259	1.12	0.884	1.231	1.182	1.003	1.551	0.936	793.1	998.9	888.5	701.1	976.6	937.8	795.8	1230.1	742.4	7,254	537	7	60,44	7
FALSE	Master Protein	P35979	60S ribosomal protein L12 OS=Mus musculus GN=Rpl12 PE=1 SV=2	63	8	36	8	1	165	17,8	9,42	High	High	High	High	High	High	High	High	High	High	1.005	0.99	0.887	0.946	0.925	0.947	0.908	0.979	3316.9	3333.8	3283.1	2942.5	3139.3	3069.2	3139.5	3012.2	3248	11,328	537	8	75,23	8
FALSE	Master Protein	Q8C522	endonuclease domain-containing 1 protein [OS=Mus musculus]	26	10	34	10	1	501	55,2	6,16	High	High	High	High	High	High	High	High	High	High	0.938	0.977	1.051	1.023	1.135	0.977	1.12	1.032	2887.7	2709.6	2821.2	3034.8	2955	3278	2821.8	3235.3	2980.3	2,3	537	10	68,78	10
FALSE	Master Protein	Q9JMH6-1	Thioredoxin reductase 1, cytoplasmic [OS=Mus musculus]	19	7	27	7	1	613	67,0	7,44	High	High	High	High	High	High	High	High	High	High	0.98	0.938	0.932	1.062	0.921	0.96	0.82	1.038	2104.7	2063.3	1974.4	1961.4	2235.7	1938.9	2020.2	1726.4	2184.9	0,693	536	7	65,14	7
FALSE	Master Protein	P62192	26S protease regulatory subunit 4 OS=Mus musculus GN=Psmc1 PE=1 SV=1	29	9	31	7	1	440	49,2	6,21	High	High	High	High	High	High	High	High	High	High	0.902	0.947	0.995	0.992	0.955	0.956	0.945	1.016	2267.2	2045.8	2146.4	2256.1	2248.9	2165	2166.8	2143.2	2302.7	1,683	535	9	59,87	8
FALSE	Master Protein	Q9Z0R4	Intersectin-1 OS=Mus musculus GN=Itsn1 PE=1 SV=2	14	18	45	15	1	1714	194,2	7,91	High	High	High	High	High	High	High	High	High	High	1.033	0.964	1.237	1.074	1.131	1.131	1.12	1.238	3950.6	4082.9	3807.7	4888.4	4244.4	4469.9	4469.4	4426.3	4890.5	0,8	535	16	93,16	18
FALSE	Master Protein	Q80XN0	D-beta-hydroxybutyrate dehydrogenase, mitochondrial OS=Mus musculus GN=Bdh1 PE=1 SV=2	31	9	34	9	1	343	38,3	9,01	High	High	High	High	High	High	High	High	High	High	1.039	1.422	0.811	0.935	0.993	1.027	1.071	0.896	2580.7	2680.7	3669.4	2091.7	2413.6	2563.9	2649.9	2764.1	2311.2	2,325	534	9	61,92	9
FALSE	Master Protein	Q8BNU0	Armadillo repeat-containing protein 6 OS=Mus musculus GN=Armc6 PE=1 SV=1	18	5	19	5	1	468	50,7	6,00	High	High	High	High	High	High	High	High	High	High	0.913	0.98	1.044	1.098	0.95	0.994	1.021	1.009	1625.2	1483.7	1592.1	1696.6	1784.7	1544.5	1615.7	1658.7	1639.8	0,817	534	5	47,32	5
FALSE	Master Protein	Q9DCZ4	MICOS complex subunit MIC26 [OS=Mus musculus]	49	6	31	6	1	198	22,6	9,25	High	High	High	High	High	High	High	High	High	High	0.973	0.969	0.96	1.006	0.941	0.976	1.065	0.888	2401.3	2337	2326.8	2304.7	2416.6	2259.8	2343.4	2556.6	2131.3	3,125	532	6	57,88	6
FALSE	Master Protein	Q60598	Src substrate cortactin OS=Mus musculus GN=Cttn PE=1 SV=2	15	8	30	8	1	546	61,2	5,40	High	High	High	High	High	High	High	High	High	High	1.078	1	1.18	1.07	1.129	1.099	1.088	1.132	3251.4	3503.4	3252.8	3837.9	3477.8	3671.4	3574.4	3538	3680.2	1,593	532	8	54,58	8
FALSE	Master Protein	Q3THK7	GMP synthase [glutamine-hydrolyzing] OS=Mus musculus GN=Gmps PE=1 SV=2	25	11	38	11	1	693	76,7	6,73	High	High	High	High	High	High	High	High	High	High	0.94	1.008	1.081	1.041	1	1.019	0.949	1.012	2742.5	2577.4	2763.8	2963.5	2856	2742	2795.1	2603.7	2776.2	1,192	531	11	74,63	11
FALSE	Master Protein	Q9DCJ5	NADH dehydrogenase [ubiquinone] 1 alpha subcomplex subunit 8 [OS=Mus musculus]	58	8	53	8	1	172	20,0	8,46	High	High	High	High	High	High	High	High	High	High	0.999	1.24	0.806	0.95	1.161	1.006	0.889	0.916	4683.3	4677.1	5806.5	3772.5	4446.9	5439.4	4712.3	4163.8	4287.7	14,199	528	8	84,45	7
FALSE	Master Protein	Q9CPU4	Microsomal glutathione S-transferase 3 [OS=Mus musculus]	48	4	26	4	1	153	16,9	9,50	High	High	High	High	High	High	High	High	High	High	0.852	1.156	0.59	1.279	1.07	0.908	1.013	0.733	2337.6	1991.1	2701.1	1379.2	2988.9	2500.5	2123.3	2368.4	1712.9	12,895	527	4	60,60	4
FALSE	Master Protein	Q8CBE3	WD repeat-containing protein 37 [OS=Mus musculus]	15	7	30	7	1	496	55,0	7,23	High	High	High	High	High	High	High	High	High	High	1.02	0.998	1.057	1.069	1.067	1.034	1.098	1.082	2399.2	2448	2393.3	2536.4	2564.4	2559.9	2479.7	2633.8	2597.1	0,911	527	7	60,57	7
FALSE	Master Protein	Q6PAJ1	Breakpoint cluster region protein OS=Mus musculus GN=Bcr PE=1 SV=3	10	10	27	9	1	1270	143,0	6,92	High	High	High	High	High	High	High	High	High	High	0.968	0.985	1.023	1.064	1.009	1.007	1.044	0.929	2737.2	2649.4	2696.7	2799.6	2912.6	2761.8	2756.6	2856.9	2542.7	0,642	526	10	59,32	10
FALSE	Master Protein	P22892	AP-1 complex subunit gamma-1 OS=Mus musculus GN=Ap1g1 PE=1 SV=3	11	8	36	8	1	822	91,3	6,80	High	High	High	High	High	High	High	High	High	High	1.024	1.104	0.918	1.078	1.105	0.984	1.005	0.995	2884.5	2955.1	3183.4	2647.3	3108.6	3187.9	2839.3	2899.1	2870.7	0,65	526	6	65,89	8
FALSE	Master Protein	Q8K400	Syntaxin-binding protein 5 OS=Mus musculus GN=Stxbp5 PE=1 SV=3	14	12	35	12	1	1152	127,6	7,21	High	High	High	High	High	High	High	High	High	High	0.939	1.086	1.006	1.003	0.927	0.965	1.033	0.959	4034.1	3786.2	4381.4	4059.8	4047.3	3741.4	3891.5	4166	3870.3	0,954	525	12	77,96	12
FALSE	Master Protein	Q61792	LIM and SH3 domain protein 1 [OS=Mus musculus]	41	11	47	11	1	263	30,0	7,05	High	High	High	High	High	High	High	High	High	High	1.036	1.005	1.158	1.112	1.006	1.018	1.07	0.928	4681.2	4849.8	4705.3	5419.5	5206.1	4708.8	4767.6	5010.8	4343.5	4,995	525	10	80,12	11
FALSE	Master Protein	Q3TXS7	26S proteasome non-ATPase regulatory subunit 1 [OS=Mus musculus]	19	10	26	10	1	953	105,7	5,39	High	High	High	High	High	High	High	High	High	High	0.929	0.965	1.135	1.063	0.969	0.983	0.9	1.028	2364.9	2196	2282.1	2683.5	2514.4	2291.6	2324.6	2127.5	2430.3	0,585	525	10	65,71	10
FALSE	Master Protein	Q3UGY8	Brefeldin A-inhibited guanine nucleotide-exchange protein 3 OS=Mus musculus GN=Arfgef3 PE=1 SV=1	8	15	37	15	1	2170	239,9	5,88	High	High	High	High	High	High	High	High	High	High	1.018	0.968	1.067	1.064	1.036	1.03	1.111	1.009	4017.6	4089.6	3889.9	4288.6	4274.3	4163.6	4140	4462.3	4052.7	0,382	524	13	79,41	15
FALSE	Master Protein	Q3U1J4	DNA damage-binding protein 1 [OS=Mus musculus]	16	16	43	16	1	1140	126,8	5,26	High	High	High	High	High	High	High	High	High	High	0.91	0.947	0.96	0.984	0.936	0.857	0.725	1.003	3691.6	3357.9	3495.5	3545.3	3633.7	3457	3163.7	2676.6	3704.4	0,951	523	16	74,78	16
FALSE	Master Protein	Q811P8-1	rho GTPase-activating protein 32 [OS=Mus musculus]	8	13	36	13	1	2089	229,6	6,86	High	High	High	High	High	High	High	High	High	High	1.066	1.022	1.063	1.118	1.121	1.06	1.308	1.055	2759.1	2940.7	2819.8	2933.4	3084.9	3094	2923.8	3608.4	2909.5	0,313	520	13	64,17	13
FALSE	Master Protein	Q91ZZ3	Beta-synuclein OS=Mus musculus GN=Sncb PE=1 SV=1	49	5	27	2	1	133	14,0	4,37	High	High	High	High	High	High	High	High	High	High	0.894	0.896	0.956	0.901	0.994	1.055	0.887	1.006	1166.2	1042.5	1045.5	1114.3	1050.3	1159.5	1230.8	1034.2	1173.7	6,499	519	5	60,96	5
FALSE	Master Protein	Q8C163	Nuclease EXOG, mitochondrial [OS=Mus musculus]	43,75	11	34	11	1	368	41,4	8,12	High	High	High	High	High	High	High	High	High	High	1.025	1.017	0.921	0.96	0.99	0.938	1.011	0.952	3129	3207	3181.9	2880.6	3004.8	3098.1	2933.6	3163.6	2979	4,012	518	11	74,72	11
FALSE	Master Protein	Q64105	Sepiapterin reductase OS=Mus musculus GN=Spr PE=1 SV=1	33	7	29	7	1	261	27,9	5,74	High	High	High	High	High	High	High	High	High	High	1.037	1.132	1.032	1.125	1.188	1.149	0.884	1.225	2583	2679.3	2923.2	2665.7	2905.1	3068.1	2968	2284.1	3163	1,955	518	6	60,10	7
FALSE	Master Protein	P49722	Proteasome subunit alpha type-2 [OS=Mus musculus]	35	5	28	5	1	234	25,9	7,43	High	High	High	High	High	High	High	High	High	High	0.935	0.949	1.009	0.927	0.929	0.988	0.909	1.025	2542.4	2378	2413	2564.3	2356	2360.8	2512.7	2310	2606	2,728	518	5	73,62	5
FALSE	Master Protein	P51174	Long-chain specific acyl-CoA dehydrogenase, mitochondrial OS=Mus musculus GN=Acadl PE=1 SV=2	19	8	35	8	1	430	47,9	8,31	High	High	High	High	High	High	High	High	High	High	0.94	0.831	0.943	0.888	0.826	0.851	0.772	0.991	4679.8	4398.1	3890.1	4412.3	4154.8	3867.2	3980.5	3611.2	4635.7	1,894	516	8	73,99	8
FALSE	Master Protein	P61202	COP9 signalosome complex subunit 2 OS=Mus musculus GN=Cops2 PE=1 SV=1	32	12	33	12	1	443	51,6	5,53	High	High	High	High	High	High	High	High	High	High	0.995	1.087	0.954	1.084	1.121	1.034	1.013	1.16	3203.5	3186.6	3481.4	3057.6	3471.2	3591.8	3313.7	3243.6	3717.2	2,03	516	11	63,86	12
FALSE	Master Protein	Q3B7Z2	Oxysterol-binding protein 1 OS=Mus musculus GN=Osbp PE=1 SV=3	21	13	31	13	1	805	88,7	7,20	High	High	High	High	High	High	High	High	High	High	1.073	1.018	1.271	1.051	1.041	1.063	1.076	1.029	2642.4	2835.7	2689.4	3358.1	2777.7	2751.5	2809.2	2842.2	2719.6	0,905	513	13	61,22	13
FALSE	Master Protein	Q8CCK0	Core histone macro-H2A.2 OS=Mus musculus GN=H2afy2 PE=1 SV=3	20	6	21	4	1	372	40,1	9,69	High	High	High	High	High	High	High	High	High	High	0.967	0.993	0.996	1.006	0.944	0.994	1.008	0.985	495.7	479.6	492.1	493.9	498.9	467.8	492.5	499.5	488.3	1,637	513	5	52,50	6
FALSE	Master Protein	P02468	Laminin subunit gamma-1 OS=Mus musculus GN=Lamc1 PE=1 SV=2	12	15	29	15	1	1607	177,2	5,21	High	High	High	High	High	High	High	High	High	High	1.016	0.904	0.9	1.083	1.028	0.963	1.148	0.882	3982.8	4047.6	3600.7	3585.3	4313.5	4096	3834.7	4571.8	3511.7	0,499	512	12	63,31	15
FALSE	Master Protein	Q8CC35	Synaptopodin OS=Mus musculus GN=Synpo PE=1 SV=2	16	11	39	11	1	929	99,5	9,42	High	High	High	High	High	High	High	High	High	High	1.172	1.035	1.155	1.169	1.207	1.153	1.438	1.232	2990.7	3505.9	3095.1	3453	3496.1	3610.2	3448.4	4301.4	3685.8	0,778	511	10	79,12	11
FALSE	Master Protein	Q5FWK3	Rho GTPase-activating protein 1 OS=Mus musculus GN=Arhgap1 PE=1 SV=1	40	12	31	12	1	439	50,4	6,44	High	High	High	High	High	High	High	High	High	High	0.932	0.922	0.862	1.012	1.056	0.887	0.807	0.995	3285.1	3061.1	3030.5	2830.7	3325.8	3470.3	2913.1	2651.9	3268.3	2,455	510	12	62,22	12
FALSE	Master Protein	P07759	Serine protease inhibitor A3K [OS=Mus musculus]	17	5	18	3	1	418	46,9	5,16	High	High	High	High	High	High	High	High	High	High	0.9	0.981	1.081	1.073	0.968	1.093	1.021	1.094	866.8	779.7	850.3	937	930.4	839.2	947.2	885	948.4	1,154	507	5	47,02	5
FALSE	Master Protein	Q3UH60	Disco-interacting protein 2 homolog B OS=Mus musculus GN=Dip2b PE=1 SV=1	9	10	26	9	1	1574	171,0	8,09	High	High	High	High	High	High	High	High	High	High	0.969	0.924	1.002	1.074	1.022	0.98	0.924	1.028	1913	1853.5	1767.6	1917.3	2054.2	1955.6	1875.1	1768.3	1967.2	0,352	506	10	60,73	10
FALSE	Master Protein	Q80TS3	Adhesion G protein-coupled receptor L3 [OS=Mus musculus]	7	9	23	9	1	1537	171,0	6,71	High	High	High	High	High	High	High	High	High	High	1.02	1.023	0.987	1.028	0.975	1.005	1.214	0.935	1950.1	1989.9	1996	1925.4	2004.7	1901.5	1959.9	2366.8	1823.8	0,352	506	8	55,02	9
FALSE	Master Protein	Q5RJI5	Serine/threonine-protein kinase BRSK1 OS=Mus musculus GN=Brsk1 PE=1 SV=1	23	19	53	13	1	778	85,1	9,32	High	High	High	High	High	High	High	High	High	High	0.972	0.976	1.083	1.015	1.005	1.044	1.151	1.092	4261.4	4143.1	4160.5	4617	4325.2	4282.9	4449.1	4905.6	4654.8	2,318	506	18	99,27	19
FALSE	Master Protein	P63276	40S ribosomal protein S17 [OS=Mus musculus]	39	4	29	4	1	135	15,5	9,85	High	High	High	High	High	High	High	High	High	High	1.112	1.144	0.971	0.966	1.01	0.96	1.019	0.933	2634.3	2928.9	3012.6	2558.5	2543.8	2660.5	2527.7	2684	2457	13,678	506	4	60,13	4
FALSE	Master Protein	Q0VBF8	protein stum homolog [OS=Mus musculus]	21	2	18	2	1	141	15,0	7,21	High	High	High	High	High	High	High	High	High	High	0.927	0.961	0.942	1.032	1.004	0.99	1.126	0.923	1198.4	1110.6	1151.1	1129.5	1236.3	1203.7	1185.9	1349.5	1105.7	2,728	505	2	37,26	2
FALSE	Master Protein	P55096	ATP-binding cassette sub-family D member 3 OS=Mus musculus GN=Abcd3 PE=1 SV=2	21	10	33	10	1	659	75,4	9,26	High	High	High	High	High	High	High	High	High	High	0.897	0.987	0.967	0.877	0.911	0.896	1.006	0.928	3533.3	3167.7	3486.7	3418.2	3099.1	3217.6	3164.4	3553.5	3279.2	1,233	505	9	72,54	10
FALSE	Master Protein	Q01097	Glutamate receptor ionotropic, NMDA 2B OS=Mus musculus GN=Grin2b PE=1 SV=3	12	16	41	15	1	1482	165,9	6,87	High	High	High	High	High	High	High	High	High	High	0.99	1.124	0.929	1.051	1.015	0.999	1.476	0.932	3580.1	3542.9	4025.1	3327.3	3762.1	3632.6	3577.9	5283.4	3335.4	0,69	505	16	66,47	16
FALSE	Master Protein	Q9D7X3	Dual specificity protein phosphatase 3 OS=Mus musculus GN=Dusp3 PE=1 SV=1	47,027027027027	6	28	6	1	185	20,5	6,54	High	High	High	High	High	High	High	High	High	High	1.05	1.077	1.127	1.142	1.082	1.117	1.088	1.107	2313.7	2428.7	2492.2	2608.4	2641.7	2503.9	2584.1	2516.4	2561.1	9	504	6	62,98	6
FALSE	Master Protein	Q6P4S6	Serine/threonine-protein kinase SIK3 [OS=Mus musculus]	8,3905415713196	8	23	8	1	1311	145,7	6,92	High	High	High	High	High	High	High	High	High	High	1.018	1.02	0.924	1.048	1.056	1.019	0.984	1.014	1829	1861.9	1865.9	1689.3	1917.1	1931.5	1864.2	1800.5	1854	0,45	504	7	50,95	8
FALSE	Master Protein	Q99K10	Neuroligin-1 OS=Mus musculus GN=Nlgn1 PE=1 SV=2	13	7	29	4	1	843	94,1	5,99	High	High	High	High	High	High	High	High	High	High	1.081	1.018	1.15	1.191	1.045	1.076	1.204	0.997	954.5	1032	971.8	1097.9	1137	997	1026.8	1148.8	951.6	0,778	503	7	60,32	7
FALSE	Master Protein	Q8CGF6	WD repeat-containing protein 47 [OS=Mus musculus]	16	14	42	14	1	920	102,2	5,97	High	High	High	High	High	High	High	High	High	High	1.072	1.205	1.018	1.095	1.172	1.102	1.245	1.055	3585.2	3841.9	4319.8	3649.7	3925.8	4203.1	3951.9	4462.7	3780.6	0,968	503	14	70,16	13
FALSE	Master Protein	Q8BVQ5	Protein phosphatase methylesterase 1 OS=Mus musculus GN=Ppme1 PE=1 SV=5	44	15	42	15	1	386	42,2	5,97	High	High	High	High	High	High	High	High	High	High	1.103	1.024	1.192	1.091	1.081	1.062	0.984	1.181	4523.7	4989.3	4632	5391.1	4933.5	4892.4	4806	4452.6	5341.3	5,062	501	14	84,90	15
FALSE	Master Protein	Q6ZQ18	Protein EFR3 homolog B OS=Mus musculus GN=Efr3b PE=1 SV=2	18	13	38	12	1	817	92,3	6,54	High	High	High	High	High	High	High	High	High	High	0.997	1.047	1.035	1.067	1.032	1.013	1.123	0.984	3595.4	3583.8	3765.8	3720.5	3835.3	3708.8	3640.9	4037	3536.1	1,085	500	12	77,18	13
FALSE	Master Protein	Q8BHC4	dephospho-CoA kinase domain-containing protein [OS=Mus musculus]	22	5	24	5	1	231	26,5	9,58	High	High	High	High	High	High	High	High	High	High	0.926	1.063	0.878	0.897	0.916	0.874	1.035	0.823	1685.7	1560.2	1791.8	1479.6	1512.5	1543.9	1473.8	1745.1	1387.5	2,162	499	5	44,23	4
FALSE	Master Protein	P43406	Integrin alpha-V OS=Mus musculus GN=Itgav PE=1 SV=2	20	14	33	14	1	1044	115,3	5,63	High	High	High	High	High	High	High	High	High	High	1.007	1.055	1.007	1.007	1.026	0.988	1.134	0.951	3081.5	3102.8	3249.6	3104.4	3102.6	3160.7	3044.7	3493.4	2932	0,826	499	13	66,84	14
FALSE	Master Protein	O08688	calpain-5 [OS=Mus musculus]	24,21875	12	32	12	1	640	72,9	7,36	High	High	High	High	High	High	High	High	High	High	0.936	1.029	1.026	0.987	0.989	0.94	1.065	0.941	2828.8	2646.8	2910.9	2902	2792.5	2796.7	2660	3012	2661.5	1,154	499	11	60,43	12
FALSE	Master Protein	Q9CWJ9	Bifunctional purine biosynthesis protein PURH OS=Mus musculus GN=Atic PE=1 SV=2	19	9	29	9	1	592	64,2	6,76	High	High	High	High	High	High	High	High	High	High	0.99	0.978	0.995	1.03	0.976	0.961	0.808	1.03	2507.4	2483	2451.9	2494	2582.4	2446.3	2409.5	2025.3	2583.3	1,202	498	8	66,53	9
FALSE	Master Protein	Q99KF1	Transmembrane emp24 domain-containing protein 9 OS=Mus musculus GN=Tmed9 PE=1 SV=2	43	9	33	6	1	235	27,1	8,41	High	High	High	High	High	High	High	High	High	High	0.88	0.931	1.024	0.915	0.913	0.884	1.026	0.869	2430.6	2138.4	2262	2489.8	2223.6	2219.3	2147.7	2493	2112.3	4,623	498	8	71,70	9
FALSE	Master Protein	P49615	Cyclin-dependent-like kinase 5 [OS=Mus musculus]	31	11	38	9	1	292	33,3	7,66	High	High	High	High	High	High	High	High	High	High	0.964	1.054	0.965	0.974	1.063	1.034	1.049	1.106	3228.7	3112.6	3403	3116.6	3144.1	3433.3	3338.6	3385.6	3569.9	3,467	497	11	69,68	11
FALSE	Master Protein	Q80TB8	Synaptic vesicle membrane protein VAT-1 homolog-like OS=Mus musculus GN=Vat1l PE=1 SV=2	26,378896882494	10	37	10	1	417	45,8	5,06	High	High	High	High	High	High	High	High	High	High	1.084	1.212	1.081	0.933	1.059	1	0.679	1.21	3685.2	3994.9	4467.7	3984.2	3439	3903.4	3684.2	2503.5	4459.1	2,481	496	9	58,06	10
FALSE	Master Protein	Q8BGN3	Ectonucleotide pyrophosphatase/phosphodiesterase family member 6 OS=Mus musculus GN=Enpp6 PE=1 SV=1	25	9	35	9	1	440	50,6	7,31	High	High	High	High	High	High	High	High	High	High	0.987	1.108	0.952	0.919	1.129	0.977	0.938	1.029	2933.6	2896	3249.6	2793.5	2697.3	3312.8	2867.1	2751.7	3019.7	2,455	494	8	68,28	9
FALSE	Master Protein	Q9D3D9	ATP synthase subunit delta, mitochondrial [OS=Mus musculus]	37,5	3	18	3	1	168	17,6	5,08	High	High	High	High	High	High	High	High	High	High	0.786	0.86	0.876	0.868	0.815	0.872	0.84	0.817	1442.1	1133.9	1239.8	1262.8	1251.6	1175.1	1257.5	1211	1177.6	2,162	493	3	43,52	3
FALSE	Master Protein	Q9Z1W9	STE20/SPS1-related proline-alanine-rich protein kinase [OS=Mus musculus]	30	11	31	7	1	556	60,3	6,29	High	High	High	High	High	High	High	High	High	High	0.935	0.968	1.061	1.092	1.03	1.064	1.058	1.023	1781.9	1665.6	1725.6	1890.3	1945.9	1835.3	1895.7	1885.1	1823.2	1,913	493	11	70,44	11
FALSE	Master Protein	Q80U40	RIMS-binding protein 2 [OS=Mus musculus]	10	8	27	8	1	1072	118,3	5,35	High	High	High	High	High	High	High	High	High	High	0.996	1.031	1.075	1.005	1.017	1.06	1.334	1.04	2360.9	2351.6	2435.1	2537	2371.9	2402	2501.8	3148.5	2455.2	0,624	491	8	56,99	8
FALSE	Master Protein	P62242	40S ribosomal protein S8 [OS=Mus musculus]	41	7	35	7	1	208	24,2	10,32	High	High	High	High	High	High	High	High	High	High	0.888	0.971	0.95	0.901	0.881	0.883	0.922	0.838	2788	2477	2708.3	2649.9	2513.1	2456.2	2460.5	2569.4	2336.2	11,589	490	7	63,69	7
FALSE	Master Protein	P62897	Cytochrome c, somatic [OS=Mus musculus]	54	5	32	5	1	105	11,6	9,58	High	High	High	High	High	High	High	High	High	High	0.933	1.009	0.95	1.031	1.161	1.062	0.82	1.141	2983.2	2784.3	3009	2834.2	3075.6	3463.3	3168.3	2446.9	3404.7	6,499	489	5	58,28	5
FALSE	Master Protein	Q9CXJ4	ATP-binding cassette sub-family B member 8, mitochondrial [OS=Mus musculus]	16	8	25	8	1	717	78,0	9,07	High	High	High	High	High	High	High	High	High	High	0.945	0.853	0.931	0.975	0.915	0.953	1.031	0.846	1735.1	1639.9	1480	1616.1	1691.6	1586.9	1653	1789.6	1468.2	0,688	488	5	48,04	8
FALSE	Master Protein	Q9CQJ8	NADH dehydrogenase [ubiquinone] 1 beta subcomplex subunit 9 OS=Mus musculus GN=Ndufb9 PE=1 SV=3	41,340782122905	5	24	5	1	179	22,0	7,80	High	High	High	High	High	High	High	High	High	High	0.87	0.998	1.01	0.961	0.969	1.021	1.21	1.049	1517.5	1320.9	1514.7	1531.9	1458.4	1470.8	1549.6	1836.3	1591.6	5,31	487	5	62,49	5
FALSE	Master Protein	Q9CTY5	Calcium uptake protein 3, mitochondrial [OS=Mus musculus]	19	8	30	8	1	523	59,8	7,15	High	High	High	High	High	High	High	High	High	High	0.966	0.947	0.91	1.027	0.947	0.933	1.028	0.91	3254	3142.5	3080.1	2960.6	3341.9	3081.5	3034.8	3345.3	2962.2	1,326	487	7	60,16	8
FALSE	Master Protein	Q9Z2H2	Regulator of G-protein signaling 6 OS=Mus musculus GN=Rgs6 PE=1 SV=2	12	6	26	4	1	472	54,5	7,42	High	High	High	High	High	High	High	High	High	High	1.025	0.964	0.933	1.044	1.015	1.031	1.047	1.04	1304.1	1336.4	1256.9	1216.5	1361.4	1323.2	1344.9	1365.6	1356.5	1,089	486	6	56,03	6
FALSE	Master Protein	Q9EPJ9	ADP-ribosylation factor GTPase-activating protein 1 OS=Mus musculus GN=Arfgap1 PE=1 SV=2	25	7	30	7	1	414	45,3	5,57	High	High	High	High	High	High	High	High	High	High	1.036	1.068	1.145	1.048	1.071	1.188	1.1	1.17	2167.3	2245.6	2315.4	2481.8	2270.5	2321.6	2573.8	2383.1	2535.3	1,089	486	7	60,27	7
FALSE	Master Protein	Q91W50	Cold shock domain-containing protein E1 OS=Mus musculus GN=Csde1 PE=1 SV=1	19	14	37	14	1	798	88,7	6,37	High	High	High	High	High	High	High	High	High	High	0.986	1.036	1.017	1.046	1.069	1.029	1.012	1.118	4314.6	4253.9	4469.9	4387.6	4515.2	4610.7	4438.2	4366.6	4823.9	1,096	485	13	72,97	14
FALSE	Master Protein	Q6A4J8	Ubiquitin carboxyl-terminal hydrolase 7 [OS=Mus musculus]	15	11	30	11	1	1103	128,4	5,50	High	High	High	High	High	High	High	High	High	High	1.011	1.024	1.088	1.077	1.026	1.045	1.03	1.038	2737.7	2768.1	2804.5	2978.2	2949.1	2807.8	2860.8	2819.4	2840.5	0,618	483	11	65,74	11
FALSE	Master Protein	Q62417	Sorbin and SH3 domain-containing protein 1 OS=Mus musculus GN=Sorbs1 PE=1 SV=2	11	10	25	10	1	1290	143,0	8,25	High	High	High	High	High	High	High	High	High	High	0.962	0.949	1.046	1.085	0.985	1.032	1.123	1.016	2113.6	2032.8	2006.8	2211.1	2294.2	2082.7	2180.3	2373.6	2148.4	0,384	482	10	48,49	10
FALSE	Master Protein	P28656	Nucleosome assembly protein 1-like 1 OS=Mus musculus GN=Nap1l1 PE=1 SV=2	25	6	24	6	1	391	45,3	4,46	High	High	High	High	High	High	High	High	High	High	0.95	0.96	0.882	1.103	0.996	0.927	0.911	1.028	1990.7	1891.8	1911.4	1755.6	2195.1	1982.9	1844.6	1812.7	2046	2,981	482	6	47,73	6
FALSE	Master Protein	Q9WTX5	S-phase kinase-associated protein 1 OS=Mus musculus GN=Skp1 PE=1 SV=3	60	9	31	9	1	163	18,7	4,54	High	High	High	High	High	High	High	High	High	High	1.072	0.941	1.107	1.013	1.002	1.062	1.035	1.044	3696.1	3962.7	3479.3	4091.7	3742.4	3705.1	3925.9	3825.4	3860	5,813	482	9	62,79	9
FALSE	Master Protein	Q9D6J6	NADH dehydrogenase [ubiquinone] flavoprotein 2, mitochondrial [OS=Mus musculus]	36	7	26	7	1	248	27,3	7,40	High	High	High	High	High	High	High	High	High	High	1.136	0.838	0.904	0.996	0.895	0.785	0.662	0.872	2326.4	2643.6	1949.4	2102.7	2316.2	2081.7	1827.2	1540.6	2029.1	2,875	481	6	58,24	7
FALSE	Master Protein	Q8JZN7	Mitochondrial Rho GTPase 2 [OS=Mus musculus]	17,741935483871	8	32	6	1	620	69,0	6,00	High	High	High	High	High	High	High	High	High	High	0.966	0.966	0.997	0.983	0.895	0.993	1.092	0.983	1508.3	1457.5	1456.3	1503.4	1482.6	1350.2	1498.3	1647.6	1482	1,154	480	6	61,64	8
FALSE	Master Protein	O88704	Potassium/sodium hyperpolarization-activated cyclic nucleotide-gated channel 1 OS=Mus musculus GN=Hcn1 PE=1 SV=1	19	12	37	9	1	910	102,4	8,37	High	High	High	High	High	High	High	High	High	High	1.009	0.996	1.045	1.033	0.989	0.986	1.07	0.959	2732.8	2758.7	2722.3	2856	2822.2	2702.4	2693.7	2924.5	2621.7	1,276	480	12	70,71	12
FALSE	Master Protein	Q9JHI5	Isovaleryl-CoA dehydrogenase, mitochondrial [OS=Mus musculus]	26	9	34	9	1	424	46,3	8,29	High	High	High	High	High	High	High	High	High	High	1.014	1.053	0.959	0.956	0.918	0.899	0.808	0.94	2924.7	2965.9	3079.1	2804.4	2797	2685.1	2628.6	2362.5	2750.1	1,894	479	9	59,46	9
FALSE	Master Protein	P62827	GTP-binding nuclear protein RAN [OS=Mus musculus]	32	6	30	6	1	216	24,4	7,49	High	High	High	High	High	High	High	High	High	High	1.005	1.041	0.827	0.92	0.956	1.038	0.844	0.915	2735.7	2750.4	2847	2261.8	2517.1	2615.8	2840.3	2308	2503.6	4,623	479	6	59,95	6
FALSE	Master Protein	Q9JLZ3	methylglutaconyl-CoA hydratase, mitochondrial [OS=Mus musculus]	30	10	35	10	1	314	33,4	9,51	High	High	High	High	High	High	High	High	High	High	1.06	1.047	1.031	0.922	1.013	1.039	0.923	1.127	2592.3	2748.6	2715.2	2673.3	2391.3	2625.9	2694.3	2392.4	2922.3	2,899	479	9	68,46	10
FALSE	Master Protein	Q9WUC3	Lymphocyte antigen 6H OS=Mus musculus GN=Ly6h PE=1 SV=2	45	6	49	6	1	139	14,7	7,53	High	High	High	High	High	High	High	High	High	High	1.436	1.306	0.856	0.862	1.06	1.131	1.194	0.723	3558.9	5108.9	4648	3045.3	3067.6	3770.6	4023.5	4250.1	2574	6,943	478	6	80,29	6
FALSE	Master Protein	Q8BJ42	Disks large-associated protein 2 OS=Mus musculus GN=Dlgap2 PE=1 SV=2	8	9	34	7	1	1059	119,0	6,81	High	High	High	High	High	High	High	High	High	High	0.94	1.014	0.926	1.02	0.95	0.97	1.289	0.94	2981.9	2803.4	3024	2760.7	3042.7	2832.5	2891.3	3844.1	2804.4	0,495	478	9	66,92	9
FALSE	Master Protein	P00493	Hypoxanthine-guanine phosphoribosyltransferase OS=Mus musculus GN=Hprt1 PE=1 SV=3	45	8	30	8	1	218	24,6	6,68	High	High	High	High	High	High	High	High	High	High	1.209	1.134	0.966	1.044	1.118	1.13	0.855	1.05	2883.1	3485.2	3269.7	2785.7	3009.5	3222.9	3259	2465.7	3026.6	4,878	477	7	54,70	8
FALSE	Master Protein	P62754	40S RIBOSOMAL PROTEIN S6 [OS=Mus musculus]	31	9	45	9	1	249	28,7	10,84	High	High	High	High	High	High	High	High	High	High	0.918	0.958	0.995	0.896	0.95	0.926	0.939	0.846	4520.2	4150.1	4332.1	4497.1	4050.1	4292.7	4185.7	4243.8	3826.3	7,377	476	9	79,15	9
FALSE	Master Protein	O35954	Membrane-associated phosphatidylinositol transfer protein 1 OS=Mus musculus GN=Pitpnm1 PE=1 SV=1	12	11	29	11	1	1243	134,9	6,06	High	High	High	High	High	High	High	High	High	High	1.009	1.04	1.118	1.101	1.072	1.061	1.105	1.111	1353.9	1366.7	1408	1513.1	1490.2	1452	1436.1	1496.6	1503.8	0,668	475	11	54,41	11
FALSE	Master Protein	E9PUL5	Proline-rich transmembrane protein 2 [OS=Mus musculus]	31	9	60	9	1	346	35,9	4,63	High	High	High	High	High	High	High	High	High	High	1.063	0.897	0.979	1.021	1.035	0.935	1.108	0.897	4285.9	4554.3	3845.7	4194.4	4377.5	4435.6	4007.2	4748.7	3843.7	4,623	475	9	91,75	9
FALSE	Master Protein	P46935	E3 ubiquitin-protein ligase NEDD4 [OS=Mus musculus]	12	9	34	5	1	887	102,6	5,26	High	High	High	High	High	High	High	High	High	High	0.917	0.954	0.983	1.042	1.032	1.02	1.049	0.999	1665.8	1528.2	1589	1638.2	1735.2	1719.4	1699	1746.7	1664.2	0,798	475	8	59,88	9
FALSE	Master Protein	Q9CYH2	Redox-regulatory protein FAM213A [OS=Mus musculus]	27	7	39	7	1	218	24,4	9,17	High	High	High	High	High	High	High	High	High	High	0.928	0.875	0.813	0.993	0.957	0.858	0.889	0.843	2508	2328.5	2195.5	2039.5	2491.5	2399.5	2151.5	2230.6	2114.7	3,642	475	7	57,69	7
FALSE	Master Protein	Q03137	Ephrin type-A receptor 4 OS=Mus musculus GN=Epha4 PE=1 SV=2	16	12	27	10	1	986	109,7	6,51	High	High	High	High	High	High	High	High	High	High	1.001	1.036	0.956	1.05	1.037	0.967	1.286	0.952	2200.2	2203	2279.4	2102.5	2310.7	2280.6	2127.7	2828.7	2095.6	0,874	475	9	56,80	12
FALSE	Master Protein	P35436	Glutamate receptor ionotropic, NMDA 2A [OS=Mus musculus]	9	11	27	11	1	1464	165,3	7,01	High	High	High	High	High	High	High	High	High	High	0.997	1.048	1.041	0.907	0.925	0.979	1.277	0.974	2463.2	2456.3	2581.1	2563.6	2234.7	2278.2	2411.5	3146.1	2397.9	0,425	475	10	61,00	11
FALSE	Master Protein	O88703	Potassium/sodium hyperpolarization-activated cyclic nucleotide-gated channel 2 OS=Mus musculus GN=Hcn2 PE=1 SV=1	16	11	31	7	1	863	94,7	8,73	High	High	High	High	High	High	High	High	High	High	0.852	0.943	0.92	0.89	0.938	0.933	0.966	0.916	2477.7	2111.8	2337.6	2280.1	2205.3	2325	2312.3	2394.6	2268.9	0,974	473	11	54,85	11
FALSE	Master Protein	Q8JZN5	Acyl-CoA dehydrogenase family member 9, mitochondrial OS=Mus musculus GN=Acad9 PE=1 SV=2	13,28	7	23	7	1	625	68,7	7,46	High	High	High	High	High	High	High	High	High	High	0.94	0.917	0.876	0.962	0.913	0.933	0.804	0.981	1980.7	1861.1	1816.4	1735	1906.2	1807.5	1847.4	1593.1	1942.6	0,914	473	7	43,44	7
FALSE	Master Protein	P48036	Annexin A5 OS=Mus musculus GN=Anxa5 PE=1 SV=1	32	10	32	10	1	319	35,7	4,96	High	High	High	High	High	High	High	High	High	High	0.861	0.902	0.82	0.932	0.926	0.858	0.666	1.062	3409.9	2937.1	3077.4	2795.8	3177.3	3158.1	2925.2	2271.6	3620.3	1,754	473	10	61,28	10
FALSE	Master Protein	Q8VBZ3	cleft lip and palate transmembrane protein 1 homolog [OS=Mus musculus]	15	6	22	6	1	664	75,2	6,30	High	High	High	High	High	High	High	High	High	High	0.941	0.961	0.994	0.942	0.909	0.938	1.046	0.873	1905.3	1792.5	1830.5	1893.2	1794.3	1732.2	1786.7	1992.2	1663.8	0,848	472	6	45,74	6
FALSE	Master Protein	P16390	Potassium voltage-gated channel subfamily A member 3 OS=Mus musculus GN=Kcna3 PE=1 SV=3	19	9	32	2	1	528	58,5	5,33	High	High	High	High	High	High	High	High	High	High	0.934	0.964	0.836	0.988	0.962	0.85	1.054	0.851	541.2	505.7	521.6	452.3	534.7	520.8	459.9	570.5	460.7	2,311	472	8	69,02	8
FALSE	Master Protein	Q7TT50	Serine/threonine-protein kinase MRCK beta [OS=Mus musculus]	6	9	27	8	1	1713	194,6	6,46	High	High	High	High	High	High	High	High	High	High	0.995	0.917	0.963	1.06	0.998	1.015	1.079	1.026	2610.1	2598.1	2392.7	2513.6	2767.4	2605.5	2650.4	2817.4	2677	0,285	471	8	60,58	9
FALSE	Master Protein	Q91WQ3	Tyrosine--tRNA ligase, cytoplasmic OS=Mus musculus GN=Yars PE=1 SV=3	27	12	41	12	1	528	59,1	7,01	High	High	High	High	High	High	High	High	High	High	0.884	0.899	0.851	0.877	0.806	0.856	0.742	0.98	5726.3	5059.8	5149.9	4874.4	5020.9	4618	4902.2	4246.8	5609	1,268	471	10	76,44	12
FALSE	Master Protein	Q6PHS9	Voltage-dependent calcium channel subunit alpha-2/delta-2 OS=Mus musculus GN=Cacna2d2 PE=1 SV=1	18	17	40	17	1	1154	130,3	5,66	High	High	High	High	High	High	High	High	High	High	1.001	0.992	0.992	0.933	0.964	0.993	0.879	0.973	3735.5	3740.9	3706.7	3705.5	3486.1	3602.2	3708.4	3283.9	3634.9	0,931	471	16	75,50	17
FALSE	Master Protein	P62264	40S ribosomal protein S14 [OS=Mus musculus]	42	6	32	6	1	151	16,3	10,05	High	High	High	High	High	High	High	High	High	High	0.978	1.05	1.043	1.025	1.04	0.981	1.083	1.072	1878.9	1838.3	1972.6	1959.5	1924.9	1953.8	1843.4	2034.4	2014	18,307	471	6	60,45	6
FALSE	Master Protein	Q9R0A0	Peroxisomal membrane protein PEX14 [OS=Mus musculus]	27	7	18	7	1	376	41,2	5,11	High	High	High	High	High	High	High	High	High	High	0.984	0.881	0.959	0.947	0.936	0.911	1.048	0.773	1557.8	1532.1	1372.6	1493.1	1475.8	1457.3	1419.5	1632.1	1203.7	1,512	470	7	41,71	7
FALSE	Master Protein	P12849	cAMP-dependent protein kinase type I-beta regulatory subunit [OS=Mus musculus]	27	8	29	5	1	381	43,2	5,96	High	High	High	High	High	High	High	High	High	High	1.001	0.993	1.099	1.11	1.1	0.995	1.3	1.056	902.9	903.8	896.1	992.2	1001.8	993.1	898.4	1173.6	953.4	2,793	470	8	51,81	8
FALSE	Master Protein	Q8BH44	Coronin-2B [OS=Mus musculus]	31,875	12	34	12	1	480	54,9	8,27	High	High	High	High	High	High	High	High	High	High	1.254	1.064	1.01	0.963	1.06	1.089	0.904	0.967	3484.1	4369.3	3708.4	3517.7	3355.6	3694.3	3793.3	3147.9	3369.5	2,29	470	11	60,39	12
FALSE	Master Protein	Q9JIF7	Coatomer subunit beta [OS=Mus musculus]	14	10	23	10	1	953	107,0	6,00	High	High	High	High	High	High	High	High	High	High	0.955	0.94	1.113	1.047	0.966	1.046	0.983	1.018	2569	2452.2	2414	2858.9	2690.7	2482.1	2688.5	2526.1	2615.6	0,675	469	7	52,38	10
FALSE	Master Protein	P97450	ATP synthase-coupling factor 6, mitochondrial OS=Mus musculus GN=Atp5j PE=1 SV=1	50	8	39	8	1	108	12,5	9,36	High	High	High	High	High	High	High	High	High	High	0.901	0.749	1.008	0.755	0.78	1.013	0.558	0.751	5717.7	5149.7	4281.9	5764.1	4315.7	4458.6	5790.3	3190.5	4291.5	70,969	469	7	92,46	8
FALSE	Master Protein	Q9Z1Q2	Protein ABHD16A OS=Mus musculus GN=Abhd16a PE=1 SV=3	20	13	46	13	1	558	63,0	8,25	High	High	High	High	High	High	High	High	High	High	0.982	0.965	1.009	1.001	0.953	0.971	0.995	0.919	4464.8	4385.8	4307.4	4505.8	4470.6	4256.1	4334	4444.2	4102.1	2,535	469	13	75,85	13
FALSE	Master Protein	P45591	Cofilin-2 [OS=Mus musculus]	43	6	38	4	1	166	18,7	7,88	High	High	High	High	High	High	High	High	High	High	0.959	1.014	0.866	0.846	0.85	0.948	0.706	1.078	1725.9	1655.2	1749.4	1494.9	1459.6	1466.8	1636.6	1218.1	1860.3	3,125	468	5	68,52	6
FALSE	Master Protein	Q6PDQ2	Chromodomain-helicase-DNA-binding protein 4 OS=Mus musculus GN=Chd4 PE=1 SV=1	9	12	39	8	1	1915	217,6	5,81	High	High	High	High	High	High	High	High	High	High	0.905	1.054	1.016	0.999	1.011	0.957	0.992	1.056	1657	1498.8	1746.5	1684.3	1654.8	1674.5	1586.5	1644.4	1750.5	0,416	468	11	74,28	12
FALSE	Master Protein	Q8C437	PEX5-related protein OS=Mus musculus GN=Pex5l PE=1 SV=2	22	11	29	11	1	567	63,1	5,33	High	High	High	High	High	High	High	High	High	High	0.9	0.921	0.931	1.008	0.94	0.958	0.957	0.919	3057.4	2751.6	2814.5	2847.9	3083.2	2873.4	2929.4	2925.7	2811.2	2,047	467	10	62,74	11
FALSE	Master Protein	Q9CPV4-1	Glyoxalase domain-containing protein 4 [OS=Mus musculus]	35	7	20	7	1	298	33,3	5,47	High	High	High	High	High	High	High	High	High	High	0.863	0.996	0.911	1.05	0.901	0.877	0.811	0.96	2306.9	1990	2298.6	2101.3	2423.3	2079	2024.1	1871.6	2213.5	1,848	467	7	48,51	7
FALSE	Master Protein	Q9WVK8	Cholesterol 24-hydroxylase [OS=Mus musculus]	21,8	8	33	8	1	500	56,8	8,82	High	High	High	High	High	High	High	High	High	High	1.003	1.051	1.008	1.031	1.01	1.025	1.3	0.927	2917.1	2926.2	3065	2939.7	3006.5	2946.4	2990.1	3790.8	2704.8	1,371	465	8	61,23	8
FALSE	Master Protein	P50114	Protein S100-B [OS=Mus musculus]	40	3	22	3	1	92	10,7	4,55	High	High	High	High	High	High	High	High	High	High	0.901	0.885	1.084	0.965	1.017	1.015	0.699	1.34	1693.6	1525.7	1498.3	1835.1	1634.9	1721.6	1719.7	1183	2269.3	9	464	3	49,30	3
FALSE	Master Protein	Q9CPQ1	Cytochrome c oxidase subunit 6C [OS=Mus musculus]	53	6	37	6	1	76	8,5	10,14	High	High	High	High	High	High	High	High	High	High	0.814	1.42	0.75	1.062	1.267	0.939	1.263	1.179	3133.4	2549.3	4448.5	2350.9	3327.9	3969.1	2943	3955.9	3693.1	9	463	6	68,12	6
FALSE	Master Protein	Q8BMF3	NADP-dependent malic enzyme, mitochondrial OS=Mus musculus GN=Me3 PE=1 SV=2	23	9	26	9	1	604	67,1	7,83	High	High	High	High	High	High	High	High	High	High	1.365	1.071	0.955	0.993	0.947	0.927	0.89	1.001	2529.9	3452.2	2709.5	2416.8	2511.2	2395.9	2344.5	2251.5	2533.3	0,947	463	7	65,77	9
FALSE	Master Protein	O55106	Striatin OS=Mus musculus GN=Strn PE=1 SV=2	22	13	31	13	1	780	85,9	5,27	High	High	High	High	High	High	High	High	High	High	1.008	1.007	1.146	1.023	0.996	0.993	1.022	0.99	3972.7	4005.1	4002.1	4551.5	4065.8	3955.4	3945.2	4060.3	3932.1	1,276	463	12	67,66	13
FALSE	Master Protein	Q8BHL3	TBC1 domain family member 10B [OS=Mus musculus]	17	11	27	11	1	798	87,2	8,90	High	High	High	High	High	High	High	High	High	High	0.967	0.928	1.148	1.089	1.079	1.144	1.061	1.221	1997.5	1931.3	1854.5	2293.1	2175.3	2155.2	2285.1	2118.4	2439.9	1,352	463	10	56,86	11
FALSE	Master Protein	Q3TES0	IQ motif and SEC7 domain-containing protein 3 [OS=Mus musculus]	12	9	34	8	1	1195	129,0	6,19	High	High	High	High	High	High	High	High	High	High	0.892	0.931	1.095	0.976	0.957	0.966	1.074	0.909	2838.2	2532.3	2642.7	3108.4	2768.9	2717.4	2741.9	3048	2580.2	0,52	462	8	73,40	9
FALSE	Master Protein	Q9CZW4	long-chain-fatty-acid--CoA ligase 3 [OS=Mus musculus]	14	7	24	6	1	720	80,4	8,54	High	High	High	High	High	High	High	High	High	High	0.945	0.923	0.921	0.892	0.9	0.918	1.064	0.91	2122.1	2004.9	1958.9	1954.7	1893.1	1909.7	1947.5	2258.5	1930.6	0,753	462	7	55,82	7
FALSE	Master Protein	Q9D880	Mitochondrial import inner membrane translocase subunit TIM50 [OS=Mus musculus]	31	9	30	9	1	353	39,8	8,13	High	High	High	High	High	High	High	High	High	High	0.88	0.883	0.796	0.969	0.889	0.842	0.937	0.855	3149.7	2771.6	2781.8	2507.2	3053.6	2798.8	2652.3	2952.4	2693.5	3,281	461	9	58,72	9
FALSE	Master Protein	P03930	ATP synthase protein 8 [OS=Mus musculus]	52	4	41	4	1	67	7,8	9,88	High	High	High	High	High	High	High	High	High	High	0.93	1.054	0.862	0.939	0.898	0.908	1.112	0.821	3860.8	3589.9	4070.6	3327.3	3625.4	3467.1	3504	4291.8	3168.9	14,849	460	4	46,67	3
FALSE	Master Protein	Q9D2N4	Dystrobrevin alpha [OS=Mus musculus]	10	6	25	6	1	746	84,0	6,76	High	High	High	High	High	High	High	High	High	High	0.943	0.94	1.006	1.053	0.987	1.092	1.039	1.041	1967.6	1855.2	1850.3	1979.9	2071.2	1943	2149.4	2043.6	2049.2	0,492	460	6	53,61	6
FALSE	Master Protein	Q91ZA3	Propionyl-CoA carboxylase alpha chain, mitochondrial [OS=Mus musculus]	22	10	25	10	1	724	79,9	7,25	High	High	High	High	High	High	High	High	High	High	1.025	0.945	0.978	1.073	0.981	1.023	0.967	1.062	2393.2	2454	2262.5	2341.5	2567.5	2348.8	2448.6	2313.5	2542.6	0,701	460	10	56,17	10
FALSE	Master Protein	Q8R0S4-3	Voltage-dependent L-type calcium channel subunit beta-4 [OS=Mus musculus]	15,028901734104	6	22	4	1	519	57,9	9,28	High	High	High	High	High	High	High	High	High	High	0.934	0.973	0.99	1.047	0.959	0.989	1.059	0.981	1367.7	1277.8	1331	1354.6	1431.9	1311.7	1352.3	1447.8	1341.4	0,812	459	6	44,74	6
FALSE	Master Protein	Q9QZQ1	Afadin [OS=Mus musculus]	10	14	32	14	1	1820	206,4	6,32	High	High	High	High	High	High	High	High	High	High	0.974	0.95	1.061	1.051	1.009	1.036	1.128	0.993	3227	3143.7	3064.1	3424.6	3392.4	3255.7	3342.7	3638.6	3205.6	0,369	458	12	64,91	14
FALSE	Master Protein	P83510	Traf2 and NCK-interacting protein kinase [OS=Mus musculus]	9	11	42	4	1	1323	150,3	7,27	High	High	High	High	High	High	High	High	High	High	0.897	0.891	1.018	1.019	0.935	1.029	0.974	1.078	1295.9	1162.3	1154.4	1319.4	1320.4	1212.2	1333.1	1262.1	1396.7	0,595	458	10	72,88	11
FALSE	Master Protein	Q9EP89	Serine beta-lactamase-like protein LACTB, mitochondrial [OS=Mus musculus]	19	8	27	8	1	551	60,7	8,90	High	High	High	High	High	High	High	High	High	High	1.089	0.991	1.028	1.033	0.991	0.955	0.938	0.876	3348.2	3646.3	3318.9	3441.2	3459.9	3316.8	3197.8	3142.2	2933.1	1,106	457	7	54,92	8
FALSE	Master Protein	Q9CQ54	NADH dehydrogenase [ubiquinone] 1 subunit C2 OS=Mus musculus GN=Ndufc2 PE=1 SV=1	54	7	46	7	1	120	14,2	9,20	High	High	High	High	High	High	High	High	High	High	0.927	1.011	0.82	0.928	0.908	0.891	0.993	0.87	3787.1	3511.3	3829.5	3106.2	3515.3	3437.9	3375.2	3758.8	3294.6	9	457	7	74,77	7
FALSE	Master Protein	P35762	CD81 antigen OS=Mus musculus GN=Cd81 PE=1 SV=2	27	3	16	3	1	236	25,8	5,83	High	High	High	High	High	High	High	High	High	High	1.015	0.935	0.824	0.847	0.884	0.91	0.915	0.84	1677.6	1702.5	1567.8	1382.5	1420.8	1483.5	1526.9	1535.2	1409.5	6,197	456	3	44,15	3
FALSE	Master Protein	Q08460-1	Calcium-activated potassium channel subunit alpha-1 [OS=Mus musculus]	12	12	33	12	1	1209	134,3	7,15	High	High	High	High	High	High	High	High	High	High	1.1	1.132	1.041	1.013	1.056	1.047	1.242	1	4292.3	4721.1	4860.6	4468.9	4347.7	4534.4	4493.7	5329.2	4294.2	0,909	455	12	70,62	12
FALSE	Master Protein	Q60829	Protein phosphatase 1 regulatory subunit 1B OS=Mus musculus GN=Ppp1r1b PE=1 SV=2	48	6	29	6	1	194	21,8	4,65	High	High	High	High	High	High	High	High	High	High	0.978	0.878	1.07	1.288	1.107	1.146	0.796	1.03	1831.2	1790.6	1607.7	1960.3	2358.3	2027.6	2099.5	1457.4	1885.3	4,623	454	6	50,20	6
FALSE	Master Protein	P70297	signal transducing adapter molecule 1 [OS=Mus musculus]	16	7	22	7	1	548	59,7	4,84	High	High	High	High	High	High	High	High	High	High	1.079	1.024	1.123	1.174	1.122	1.172	1.102	1.286	1551.5	1674.1	1588.9	1742	1822.1	1740.9	1818.1	1709.6	1995.8	2,162	453	7	45,41	7
FALSE	Master Protein	Q3UGR5-1	haloacid dehalogenase-like hydrolase domain-containing protein 2 [OS=Mus musculus]	39	5	19	5	1	259	28,7	6,05	High	High	High	High	High	High	High	High	High	High	0.915	0.854	0.772	0.976	0.888	0.872	0.768	0.888	1522.5	1392.7	1300.4	1175.2	1485.7	1351.3	1326.9	1169.8	1351.9	1,512	453	5	49,11	5
FALSE	Master Protein	P55088	Aquaporin-4 OS=Mus musculus GN=Aqp4 PE=1 SV=2	18	6	38	6	1	323	34,4	7,42	High	High	High	High	High	High	High	High	High	High	0.808	1.003	0.672	0.917	1.086	0.909	0.783	0.987	5338.9	4315.6	5354.3	3585.6	4897.4	5797.4	4850.5	4180	5268.9	3,329	453	6	63,21	6
FALSE	Master Protein	A2AJA9	Uncharacterized protein C9orf172 homolog OS=Mus musculus GN=Gm996 PE=1 SV=1	17	12	39	12	1	974	107,1	9,11	High	High	High	High	High	High	High	High	High	High	0.982	1.029	0.934	1.099	1.03	1.018	1.165	1.047	3704.9	3638.6	3813.7	3460.3	4072.2	3815.8	3771.3	4316.2	3879	0,778	452	11	76,37	12
FALSE	Master Protein	Q3UVX5-1	Metabotropic glutamate receptor 5 [OS=Mus musculus]	10	12	37	10	1	1203	131,8	7,84	High	High	High	High	High	High	High	High	High	High	1.054	1.126	0.947	0.939	1.054	1.054	1.235	0.912	2732.8	2880.4	3078.4	2587.7	2567.3	2879.9	2879.3	3374.8	2493.3	0,668	452	12	61,66	12
FALSE	Master Protein	Q921H8	3-ketoacyl-CoA thiolase A, peroxisomal [OS=Mus musculus]	32	8	22	8	1	424	43,9	8,44	High	High	High	High	High	High	High	High	High	High	1.08	1.057	1.171	1.136	1.046	1.124	0.956	1.2	1897.6	2049.1	2005.6	2221.5	2155.8	1985.6	2133.7	1814	2277.8	2,162	452	7	50,03	8
FALSE	Master Protein	P47802	Metaxin-1 OS=Mus musculus GN=Mtx1 PE=1 SV=1	30	9	31	9	1	317	35,6	6,18	High	High	High	High	High	High	High	High	High	High	0.919	0.949	1.038	0.968	0.92	0.956	1.018	0.868	2491.2	2290.6	2363.9	2585.5	2412.2	2291.2	2382.5	2535.5	2161.4	2,728	452	8	55,31	9
FALSE	Master Protein	P47809	Dual specificity mitogen-activated protein kinase kinase 4 [OS=Mus musculus]	18,639798488665	6	21	6	1	397	44,1	8,07	High	High	High	High	High	High	High	High	High	High	0.973	0.978	0.861	1.094	1.049	1.05	0.95	1.045	2653.1	2581.5	2594.5	2284.4	2903.2	2784.2	2786.2	2519.7	2771.7	0,978	451	6	46,60	6
FALSE	Master Protein	Q8VCW8	Acyl-CoA synthetase family member 2, mitochondrial [OS=Mus musculus]	13	5	22	5	1	615	67,9	8,18	High	High	High	High	High	High	High	High	High	High	0.859	0.894	0.83	0.922	0.934	0.932	0.893	1.107	2085.4	1791.6	1863.6	1731	1923.2	1947.6	1943.9	1862.8	2309.4	1,009	451	5	49,55	5
FALSE	Master Protein	Q8BW96	Calcium/calmodulin-dependent protein kinase type 1D OS=Mus musculus GN=Camk1d PE=1 SV=2	27	8	28	4	1	385	42,9	7,17	High	High	High	High	High	High	High	High	High	High	0.928	0.947	0.978	0.947	0.974	1.032	1.022	1.175	1576.4	1462.9	1492.1	1542.1	1492.6	1535.8	1626.3	1610.6	1852.8	1,565	449	7	59,39	8
FALSE	Master Protein	E9PV24	Fibrinogen alpha chain [OS=Mus musculus]	12	8	35	8	1	789	87,4	6,11	High	High	High	High	High	High	High	High	High	High	0.785	1.066	1.008	1.028	0.943	0.987	1.155	0.872	3581.2	2812.1	3817.4	3609.4	3680.2	3378.4	3534.8	4138.1	3122.9	0,891	448	7	65,85	8
FALSE	Master Protein	Q91YH5	Atlastin-3 OS=Mus musculus GN=Atl3 PE=1 SV=1	26	10	26	9	1	541	60,5	6,10	High	High	High	High	High	High	High	High	High	High	0.906	0.865	1.124	0.868	0.918	0.861	0.955	0.878	2654.7	2404.9	2296.3	2984.4	2303	2438.1	2285	2535.3	2331.8	1,264	448	9	57,53	10
FALSE	Master Protein	Q8BG05	Heterogeneous nuclear ribonucleoprotein A3 OS=Mus musculus GN=Hnrnpa3 PE=1 SV=1	18	7	36	6	1	379	39,6	9,01	High	High	High	High	High	High	High	High	High	High	0.898	0.904	1.045	1.015	0.928	1.062	0.975	1.048	2065.3	1854.4	1868	2157.7	2097.3	1915.6	2193	2012.7	2164.4	1,994	448	7	69,73	7
FALSE	Master Protein	Q3UYC0	Protein phosphatase 1H OS=Mus musculus GN=Ppm1h PE=1 SV=1	25	9	27	9	1	513	56,3	6,73	High	High	High	High	High	High	High	High	High	High	1.016	0.95	1.113	1.189	1.082	1.055	1.001	1.141	1729.4	1756.8	1643.1	1925.5	2056.1	1871.4	1823.9	1730.7	1973.9	1,649	447	8	55,31	9
FALSE	Master Protein	Q9ES28	Rho guanine nucleotide exchange factor 7 OS=Mus musculus GN=Arhgef7 PE=1 SV=2	18,677494199536	12	25	9	1	862	97,0	6,80	High	High	High	High	High	High	High	High	High	High	0.975	0.994	1.012	0.983	0.966	0.963	1.025	1.008	1828.2	1781.6	1816.4	1849.5	1797.2	1765.1	1760.7	1873.1	1842.1	0,723	446	11	54,11	12
FALSE	Master Protein	O35678-1	monoglyceride lipase [OS=Mus musculus]	38	9	30	9	1	303	33,4	7,15	High	High	High	High	High	High	High	High	High	High	1.125	1.264	0.981	1.111	1.182	1.189	1.264	1.117	2298	2586.3	2904.6	2253.5	2553.5	2716.3	2732.8	2903.9	2565.8	4,275	446	9	57,89	9
FALSE	Master Protein	Q9DC70	NADH dehydrogenase [ubiquinone] iron-sulfur protein 7, mitochondrial OS=Mus musculus GN=Ndufs7 PE=1 SV=1	34,375	7	41	7	1	224	24,7	9,92	High	High	High	High	High	High	High	High	High	High	0.991	0.941	0.92	0.872	0.939	0.876	0.886	0.958	2385.5	2364.4	2245.4	2193.7	2080.8	2239.9	2089.5	2113.8	2285.4	4,179	446	7	61,60	7
FALSE	Master Protein	Q9D0L7	Armadillo repeat-containing protein 10 OS=Mus musculus GN=Armc10 PE=1 SV=1	23	4	20	4	1	306	33,3	7,99	High	High	High	High	High	High	High	High	High	High	0.926	0.94	1.003	1.014	0.922	0.973	1.059	0.992	1882.2	1743.6	1769.5	1887	1908.3	1736.2	1831.1	1993.1	1866.5	1,929	445	4	47,57	4
FALSE	Master Protein	Q61290	Voltage-dependent R-type calcium channel subunit alpha-1E [OS=Mus musculus]	9,6830985915493	15	34	14	1	2272	257,1	8,18	High	High	High	High	High	High	High	High	High	High	1.086	1.056	1.053	0.933	0.946	1.064	1.229	0.976	4556.7	4948.1	4811.4	4800.4	4251.2	4309.7	4846.6	5599.8	4448.6	0,443	445	10	77,80	15
FALSE	Master Protein	Q921F2	TAR DNA-binding protein 43 OS=Mus musculus GN=Tardbp PE=1 SV=1	22	7	24	7	1	414	44,5	6,70	High	High	High	High	High	High	High	High	High	High	0.927	1.035	0.954	0.961	0.942	1.07	0.946	0.944	2299.6	2132.2	2379.7	2194	2209.8	2166.2	2460.5	2175.4	2169.6	2,162	443	7	50,75	7
FALSE	Master Protein	Q6PDI5-1	Proteasome-associated protein ECM29 homolog [OS=Mus musculus]	11	13	30	13	1	1840	203,6	7,06	High	High	High	High	High	High	High	High	High	High	0.87	0.931	1.017	1.019	0.999	0.953	0.993	1.002	2300.2	2001.1	2141	2339.6	2343.2	2298.9	2191.9	2285.2	2305.6	0,337	443	10	62,64	13
FALSE	Master Protein	O70439	Syntaxin-7 OS=Mus musculus GN=Stx7 PE=1 SV=3	39	7	31	7	1	261	29,8	5,78	High	High	High	High	High	High	High	High	High	High	0.959	0.985	0.882	1.041	1.043	0.949	1.109	0.896	3261.1	3126.1	3210.6	2877.9	3394.7	3401.9	3093.8	3616.6	2922.3	4,412	442	7	61,10	7
FALSE	Master Protein	P62881	Guanine nucleotide-binding protein subunit beta-5 OS=Mus musculus GN=Gnb5 PE=1 SV=1	24	12	48	12	1	395	43,5	6,46	High	High	High	High	High	High	High	High	High	High	1.069	0.934	1.194	0.982	1	1.013	0.956	0.988	5284.8	5650.7	4935	6310.6	5189	5284.6	5355.9	5050	5218.9	5,31	442	11	80,00	12
FALSE	Master Protein	Q80TR1-1	Adhesion G protein-coupled receptor L1 [OS=Mus musculus]	10	9	25	9	1	1466	161,6	6,48	High	High	High	High	High	High	High	High	High	High	0.988	0.979	1.025	1.041	1.001	0.976	1.178	0.938	2216.6	2190.3	2169.7	2272.6	2307.4	2218.5	2162.7	2610.9	2078	0,46	442	8	56,85	9
FALSE	Master Protein	P15209	BDNF/NT-3 growth factors receptor [OS=Mus musculus]	18	11	38	3	1	821	92,1	6,55	High	High	High	High	High	High	High	High	High	High	1.091	1.164	1.022	1.098	1.101	1.085	1.346	1.143	939.8	1025.2	1093.6	960.9	1032.3	1034.8	1019.5	1265.4	1074.3	1,015	440	10	83,83	11
FALSE	Master Protein	Q78IK4	MICOS complex subunit MIC27 [OS=Mus musculus]	44	8	27	8	1	265	29,2	9,31	High	High	High	High	High	High	High	High	High	High	0.914	0.893	0.961	0.969	0.921	0.888	1.003	0.919	2536.3	2318.9	2264.6	2437.2	2458.3	2335.9	2253.4	2544.8	2331.5	3,467	440	8	52,26	8
FALSE	Master Protein	Q5PR73	GTP-binding protein Di-Ras2 OS=Mus musculus GN=Diras2 PE=1 SV=1	42	9	28	6	1	199	22,5	8,76	High	High	High	High	High	High	High	High	High	High	1.072	1.092	1.033	1.085	1.095	1.025	1.049	1.077	2411.5	2584.9	2632.3	2490	2617.5	2641	2471.9	2528.7	2597.3	3,642	440	9	46,08	8
FALSE	Master Protein	Q9CWS0	N(G),N(G)-dimethylarginine dimethylaminohydrolase 1 [OS=Mus musculus]	38	11	31	10	1	285	31,4	5,97	High	High	High	High	High	High	High	High	High	High	1.101	1.01	1.049	1.052	1.057	1.079	0.779	1.182	1648.9	1815.5	1665.6	1729	1734.7	1742.6	1778.9	1284.8	1949.2	3,281	439	10	46,95	10
FALSE	Master Protein	Q5M8N0	CB1 cannabinoid receptor-interacting protein 1 [OS=Mus musculus]	42	4	20	4	1	164	18,6	7,96	High	High	High	High	High	High	High	High	High	High	1.018	1.087	1.081	1.242	1.141	1.107	1.004	1.219	1629.9	1658.4	1772.5	1761.6	2024.1	1859.8	1803.5	1635.9	1986.2	1,848	439	4	59,60	4
FALSE	Master Protein	P62482	Voltage-gated potassium channel subunit beta-2 OS=Mus musculus GN=Kcnab2 PE=1 SV=1	43	11	35	11	1	367	41,0	9,00	High	High	High	High	High	High	High	High	High	High	1.022	0.96	1.004	0.96	0.944	0.963	0.822	0.933	3120.1	3189.8	2993.9	3133.9	2995.1	2944.5	3006.2	2563.8	2911.1	2,728	438	11	58,14	11
FALSE	Master Protein	P63216	Guanine nucleotide-binding protein G(I)/G(S)/G(O) subunit gamma-3 OS=Mus musculus GN=Gng3 PE=1 SV=1	80	5	26	5	1	75	8,3	7,78	High	High	High	High	High	High	High	High	High	High	1.124	1.232	0.978	1.018	1.071	1.097	1.219	1.001	1794.4	2017.3	2210.1	1754.6	1826.1	1922.5	1967.9	2188	1796.8	14,849	438	5	49,28	5
FALSE	Master Protein	P23116	Eukaryotic translation initiation factor 3 subunit A [OS=Mus musculus]	17,1875	19	50	19	1	1344	161,8	6,77	High	High	High	High	High	High	High	High	High	High	0.938	0.931	1.013	0.977	0.924	0.935	0.888	0.959	5454.5	5114.6	5077.3	5523.5	5326.9	5041.7	5102.2	4845.6	5232.2	0,79	438	17	90,35	18
FALSE	Master Protein	P84309	Adenylate cyclase type 5 OS=Mus musculus GN=Adcy5 PE=1 SV=2	12,202852614897	14	46	8	1	1262	139,0	7,06	High	High	High	High	High	High	High	High	High	High	1.043	1.175	1.036	1.056	1.199	1.11	1.026	1.141	1822.2	1900	2141.9	1888.1	1924.2	2183.9	2022.7	1868.9	2078.6	0,778	437	13	82,25	14
FALSE	Master Protein	Q60714	Long-chain fatty acid transport protein 1 OS=Mus musculus GN=Slc27a1 PE=1 SV=1	16,71826625387	7	23	6	1	646	71,2	8,38	High	High	High	High	High	High	High	High	High	High	0.937	1.107	1.056	1.127	1.287	1.034	1.376	1.05	1643	1538.8	1818.2	1735	1852.2	2114.7	1699.6	2261.2	1725.4	0,968	437	6	47,45	7
FALSE	Master Protein	Q9Z1Q9	Valine--tRNA ligase [OS=Mus musculus]	13	12	31	12	1	1263	140,1	7,77	High	High	High	High	High	High	High	High	High	High	0.979	0.938	1.12	1.044	1.004	0.962	0.897	1.004	2607.9	2553.8	2446.4	2921.4	2723.8	2619.5	2509.5	2338.1	2618.2	0,605	437	11	59,40	12
FALSE	Master Protein	Q6PER3	Microtubule-associated protein RP/EB family member 3 [OS=Mus musculus]	35	9	38	7	1	281	31,9	5,54	High	High	High	High	High	High	High	High	High	High	1.023	0.984	1.008	1.116	1.101	1.069	0.992	1.153	2228.9	2280.5	2193.1	2247.8	2487.9	2453.4	2382.5	2211.3	2570.1	3,281	436	9	68,71	9
FALSE	Master Protein	P29758	Ornithine aminotransferase, mitochondrial OS=Mus musculus GN=Oat PE=1 SV=1	17	5	19	5	1	439	48,3	6,62	High	High	High	High	High	High	High	High	High	High	0.97	0.963	0.927	0.983	0.861	0.906	0.77	0.963	2196.7	2130.9	2114.7	2036.7	2160.3	1890.8	1990.9	1692.2	2114.6	1,031	435	4	45,76	5
FALSE	Master Protein	Q9D379	epoxide hydrolase 1 [OS=Mus musculus]	23	10	37	10	1	455	52,5	8,35	High	High	High	High	High	High	High	High	High	High	0.71	0.688	0.764	0.755	0.712	0.697	0.771	0.681	3920.5	2784.7	2696.4	2994.3	2958.8	2790.8	2733.8	3023.1	2669	2,162	435	10	60,88	10
FALSE	Master Protein	P43035-1	Platelet-activating factor acetylhydrolase IB subunit alpha [OS=Mus musculus]	36	12	36	11	1	410	46,6	7,37	High	High	High	High	High	High	High	High	High	High	1.005	1.069	0.981	1.06	1.049	0.999	0.929	1.078	3269.3	3285.3	3495	3208.1	3466.9	3428.8	3266.5	3036.7	3525.6	2,03	434	10	64,83	12
FALSE	Master Protein	P35980	60S ribosomal protein L18 OS=Mus musculus GN=Rpl18 PE=1 SV=3	25,531914893617	5	31	5	1	188	21,6	11,78	High	High	High	High	High	High	High	High	High	High	0.877	0.924	0.825	1.013	0.986	0.869	0.936	0.827	2048.8	1797.5	1893.4	1689.4	2075.7	2020.7	1780.9	1917.3	1693.6	4,995	434	5	44,64	5
FALSE	Master Protein	Q99PT1	Rho GDP-dissociation inhibitor 1 OS=Mus musculus GN=Arhgdia PE=1 SV=3	31	6	27	6	1	204	23,4	5,20	High	High	High	High	High	High	High	High	High	High	0.985	0.935	0.961	0.915	0.93	0.871	0.638	0.997	3389.2	3337.7	3167.2	3255.4	3100	3151.8	2951.2	2161.3	3378.1	3,642	434	6	54,08	6
FALSE	Master Protein	Q5IRJ6	zinc transporter 9 [OS=Mus musculus]	15	8	25	8	1	567	62,8	8,69	High	High	High	High	High	High	High	High	High	High	0.882	0.922	0.909	0.915	0.826	0.921	1.042	0.781	2603.3	2296.6	2399	2366.9	2381.6	2150.2	2397.4	2712.8	2034.1	1,054	434	8	44,08	8
FALSE	Master Protein	P21447	Multidrug resistance protein 1A OS=Mus musculus GN=Abcb1a PE=1 SV=3	16	16	34	15	1	1276	140,6	8,85	High	High	High	High	High	High	High	High	High	High	0.991	1.023	0.985	1.014	0.948	0.951	1.21	0.881	3258.5	3230.2	3334.7	3209.5	3305.4	3090.2	3100.4	3942.2	2869.9	0,736	434	14	60,10	16
FALSE	Master Protein	B0F2B4	Neuroligin 4-like [OS=Mus musculus]	7	5	29	2	1	945	97,3	6,32	High	High	High	High	High	High	High	High	High	High	1.103	1.053	1.064	1.145	1.243	1.092	1.024	0.953	416.6	459.3	438.6	443.2	476.9	518	454.7	426.7	396.9	0,604	434	4	64,85	5
FALSE	Master Protein	O35083	1-acyl-sn-glycerol-3-phosphate acyltransferase alpha [OS=Mus musculus]	20	4	12	4	1	285	31,7	9,14	High	High	High	High	High	High	High	High	High	High	1.048	0.992	0.978	0.965	0.925	1	0.957	0.86	620.9	650.5	616.1	607.5	599.1	574.2	620.6	594	534	0,968	434	4	35,86	4
FALSE	Master Protein	Q8JZU2	Tricarboxylate transport protein, mitochondrial OS=Mus musculus GN=Slc25a1 PE=1 SV=1	28	9	37	9	1	311	33,9	9,89	High	High	High	High	High	High	High	High	High	High	0.893	1.058	0.863	0.999	1.011	0.91	1.066	0.882	4088.9	3651	4326	3527.6	4083.6	4133.3	3720.1	4358.4	3606	3,642	433	9	60,68	9
FALSE	Master Protein	Q9R0N5	Synaptotagmin-5 [OS=Mus musculus]	15	6	44	3	1	386	43,1	9,60	High	High	High	High	High	High	High	High	High	High	0.954	0.96	1.07	1.072	0.974	0.993	1.168	0.946	406.7	387.9	390.5	435.1	435.9	396.3	403.8	475.2	384.9	1,291	433	6	69,74	6
FALSE	Master Protein	Q6PGF7	Exocyst complex component 8 OS=Mus musculus GN=Exoc8 PE=1 SV=1	19	8	20	8	1	716	81,0	5,40	High	High	High	High	High	High	High	High	High	High	0.961	0.935	1.041	1.106	0.984	1.017	1.055	1.015	1260.9	1211.9	1178.4	1312.2	1394.8	1240.6	1281.7	1330.8	1279.6	0,585	432	8	46,52	8
FALSE	Master Protein	Q80UG5	Septin-9 OS=Mus musculus GN=Sept9 PE=1 SV=1	23	12	38	12	1	583	65,5	8,90	High	High	High	High	High	High	High	High	High	High	1.05	0.975	1.007	1.005	1.012	1.068	0.996	1.132	4160.5	4368.2	4058	4188.5	4180.2	4210.4	4444	4144.9	4711.1	1,075	432	12	69,68	12
FALSE	Master Protein	Q922Q8	Leucine-rich repeat-containing protein 59 OS=Mus musculus GN=Lrrc59 PE=1 SV=1	35	11	37	11	1	307	34,9	9,52	High	High	High	High	High	High	High	High	High	High	0.896	0.974	1.051	0.846	0.907	0.874	0.97	0.835	3277.4	2937.5	3191.1	3446.1	2771.3	2971.3	2864.7	3177.8	2736	4,275	431	10	58,06	11
FALSE	Master Protein	Q71M36	Chondroitin sulfate proteoglycan 5 OS=Mus musculus GN=Cspg5 PE=1 SV=2	15	7	24	7	1	566	60,4	4,54	High	High	High	High	High	High	High	High	High	High	1.072	1.016	1.008	0.943	0.936	1.001	1.296	0.877	2151.8	2307.7	2186.1	2168.7	2029.4	2014	2154.7	2787.7	1887.4	2,162	430	7	46,28	7
FALSE	Master Protein	Q3TVA9	Coiled-coil domain-containing protein 136 OS=Mus musculus GN=Ccdc136 PE=1 SV=2	10	9	23	9	1	1136	131,8	4,84	High	High	High	High	High	High	High	High	High	High	0.986	1.057	0.923	1.039	0.997	1.022	1.033	0.948	2685.5	2648.3	2838.3	2479	2791.2	2677	2744.4	2774.9	2545.1	0,415	429	9	57,50	9
FALSE	Master Protein	Q5HZI9	Solute carrier family 25 member 51 [OS=Mus musculus]	29	7	27	7	1	298	33,7	9,66	High	High	High	High	High	High	High	High	High	High	0.958	1.067	0.847	1.045	1.061	0.978	1.106	0.975	1890.6	1810.9	2017.8	1600.9	1976.5	2006.5	1849.9	2090.2	1842.5	2,162	429	5	49,75	7
FALSE	Master Protein	P14206	40S ribosomal protein SA OS=Mus musculus GN=Rpsa PE=1 SV=4	38	8	28	8	1	295	32,8	4,87	High	High	High	High	High	High	High	High	High	High	0.922	0.934	0.947	0.936	0.911	0.923	0.925	1.078	2212.8	2039.9	2067.2	2094.9	2072	2016.5	2042.2	2047.2	2384.6	3,642	429	8	59,43	8
FALSE	Master Protein	P62082	40S ribosomal protein S7 OS=Mus musculus GN=Rps7 PE=2 SV=1	45,360824742268	8	34	8	1	194	22,1	10,10	High	High	High	High	High	High	High	High	High	High	0.961	1.091	0.907	0.773	0.781	0.867	0.891	1.048	3493.4	3357	3809.7	3167.6	2701.1	2728.8	3028.4	3112	3661.4	9	429	7	59,24	8
FALSE	Master Protein	O35465	Peptidyl-prolyl cis-trans isomerase FKBP8 OS=Mus musculus GN=Fkbp8 PE=1 SV=2	26	7	27	7	1	402	43,5	5,16	High	High	High	High	High	High	High	High	High	High	0.983	0.969	0.928	1	0.973	1.005	1.075	0.925	1514.3	1489.1	1467.9	1405.6	1514.8	1473.1	1522.6	1627.6	1400	1,61	429	6	48,90	7
FALSE	Master Protein	Q8R2Y0-1	Monoacylglycerol lipase ABHD6 [OS=Mus musculus]	17	5	27	5	1	336	38,2	8,47	High	High	High	High	High	High	High	High	High	High	0.968	1.023	1.031	1.035	1.004	0.996	1.222	1.012	2696.8	2610.4	2760.2	2779.2	2790.7	2706.7	2685.5	3295.1	2730.3	1,512	428	5	48,70	5
FALSE	Master Protein	P28665	Murinoglobulin-1 OS=Mus musculus GN=Mug1 PE=1 SV=3	8	10	32	10	1	1476	165,2	6,42	High	High	High	High	High	High	High	High	High	High	0.76	0.964	1.052	1.195	1.017	1.095	1.367	1.201	2977.1	2261.7	2868.8	3130.6	3556.8	3027.6	3261.1	4069.2	3575.1	0,401	428	9	57,10	10
FALSE	Master Protein	P14211	Calreticulin OS=Mus musculus GN=Calr PE=1 SV=1	39	16	45	16	1	416	48,0	4,49	High	High	High	High	High	High	High	High	High	High	0.973	0.959	0.824	0.846	0.844	0.944	0.624	1.03	8311.2	8084.1	7968.7	6851	7029.4	7012.3	7842.9	5188.9	8563.3	4,623	428	14	91,46	16
FALSE	Master Protein	P51410	60S ribosomal protein L9 [OS=Mus musculus]	43	5	22	5	1	192	21,9	9,95	High	High	High	High	High	High	High	High	High	High	1	0.954	0.936	0.91	0.892	0.879	0.871	0.813	2580.7	2582	2462.6	2416.6	2348.7	2302.6	2269.5	2246.7	2097.3	3,329	428	5	49,83	5
FALSE	Master Protein	P56695	Wolframin OS=Mus musculus GN=Wfs1 PE=1 SV=1	18,314606741573	13	37	13	1	890	100,5	7,97	High	High	High	High	High	High	High	High	High	High	0.974	0.962	0.936	1.012	0.932	0.949	1.064	0.889	3605.4	3512.5	3467	3374.1	3649.6	3359.6	3422	3835.8	3206.2	1,121	428	13	68,97	13
FALSE	Master Protein	E9Q8I9	Protein furry homolog OS=Mus musculus GN=Fry PE=1 SV=1	6	15	31	15	1	3020	338,9	6,01	High	High	High	High	High	High	High	High	High	High	1.045	1.122	1.146	1.057	1.143	1.073	1.288	1.093	2640.3	2759.8	2961.8	3026.6	2791.8	3018.1	2833.2	3400.1	2887	0,251	427	12	59,74	15
FALSE	Master Protein	O35874	neutral amino acid transporter A [OS=Mus musculus]	21	8	27	7	1	532	56,0	5,87	High	High	High	High	High	High	High	High	High	High	0.825	0.898	0.865	0.845	0.851	0.843	0.974	0.775	3454.5	2849.6	3103.7	2987.6	2920	2938.1	2911.5	3365.2	2678.2	2,728	426	8	58,98	8
FALSE	Master Protein	P11438	Lysosome-associated membrane glycoprotein 1 OS=Mus musculus GN=Lamp1 PE=1 SV=2	11	4	25	4	1	406	43,8	8,40	High	High	High	High	High	High	High	High	High	High	0.658	0.822	0.535	0.646	0.824	0.679	0.836	0.654	2619.8	1724.8	2153.5	1401	1691.1	2157.8	1779.2	2190	1713.8	0,931	426	4	42,45	3
FALSE	Master Protein	Q9D1T0	Leucine-rich repeat and immunoglobulin-like domain-containing nogo receptor-interacting protein 1 OS=Mus musculus GN=Lingo1 PE=1 SV=1	23	12	27	12	1	614	69,1	8,31	High	High	High	High	High	High	High	High	High	High	0.979	1.02	1.055	1.063	1	1.005	1.185	0.999	2753.5	2696.5	2809.9	2906.3	2926.7	2753.5	2768.2	3262.8	2751.2	1,412	426	11	52,96	12
FALSE	Master Protein	P00397	Cytochrome c oxidase subunit 1 OS=Mus musculus GN=Mtco1 PE=1 SV=2	13	4	22	4	1	514	56,9	6,70	High	High	High	High	High	High	High	High	High	High	0.879	1.25	0.668	1.129	1.12	0.88	1.197	0.795	1872.1	1645.9	2340	1250.6	2114.4	2096.7	1647.2	2240.3	1488	4,012	426	4	46,20	4
FALSE	Master Protein	Q9CQN1	heat shock protein 75 kDa, mitochondrial [OS=Mus musculus]	9	6	35	5	1	706	80,2	6,68	High	High	High	High	High	High	High	High	High	High	1.025	0.947	0.893	1.04	0.868	0.951	0.926	1.068	2481	2542.6	2348.4	2214.9	2580.1	2154.5	2359.1	2298.4	2650.7	0,435	426	6	56,13	5
FALSE	Master Protein	Q00612	Glucose-6-phosphate 1-dehydrogenase X OS=Mus musculus GN=G6pdx PE=1 SV=3	19	8	26	8	1	515	59,2	6,49	High	High	High	High	High	High	High	High	High	High	0.923	0.92	0.892	0.92	0.91	0.936	0.681	1.014	2933.6	2707.6	2699.2	2617.5	2698.8	2670.7	2746.6	1997.3	2973.5	0,778	425	7	53,95	8
FALSE	Master Protein	O88569	heterogeneous nuclear ribonucleoproteins A2/B1 [OS=Mus musculus]	26	11	54	9	1	353	37,4	8,95	High	High	High	High	High	High	High	High	High	High	0.939	0.884	1.107	0.984	0.962	1.161	0.954	1.119	3109.3	2920.5	2748.2	3441.2	3059.7	2992.2	3608.7	2967	3477.9	4,012	425	11	84,95	11
FALSE	Master Protein	Q9JKR6	Hypoxia up-regulated protein 1 [OS=Mus musculus]	16	10	22	10	1	999	111,1	5,19	High	High	High	High	High	High	High	High	High	High	0.958	0.926	0.954	0.859	0.813	0.863	0.701	0.954	2743.5	2627.8	2541	2618.6	2357.6	2230.4	2366.7	1922.6	2618.6	0,585	424	9	52,28	10
FALSE	Master Protein	P42567	Epidermal growth factor receptor substrate 15 OS=Mus musculus GN=Eps15 PE=1 SV=1	13	9	22	9	1	897	98,4	4,60	High	High	High	High	High	High	High	High	High	High	1.043	0.931	1.068	1.095	1.088	1.131	0.981	1.092	2929.3	3055.8	2726.9	3128.7	3207.8	3187.1	3313	2872.9	3200.2	0,695	423	9	47,79	9
FALSE	Master Protein	P56391	Cytochrome c oxidase subunit 6B1 [OS=Mus musculus]	69	6	47	6	1	86	10,1	8,72	High	High	High	High	High	High	High	High	High	High	1.057	0.937	1.037	0.972	1.041	1.007	0.934	0.85	4981	5263.8	4668.2	5167.3	4839.7	5185.9	5017.9	4651.7	4233.5	25,827	423	6	72,96	6
FALSE	Master Protein	Q5SWU9-1	Acetyl-CoA carboxylase 1 [OS=Mus musculus]	8	14	29	14	1	2345	265,1	6,39	High	High	High	High	High	High	High	High	High	High	0.952	0.976	1.084	1.059	0.988	0.98	0.979	1.011	2274.8	2164.7	2220.2	2466.7	2409.1	2247.9	2229.7	2228	2300	0,269	422	13	60,61	14
FALSE	Master Protein	Q9Z2G6	Protein sel-1 homolog 1 OS=Mus musculus GN=Sel1l PE=1 SV=2	11	6	17	6	1	790	88,3	5,57	High	High	High	High	High	High	High	High	High	High	0.877	1.027	0.947	0.866	0.919	0.947	1.096	0.86	1653.5	1450.2	1698.4	1565.7	1431.4	1520.3	1565.6	1812.3	1421.3	0,468	422	5	41,45	6
FALSE	Master Protein	P47962	60S ribosomal protein L5 [OS=Mus musculus]	28	11	35	11	1	297	34,4	9,77	High	High	High	High	High	High	High	High	High	High	0.89	0.909	0.746	0.796	0.759	0.776	0.797	0.783	6183	5504.1	5620.3	4614	4922.3	4694.8	4796.8	4925.1	4842.3	4,995	421	10	67,46	11
FALSE	Master Protein	P14869	60S acidic ribosomal protein P0 OS=Mus musculus GN=Rplp0 PE=1 SV=3	27	7	32	7	1	317	34,2	6,25	High	High	High	High	High	High	High	High	High	High	0.886	1.011	0.971	0.973	0.982	0.879	0.826	1.068	2621.6	2323.8	2650.6	2544.3	2551.4	2574.5	2303.8	2166.6	2798.8	2,162	420	7	52,51	7
FALSE	Master Protein	Q8R3V5	Endophilin-B2 OS=Mus musculus GN=Sh3glb2 PE=1 SV=2	28,75	9	29	8	1	400	44,5	5,82	High	High	High	High	High	High	High	High	High	High	1.001	1.007	1.039	1.073	1.027	1.106	1.019	1.037	1271.8	1272.9	1280.5	1321.4	1364.6	1306.7	1407.2	1296.4	1319.3	2,02	420	8	53,79	9
FALSE	Master Protein	Q60996	Serine/threonine-protein phosphatase 2A 56 kDa regulatory subunit gamma isoform OS=Mus musculus GN=Ppp2r5c PE=1 SV=2	17,175572519084	8	29	7	1	524	60,8	6,64	High	High	High	High	High	High	High	High	High	High	0.998	1.097	0.915	1.019	1.096	1.041	0.978	1.133	2422.6	2416.9	2657.4	2215.9	2468.5	2654.7	2521.2	2368.4	2745.9	1,154	420	7	51,37	8
FALSE	Master Protein	Q9CQI6	coactosin-like protein [OS=Mus musculus]	30	4	20	4	1	142	15,9	5,40	High	High	High	High	High	High	High	High	High	High	1.103	1.019	1.17	1.216	1.146	1.111	0.964	1.201	1500.1	1654.8	1528.6	1754.5	1823.3	1719.1	1666.4	1446.6	1801.9	2,162	419	4	37,03	4
FALSE	Master Protein	O08756	3-hydroxyacyl-CoA dehydrogenase type-2 [OS=Mus musculus]	38	5	16	5	1	261	27,4	8,41	High	High	High	High	High	High	High	High	High	High	0.906	0.933	0.946	0.922	0.858	0.851	0.767	0.946	1177.8	1067.6	1098.6	1114.3	1085.8	1011.1	1002.1	903.6	1114.4	1,371	419	5	36,46	5
FALSE	Master Protein	Q8K3J1	NADH dehydrogenase [ubiquinone] iron-sulfur protein 8, mitochondrial [OS=Mus musculus]	31	7	30	7	1	212	24,0	6,21	High	High	High	High	High	High	High	High	High	High	1.019	0.886	0.826	0.943	0.937	0.843	0.704	0.922	3213.6	3275.8	2846.3	2654.7	3031.8	3010.5	2710.4	2262.4	2961.7	2,652	419	7	51,03	7
FALSE	Master Protein	B9EJ86	Oxysterol-binding protein-related protein 8 [OS=Mus musculus]	11	8	28	8	1	889	101,2	6,96	High	High	High	High	High	High	High	High	High	High	0.932	1.012	1.005	0.906	0.889	0.916	0.978	0.852	2538.3	2364.6	2567.8	2551.7	2298.9	2257.3	2324.4	2481.6	2161.7	0,509	418	8	52,09	8
FALSE	Master Protein	Q8CCB4	Vacuolar protein sorting-associated protein 53 homolog [OS=Mus musculus]	12	7	18	7	1	832	94,4	6,61	High	High	High	High	High	High	High	High	High	High	0.957	1.013	0.982	1.152	1.108	0.988	1.032	1.084	1814.3	1735.9	1837.8	1781.3	2090.4	2010.4	1791.9	1872.8	1966.8	0,48	418	7	42,13	7
FALSE	Master Protein	Q05793	Basement membrane-specific heparan sulfate proteoglycan core protein [OS=Mus musculus]	4	11	33	11	1	3707	398,0	6,32	High	High	High	High	High	High	High	High	High	High	1.027	0.998	1.085	1.003	1.053	1.043	1.226	0.929	2416.7	2481.3	2411.6	2621.5	2424.4	2545.5	2519.5	2963.6	2245.3	0,214	417	10	64,14	11
FALSE	Master Protein	P47753	F-actin-capping protein subunit alpha-1 OS=Mus musculus GN=Capza1 PE=1 SV=4	32	6	22	4	1	286	32,9	5,55	High	High	High	High	High	High	High	High	High	High	0.931	0.932	1.126	1.028	0.939	0.956	0.899	1.014	1529	1423.6	1425.6	1721.6	1571.7	1435.8	1462.1	1374.6	1549.8	1,955	416	6	50,34	6
FALSE	Master Protein	Q9CXW4	60S ribosomal protein L11 OS=Mus musculus GN=Rpl11 PE=1 SV=4	29	4	19	4	1	178	20,2	9,60	High	High	High	High	High	High	High	High	High	High	0.966	0.94	0.839	0.863	0.83	0.833	0.911	0.879	1999.5	1932.1	1879.8	1678.3	1725.9	1658.6	1665.4	1822.4	1758.3	2,594	416	4	39,16	4
FALSE	Master Protein	Q80UJ7	Rab3 GTPase-activating protein catalytic subunit OS=Mus musculus GN=Rab3gap1 PE=1 SV=4	15	11	27	11	1	981	110,1	5,73	High	High	High	High	High	High	High	High	High	High	1.058	0.967	0.951	0.921	0.951	1.043	0.964	0.915	3136	3318.1	3034.1	2982.8	2888.8	2982.8	3270.2	3022.4	2868.5	0,661	416	10	52,96	11
FALSE	Master Protein	Q9D710	Thioredoxin-related transmembrane protein 2 OS=Mus musculus GN=Tmx2 PE=1 SV=1	17	6	32	6	1	295	33,9	8,75	High	High	High	High	High	High	High	High	High	High	0.907	0.968	0.905	0.895	0.926	0.908	0.999	0.883	3403.1	3085.6	3293.6	3080.5	3045.3	3150.3	3090.9	3399.7	3006	1,783	416	6	56,66	6
FALSE	Master Protein	Q61016	guanine nucleotide-binding protein G(I)/G(S)/G(O) subunit gamma-7 [OS=Mus musculus]	63	4	26	4	1	68	7,5	8,51	High	High	High	High	High	High	High	High	High	High	1.085	0.959	1.069	0.933	0.994	1.05	0.84	0.886	2703.8	2932.4	2593.3	2890.3	2523.5	2686.9	2838.1	2271.6	2396.6	13,678	415	4	47,36	4
FALSE	Master Protein	Q9ESN9-1	C-Jun-amino-terminal kinase-interacting protein 3 [OS=Mus musculus]	7	8	24	7	1	1337	147,5	5,45	High	High	High	High	High	High	High	High	High	High	0.943	0.976	1.075	1.016	0.997	0.973	1.051	0.944	2532.9	2387.9	2472.2	2722.4	2573.2	2525.1	2464.6	2661.8	2392	0,422	415	6	48,48	8
FALSE	Master Protein	Q9R1P3	Proteasome subunit beta type-2 OS=Mus musculus GN=Psmb2 PE=1 SV=1	24	4	23	4	1	201	22,9	7,02	High	High	High	High	High	High	High	High	High	High	0.938	1.035	1.205	1.02	1.032	0.96	0.88	1.044	2284.8	2142.1	2365.9	2752.4	2329.7	2358.3	2193.5	2011.7	2384.7	1,424	415	4	48,87	4
FALSE	Master Protein	A2RT62	F-box/LRR-repeat protein 16 [OS=Mus musculus]	17	7	24	7	1	479	51,8	6,60	High	High	High	High	High	High	High	High	High	High	1.169	1.27	0.951	1.264	1.329	1.161	1.422	1.218	1717.9	2007.8	2181.4	1634.3	2172	2283.7	1994.2	2442.4	2091.7	1,424	414	7	52,41	7
FALSE	Master Protein	Q8VD04	GRIP1-associated protein 1 [OS=Mus musculus]	17	11	24	11	1	806	92,7	5,25	High	High	High	High	High	High	High	High	High	High	0.981	0.996	1.092	1.159	1.114	1.067	1.133	1.088	2059.3	2020.6	2050.6	2248.7	2386.1	2295	2197.6	2332.5	2240.4	0,61	413	11	51,66	11
FALSE	Master Protein	Q9ERG2	Striatin-3 OS=Mus musculus GN=Strn3 PE=1 SV=1	11	6	16	6	1	796	87,1	5,29	High	High	High	High	High	High	High	High	High	High	1.071	0.98	1.119	1.101	1.02	1.022	1.031	1.104	1406.1	1506.6	1378.5	1574	1548.7	1434	1437.1	1450	1552	0,607	413	6	35,45	6
FALSE	Master Protein	A2A5R2	Brefeldin A-inhibited guanine nucleotide-exchange protein 2 [OS=Mus musculus]	7	11	27	8	1	1792	202,1	6,55	High	High	High	High	High	High	High	High	High	High	1.01	1.035	1.058	1.114	1.126	1.042	1.071	1.069	1870.2	1888.7	1936.2	1978.3	2084	2105.9	1949.2	2003.4	1999.9	0,277	413	10	53,30	11
FALSE	Master Protein	Q9QYF9	Protein NDRG3 OS=Mus musculus GN=Ndrg3 PE=1 SV=1	31	7	30	7	1	375	41,5	5,25	High	High	High	High	High	High	High	High	High	High	1.009	1.109	1.009	1.13	1.242	1.053	1.165	1.149	2019.3	2037.1	2239.8	2037.5	2282.6	2509	2125.9	2353.2	2320	2,875	412	7	68,21	7
FALSE	Master Protein	Q922R8	Protein disulfide-isomerase A6 OS=Mus musculus GN=Pdia6 PE=1 SV=3	22	6	19	6	1	440	48,1	5,14	High	High	High	High	High	High	High	High	High	High	0.89	0.949	0.895	0.985	0.946	0.938	0.852	0.942	2252.1	2004.5	2136.4	2014.8	2217.6	2130.1	2111.7	1918.9	2121.6	1,346	412	6	50,22	6
FALSE	Master Protein	P62281	40S ribosomal protein S11 OS=Mus musculus GN=Rps11 PE=1 SV=3	44	8	46	8	1	158	18,4	10,30	High	High	High	High	High	High	High	High	High	High	0.999	1.087	0.951	0.897	0.928	0.913	1.009	0.884	5790.1	5785.8	6292.4	5507.8	5194.3	5374.4	5286.3	5842.3	5119.1	11,589	411	8	74,27	8
FALSE	Master Protein	Q99L13	3-hydroxyisobutyrate dehydrogenase, mitochondrial OS=Mus musculus GN=Hibadh PE=1 SV=1	31,044776119403	6	18	6	1	335	35,4	8,13	High	High	High	High	High	High	High	High	High	High	1.007	0.939	0.958	0.873	0.823	0.915	0.76	1	1940.6	1955	1822	1859.1	1693.9	1597.9	1775.3	1475.6	1941	2,384	411	6	45,25	6
FALSE	Master Protein	P54823	Probable ATP-dependent RNA helicase DDX6 [OS=Mus musculus]	28	10	24	9	1	483	54,2	8,66	High	High	High	High	High	High	High	High	High	High	0.944	0.991	1.047	0.98	0.927	0.975	0.902	1.011	1726	1628.6	1711.4	1807.2	1691.6	1600.1	1682.6	1557.6	1744.5	1,395	410	10	43,98	10
FALSE	Master Protein	Q922B2	Aspartate--tRNA ligase, cytoplasmic OS=Mus musculus GN=Dars PE=1 SV=2	18,562874251497	9	33	9	1	501	57,1	6,49	High	High	High	High	High	High	High	High	High	High	1.036	1.005	0.991	0.952	0.973	0.996	0.9	1.079	2595.4	2688.9	2609.4	2572.4	2471.6	2524.4	2584.2	2335.9	2801.5	1,031	410	8	51,80	9
FALSE	Master Protein	Q9CQ75	NADH dehydrogenase [ubiquinone] 1 alpha subcomplex subunit 2 OS=Mus musculus GN=Ndufa2 PE=1 SV=3	56	6	39	6	1	99	10,9	9,99	High	High	High	High	High	High	High	High	High	High	1.056	1.006	0.885	0.956	0.993	0.932	0.919	0.944	3084.4	3257.5	3103.6	2730.9	2948.2	3062.9	2874.5	2835.8	2912.1	6,743	409	6	59,77	6
FALSE	Master Protein	Q9WTX6	Cullin-1 OS=Mus musculus GN=Cul1 PE=1 SV=1	19	11	25	11	1	776	89,6	8,00	High	High	High	High	High	High	High	High	High	High	1.012	0.99	0.978	1.037	0.955	0.975	0.892	0.938	2646.2	2679.1	2619.7	2587.7	2745.2	2528	2579.2	2360.5	2483.2	0,741	409	9	47,06	11
FALSE	Master Protein	Q8CJ19-1	Protein-methionine sulfoxide oxidase MICAL3 [OS=Mus musculus]	6	10	31	10	1	1993	223,6	5,47	High	High	High	High	High	High	High	High	High	High	1.032	0.959	1.383	1.047	1.059	1.065	1.16	1.044	3249	3354.4	3115.8	4493.2	3400.8	3439.7	3458.9	3768.7	3392.1	0,235	409	9	59,11	10
FALSE	Master Protein	Q8R0Y8	Mitochondrial coenzyme A transporter SLC25A42 OS=Mus musculus GN=Slc25a42 PE=1 SV=1	26	6	20	6	1	318	35,2	10,05	High	High	High	High	High	High	High	High	High	High	0.981	1.017	0.957	1.06	1.002	1.011	1.21	0.962	1878.9	1842.9	1909.9	1798.2	1991.2	1883.4	1899.3	2273.6	1807.3	1,512	409	6	45,81	6
FALSE	Master Protein	Q9QZX7	Serine racemase OS=Mus musculus GN=Srr PE=1 SV=1	36	7	25	7	1	339	36,3	6,02	High	High	High	High	High	High	High	High	High	High	0.996	1.162	1.087	1.098	1.079	1.108	1.099	1.112	1668.3	1661	1938.6	1813.9	1832.5	1800.3	1848.6	1833.9	1855.7	2,384	408	7	52,13	7
FALSE	Master Protein	Q8BU33	Acetolactate synthase-like protein OS=Mus musculus GN=Ilvbl PE=1 SV=1	9	3	18	3	1	632	68,1	8,69	High	High	High	High	High	High	High	High	High	High	0.912	0.967	0.93	0.999	0.961	0.974	1.045	0.956	992.9	905.9	959.7	923.8	991.4	954	967.3	1037.2	949.2	0,359	408	3	50,27	3
FALSE	Master Protein	Q9Z140	Copine-6 [OS=Mus musculus]	22	12	41	11	1	557	61,7	5,59	High	High	High	High	High	High	High	High	High	High	1.107	1.17	1.078	1.195	1.252	1.143	1.197	1.073	3157.1	3496	3695	3404.5	3771.3	3951.6	3608.8	3779.6	3387.8	1,656	407	10	68,93	12
FALSE	Master Protein	Q8CHK3	Lysophospholipid acyltransferase 7 [OS=Mus musculus]	18,816067653277	6	24	6	1	473	53,4	8,69	High	High	High	High	High	High	High	High	High	High	0.901	1.036	0.926	1.044	1.052	1.052	1.106	0.856	1589.8	1432.2	1647.7	1471.9	1660	1672.7	1672.1	1758.5	1360.6	1,404	407	6	46,84	6
FALSE	Master Protein	Q61081	Hsp90 co-chaperone Cdc37 OS=Mus musculus GN=Cdc37 PE=1 SV=1	24	11	35	11	1	379	44,6	5,34	High	High	High	High	High	High	High	High	High	High	1.025	0.978	1.16	0.963	0.919	0.996	0.856	1.043	3986.4	4084.9	3898.4	4623.7	3839.5	3663.7	3970.1	3410.4	4156.4	6,943	407	10	70,27	11
FALSE	Master Protein	Q8BGD9	eukaryotic translation initiation factor 4B [OS=Mus musculus]	24	13	36	13	1	611	68,8	5,67	High	High	High	High	High	High	High	High	High	High	1.034	0.873	1.223	1.047	1.096	1.052	1.082	1.097	4282.8	4427.2	3738	5236.5	4484.3	4696	4505	4634.9	4699.3	2,384	407	12	75,02	13
FALSE	Master Protein	Q9CQF9	Prenylcysteine oxidase [OS=Mus musculus]	22	6	16	6	1	505	56,5	6,92	High	High	High	High	High	High	High	High	High	High	0.933	0.89	0.954	0.933	0.914	0.914	0.9	0.838	1958.9	1827.7	1743.7	1869.4	1828.2	1789.8	1790.2	1762.6	1641.2	0,931	406	6	42,84	6
FALSE	Master Protein	Q9R1Q9	V-type proton ATPase subunit S1 [OS=Mus musculus]	12	5	31	4	1	463	51,0	5,92	High	High	High	High	High	High	High	High	High	High	1.035	1.082	1.01	1.038	1.1	0.983	1.215	0.93	1683.7	1743.1	1821.9	1699.8	1747.2	1852.6	1655.6	2045.7	1566	0,995	405	5	41,48	5
FALSE	Master Protein	P09103	Protein disulfide-isomerase [OS=Mus musculus]	24	10	29	10	1	509	57,0	4,88	High	High	High	High	High	High	High	High	High	High	0.96	0.926	0.979	0.953	0.902	0.89	0.785	1.004	4789.6	4598.9	4437.3	4686.7	4566.6	4320.7	4264.2	3759.9	4810.6	0,884	404	10	62,24	10
FALSE	Master Protein	Q6VNB8	WD repeat and FYVE domain-containing protein 3 [OS=Mus musculus]	5,6157354618016	16	33	15	1	3508	392,1	6,80	High	High	High	High	High	High	High	High	High	High	0.999	1.001	1.13	1.036	1.026	1.056	1.109	1.027	3132.6	3129.3	3135.4	3538.4	3243.8	3213.1	3308.5	3473.4	3217.5	0,257	404	12	62,25	15
FALSE	Master Protein	Q3UHB8	Coiled-coil domain-containing protein 177 OS=Mus musculus GN=Ccdc177 PE=1 SV=1	14	9	26	9	1	706	79,8	10,80	High	High	High	High	High	High	High	High	High	High	1.038	1.059	1.201	1.115	1.338	1.21	1.52	1.259	1280.7	1329.3	1356.2	1538.3	1427.7	1713	1550.1	1946.2	1611.9	1,154	404	9	50,78	9
FALSE	Master Protein	P50544	Very long-chain specific acyl-CoA dehydrogenase, mitochondrial [OS=Mus musculus]	14	7	20	7	1	656	70,8	8,75	High	High	High	High	High	High	High	High	High	High	0.935	1.028	1.02	1.096	1.096	1.124	1.045	1.156	2563.3	2396.7	2634.9	2613.5	2808.9	2808.9	2881.5	2678.5	2963.2	0,708	404	7	43,58	7
FALSE	Master Protein	Q80U19-1	Disheveled-associated activator of morphogenesis 2 [OS=Mus musculus]	6	6	19	4	1	1115	128,3	6,92	High	High	High	High	High	High	High	High	High	High	1.038	0.889	1.389	0.933	0.956	1.152	1.04	1.069	1193.6	1238.8	1061.2	1658	1114	1141.2	1374.8	1241.5	1276.5	0,287	404	5	44,22	6
FALSE	Master Protein	P68037	Ubiquitin-conjugating enzyme E2 L3 [OS=Mus musculus]	56	5	26	5	1	154	17,9	8,51	High	High	High	High	High	High	High	High	High	High	1.03	0.975	1.106	1.059	1.002	0.965	0.858	1.149	2404.4	2475.6	2343.8	2659.3	2545.2	2410.2	2320.2	2063.8	2761.5	16,783	401	5	64,33	5
FALSE	Master Protein	B1AY13	Ubiquitin carboxyl-terminal hydrolase 24 [OS=Mus musculus]	5	11	26	10	1	2617	293,8	6,19	High	High	High	High	High	High	High	High	High	High	1.001	0.984	1.183	1.103	1.098	1.061	1.083	1.103	1736.8	1737.7	1709.5	2054.2	1915.6	1907.3	1843.1	1881.2	1916.3	0,183	401	10	49,49	11
FALSE	Master Protein	Q8R574	Phosphoribosyl pyrophosphate synthase-associated protein 2 [OS=Mus musculus]	29	8	25	6	1	369	40,9	7,17	High	High	High	High	High	High	High	High	High	High	1.06	0.998	1.14	1.14	1.089	1.099	0.975	1.086	996.6	1056.6	995	1136	1135.8	1085.6	1095.4	971.8	1082.7	1,894	399	8	51,13	8
FALSE	Master Protein	B2RXS4	Plexin-B2 OS=Mus musculus GN=Plxnb2 PE=1 SV=1	7	11	30	10	1	1842	206,1	5,87	High	High	High	High	High	High	High	High	High	High	0.963	1.088	0.947	1.091	1.063	1.046	1.171	1.032	2441.7	2352.5	2655.5	2311.6	2663.4	2595.9	2553.5	2860	2519.6	0,359	399	11	58,40	11
FALSE	Master Protein	Q8K221	Arfaptin-2 [OS=Mus musculus]	14	3	14	3	1	341	37,7	5,87	High	High	High	High	High	High	High	High	High	High	0.985	1.039	1.021	0.959	0.925	0.967	0.938	0.961	1041.7	1025.6	1082.4	1064.1	999.4	963.2	1007.2	976.7	1001.3	0,73	398	3	37,35	3
FALSE	Master Protein	Q91YS8	calcium/calmodulin-dependent protein kinase type 1 [OS=Mus musculus]	22	7	26	3	1	374	41,6	5,35	High	High	High	High	High	High	High	High	High	High	0.987	0.959	0.94	1.078	0.965	1.029	0.992	1.113	879	867.3	842.8	826.4	947.7	848	904.3	871.7	978.4	1,512	398	6	52,91	7
FALSE	Master Protein	Q922J3-1	CAP-Gly domain-containing linker protein 1 [OS=Mus musculus]	10,78360891445	12	24	11	1	1391	155,7	5,24	High	High	High	High	High	High	High	High	High	High	1.141	1.046	1.299	1.188	1.179	1.15	1.201	1.236	2996	3418.1	3132.7	3891.3	3560.1	3533.4	3445	3598.4	3702.5	0,311	397	10	55,97	12
FALSE	Master Protein	Q9WTR5	Cadherin-13 OS=Mus musculus GN=Cdh13 PE=1 SV=2	15,266106442577	7	30	7	1	714	78,1	5,12	High	High	High	High	High	High	High	High	High	High	1.084	1.053	1.085	0.99	1.002	1.044	1.158	0.925	1325.3	1436.2	1395.9	1437.3	1312.3	1327.9	1383.2	1534.5	1225.9	0,778	397	6	56,49	7
FALSE	Master Protein	Q3UVL4	Vacuolar protein sorting-associated protein 51 homolog OS=Mus musculus GN=Vps51 PE=1 SV=2	22	11	27	11	1	782	86,1	6,24	High	High	High	High	High	High	High	High	High	High	1.034	1.014	1.129	1.116	1.122	1.028	1.057	1.061	2443.9	2526.4	2478.4	2759.7	2726.9	2741.4	2511.2	2582.3	2594	0,823	395	8	59,89	11
FALSE	Master Protein	P16632-1	40S ribosomal protein S24 [OS=Mus musculus]	34	5	27	5	1	133	15,4	10,78	High	High	High	High	High	High	High	High	High	High	0.933	1.095	0.77	0.856	0.882	0.83	0.931	0.868	3079.2	2873.1	3373.2	2372	2636.7	2716.2	2556.4	2865.9	2673.4	9	394	5	45,29	5
FALSE	Master Protein	Q91VI7	Ribonuclease inhibitor OS=Mus musculus GN=Rnh1 PE=1 SV=1	24	8	25	8	1	456	49,8	4,78	High	High	High	High	High	High	High	High	High	High	1	0.955	0.985	1.004	0.961	1.027	0.884	0.964	2660.3	2660.9	2539.3	2620.5	2670.4	2557.8	2731.9	2352.6	2565.2	1,783	393	8	54,30	8
FALSE	Master Protein	Q9CR57	60S ribosomal protein L14 [OS=Mus musculus]	17	3	18	3	1	217	23,5	11,02	High	High	High	High	High	High	High	High	High	High	0.945	1.145	0.966	0.998	1.091	0.965	0.988	1.019	1250.8	1182	1432.2	1207.8	1248.1	1364.2	1207.6	1236	1274.3	2,162	393	3	38,95	3
FALSE	Master Protein	Q6IRU5	Clathrin light chain B OS=Mus musculus GN=Cltb PE=1 SV=1	35	9	39	9	1	229	25,2	4,63	High	High	High	High	High	High	High	High	High	High	1.16	0.938	1.197	1.147	1.198	1.14	0.998	1.166	3753.2	4354.9	3519	4491.6	4305.7	4497.5	4280.5	3744	4376.7	11,589	392	9	71,53	9
FALSE	Master Protein	Q99KY4	Cyclin-G-associated kinase OS=Mus musculus GN=Gak PE=1 SV=2	7	10	30	7	1	1305	143,6	5,73	High	High	High	High	High	High	High	High	High	High	0.993	1	0.98	1.161	1.039	1.082	1.055	1.108	1964	1950.3	1964.4	1925.1	2279.7	2040.4	2125.9	2071.1	2177	0,453	392	10	49,85	10
FALSE	Master Protein	Q63932	Dual specificity mitogen-activated protein kinase kinase 2 OS=Mus musculus GN=Map2k2 PE=1 SV=2	20	8	28	3	1	401	44,4	7,05	High	High	High	High	High	High	High	High	High	High	0.982	1.069	0.869	1.083	1.128	1.045	1.006	1.207	1117.3	1097.2	1194.5	970.7	1210.2	1260.5	1167.6	1124	1348.1	2,162	390	6	57,51	8
FALSE	Master Protein	Q9R1P0	Proteasome subunit alpha type-4 OS=Mus musculus GN=Psma4 PE=1 SV=1	44	8	25	8	1	261	29,5	7,72	High	High	High	High	High	High	High	High	High	High	0.951	1.011	1.019	0.926	0.97	0.929	0.847	0.978	3160	3003.6	3194.1	3219.6	2925	3064.1	2936.5	2676.2	3091.4	2,981	390	8	53,07	8
FALSE	Master Protein	P26638	Serine--tRNA ligase, cytoplasmic OS=Mus musculus GN=Sars PE=1 SV=3	19,53125	7	21	7	1	512	58,4	6,30	High	High	High	High	High	High	High	High	High	High	0.974	0.933	0.971	0.911	0.898	0.95	0.773	1.063	2529.8	2463.2	2361.4	2456.8	2304.6	2272.7	2402.5	1956.7	2688.6	0,995	389	5	46,52	7
FALSE	Master Protein	P99028	Cytochrome b-c1 complex subunit 6, mitochondrial [OS=Mus musculus]	74	7	21	7	1	89	10,4	4,87	High	High	High	High	High	High	High	High	High	High	1.274	1.187	0.904	0.878	1.05	1.106	1.018	0.739	2271	2894.2	2696	2053.4	1995	2383.6	2512.3	2313	1678.3	18,307	389	7	48,82	7
FALSE	Master Protein	P02301	Histone H3.3C OS=Mus musculus GN=H3f3c PE=3 SV=3	45	5	41	2	1	136	15,3	11,14	High	High	High	High	High	High	High	High	High	High	1.163	0.825	1.123	0.9	0.819	0.872	1.094	0.709	927.9	1078.9	765.6	1042.1	835	759.7	809.3	1014.9	658.2	6,197	387	5	64,16	5
FALSE	Master Protein	Q80U49	Centrosomal protein of 170 kDa protein B OS=Mus musculus GN=Cep170b PE=1 SV=2	14	16	37	15	1	1574	170,7	6,87	High	High	High	High	High	High	High	High	High	High	0.995	0.917	1.008	1.024	0.97	0.995	1.119	0.94	4356.9	4335.5	3996.9	4391.1	4461.9	4225.7	4334.7	4875.1	4096	0,452	387	13	73,44	16
FALSE	Master Protein	Q9QZE5	Coatomer subunit gamma-1 OS=Mus musculus GN=Copg1 PE=1 SV=1	14,187643020595	8	18	7	1	874	97,5	5,35	High	High	High	High	High	High	High	High	High	High	1.01	0.93	0.96	1.019	1.009	1.061	1.003	0.995	970.4	979.8	902.3	931.3	989	979.4	1029.4	973.6	965.2	0,514	386	6	41,24	8
FALSE	Master Protein	O54865	guanylate cyclase soluble subunit beta-1 [OS=Mus musculus]	22	13	31	13	1	620	70,6	5,31	High	High	High	High	High	High	High	High	High	High	0.98	0.975	1.066	1.034	1.003	1.093	1.085	1.087	2582.9	2530.4	2517.9	2754.3	2671.7	2591.5	2824.3	2803.5	2807.1	1,154	386	13	63,74	13
FALSE	Master Protein	Q60737	Casein kinase II subunit alpha [OS=Mus musculus]	34	10	26	9	1	391	45,1	7,74	High	High	High	High	High	High	High	High	High	High	0.973	0.981	1.129	1.094	0.969	0.982	0.887	1.013	2386.8	2323.2	2341.5	2694.7	2611.6	2312.1	2344.7	2117.2	2418.9	3,329	386	7	52,19	10
FALSE	Master Protein	P54822	Adenylosuccinate lyase OS=Mus musculus GN=Adsl PE=1 SV=2	19	6	19	6	1	484	54,8	7,27	High	High	High	High	High	High	High	High	High	High	0.992	1.041	1.088	1.139	1.074	1.206	1.032	1.187	1437.4	1425.7	1495.7	1563.5	1637.1	1543.2	1733.4	1483.3	1706	0,848	385	6	45,62	6
FALSE	Master Protein	Q9DBS2	Tumor protein p63-regulated gene 1-like protein OS=Mus musculus GN=Tprg1l PE=1 SV=1	33	4	18	4	1	266	29,8	7,37	High	High	High	High	High	High	High	High	High	High	0.931	0.976	1.039	0.969	1.001	0.923	0.809	0.965	1454.6	1354.1	1419.6	1511.8	1409.6	1455.8	1342.9	1177.3	1404.1	1,683	385	4	52,46	4
FALSE	Master Protein	O70310	glycylpeptide N-tetradecanoyltransferase 1 [OS=Mus musculus]	25	8	22	6	1	496	56,9	8,00	High	High	High	High	High	High	High	High	High	High	0.993	0.979	1.066	1.085	0.984	0.992	0.899	1.005	1258.1	1249.6	1232.3	1341	1364.6	1237.5	1248	1131.6	1264.6	1,471	385	8	44,32	8
FALSE	Master Protein	A2AWA9	Rab GTPase-activating protein 1 OS=Mus musculus GN=Rabgap1 PE=1 SV=1	10	9	23	8	1	1064	120,7	5,25	High	High	High	High	High	High	High	High	High	High	1.044	1.058	1.066	1.136	1.168	1.072	1.105	1.08	2014.3	2101.9	2131.8	2147.8	2287.5	2352.1	2159.8	2226.2	2174.7	0,403	385	9	46,91	9
FALSE	Master Protein	O09111	NADH dehydrogenase [ubiquinone] 1 beta subcomplex subunit 11, mitochondrial OS=Mus musculus GN=Ndufb11 PE=1 SV=2	36	5	22	5	1	151	17,4	5,22	High	High	High	High	High	High	High	High	High	High	0.874	0.986	0.808	0.876	0.813	0.891	0.986	0.804	2968.4	2594.6	2926.8	2398.4	2601.6	2412.7	2644	2928.4	2385.6	4,012	385	5	36,73	5
FALSE	Master Protein	P62137	serine/threonine-protein phosphatase PP1-alpha catalytic subunit [OS=Mus musculus]	33	9	28	3	1	330	37,5	6,33	High	High	High	High	High	High	High	High	High	High	1.093	1.122	1.066	1.069	1.107	1.066	0.847	1.182	696.3	761.1	781.1	742.2	744.7	770.9	742.4	590	823.1	2,548	385	9	51,96	9
FALSE	Master Protein	Q08642	Protein-arginine deiminase type-2 OS=Mus musculus GN=Padi2 PE=1 SV=2	11	6	23	6	1	673	76,2	5,53	High	High	High	High	High	High	High	High	High	High	0.9	0.863	0.932	0.977	0.957	0.978	0.87	1.013	2070.5	1863.2	1786.9	1928.7	2023.9	1981.6	2024.1	1800.4	2098.3	0,619	384	6	42,95	6
FALSE	Master Protein	Q9QXV0	ProSAAS [OS=Mus musculus]	26	6	22	6	1	258	27,3	5,85	High	High	High	High	High	High	High	High	High	High	0.866	0.879	1.09	1.139	1.177	1.139	0.924	1.121	1233.4	1068.2	1084.4	1344.2	1405.2	1451.2	1405.2	1139.7	1382	2,728	383	6	41,44	6
FALSE	Master Protein	Q3UIU2	NADH dehydrogenase [ubiquinone] 1 beta subcomplex subunit 6 [OS=Mus musculus]	30,46875	5	25	5	1	128	15,5	9,79	High	High	High	High	High	High	High	High	High	High	0.851	0.945	0.849	1.018	0.913	0.927	1.041	0.886	2038.3	1735.1	1927.1	1729.8	2075.1	1861.5	1890.1	2122.5	1805.5	4,012	383	4	51,60	4
FALSE	Master Protein	Q8JZR6	Electroneutral sodium bicarbonate exchanger 1 OS=Mus musculus GN=Slc4a8 PE=2 SV=1	10	10	38	3	1	1089	122,3	6,60	High	High	High	High	High	High	High	High	High	High	0.862	0.955	0.822	1.015	0.937	0.928	1.086	0.849	649.9	560	620.6	534	659.3	608.8	603	705.7	551.6	0,653	383	10	74,24	10
FALSE	Master Protein	Q3UH66	Serine/threonine-protein kinase WNK2 [OS=Mus musculus]	5	8	25	7	1	2149	227,4	5,91	High	High	High	High	High	High	High	High	High	High	0.987	0.966	1.093	1.069	1.056	1.045	1.174	1.042	1760.6	1737.9	1700.8	1924.8	1881.7	1859.9	1839.2	2066.4	1834.8	0,349	382	8	48,11	8
FALSE	Master Protein	P62245	40S ribosomal protein S15a OS=Mus musculus GN=Rps15a PE=1 SV=2	41	6	33	6	1	130	14,8	10,13	High	High	High	High	High	High	High	High	High	High	0.994	1.099	0.876	0.993	1.009	0.931	1.007	0.94	4323.9	4297.1	4752.8	3788.3	4295.6	4364.3	4023.7	4355.8	4064.7	3,329	382	6	54,01	6
FALSE	Master Protein	Q9D6J5	NADH dehydrogenase [ubiquinone] 1 beta subcomplex subunit 8, mitochondrial [OS=Mus musculus]	37	7	36	7	1	186	21,9	6,64	High	High	High	High	High	High	High	High	High	High	0.881	0.916	0.929	1.005	0.89	0.964	1.017	0.908	3521.2	3100.8	3226.9	3271.2	3539.5	3135	3395.4	3580	3198	5,813	382	6	63,84	7
FALSE	Master Protein	P31648	Sodium- and chloride-dependent GABA transporter 1 OS=Mus musculus GN=Slc6a1 PE=1 SV=2	16	7	33	7	1	599	67,0	7,96	High	High	High	High	High	High	High	High	High	High	0.908	0.945	0.752	0.83	0.865	0.915	0.919	0.831	4027.1	3655.4	3804.8	3029.2	3340.5	3482.9	3686.3	3701.1	3346.4	1,291	381	6	62,03	7
FALSE	Master Protein	Q9CXY6	Interleukin enhancer-binding factor 2 [OS=Mus musculus]	21,025641025641	6	18	6	1	390	43,0	5,26	High	High	High	High	High	High	High	High	High	High	0.689	0.752	0.768	0.913	0.775	0.925	0.735	0.976	2205.5	1519.2	1657.9	1694	2013.5	1709.3	2040	1620.4	2152.8	1,404	381	5	44,28	6
FALSE	Master Protein	Q8C0T5	Signal-induced proliferation-associated 1-like protein 1 OS=Mus musculus GN=Sipa1l1 PE=1 SV=2	8	14	31	12	1	1782	196,9	8,13	High	High	High	High	High	High	High	High	High	High	1.047	1.054	1.074	1.094	1.034	1.046	1.356	1.042	3502.3	3668.2	3691.6	3762.1	3833.2	3622.8	3664.8	4747.9	3650.2	0,361	381	13	56,75	14
FALSE	Master Protein	Q9EPK7	exportin-7 [OS=Mus musculus]	9	7	17	7	1	1087	123,7	6,38	High	High	High	High	High	High	High	High	High	High	0.894	0.923	0.915	1.005	0.937	0.963	0.928	1.032	1853.3	1657.5	1710.6	1696	1862.4	1735.9	1785.4	1719.3	1912.6	0,382	381	7	40,45	7
FALSE	Master Protein	Q8R071	Inositol-trisphosphate 3-kinase A OS=Mus musculus GN=Itpka PE=1 SV=1	19	7	26	7	1	459	50,9	7,72	High	High	High	High	High	High	High	High	High	High	1.063	0.933	1.132	1.188	1.178	1.03	1.099	1.1	2329.7	2476.5	2174.3	2636.3	2768.2	2745.3	2399.5	2559.2	2562	1,276	380	7	51,52	7
FALSE	Master Protein	Q8R5J9	PRA1 family protein 3 OS=Mus musculus GN=Arl6ip5 PE=1 SV=2	23,936170212766	5	30	5	1	188	21,5	9,61	High	High	High	High	High	High	High	High	High	High	0.947	0.898	0.813	0.921	0.833	0.892	0.973	0.883	2829.6	2679	2542.3	2300.6	2605.6	2357.6	2524.4	2754.4	2498.4	6,499	380	5	64,89	5
FALSE	Master Protein	P62900	60S ribosomal protein L31 [OS=Mus musculus]	39,2	5	25	5	1	125	14,5	10,54	High	High	High	High	High	High	High	High	High	High	1.007	1.106	0.89	0.761	0.877	0.893	1.061	1.084	2457.4	2475.8	2718.8	2186.7	1870.1	2154.9	2195.7	2606.9	2662.7	12,895	380	5	45,87	5
FALSE	Master Protein	Q9WV69	Dematin OS=Mus musculus GN=Dmtn PE=1 SV=1	19	8	35	7	1	405	45,4	8,41	High	High	High	High	High	High	High	High	High	High	1.026	0.931	1.189	1.181	1.141	1.106	1.137	1.157	3061.7	3141.8	2850.3	3641	3616.7	3492.4	3386.7	3481.8	3541.2	2,02	379	6	59,18	8
FALSE	Master Protein	Q7TME0	Phospholipid phosphatase-related protein type 4 OS=Mus musculus GN=Plppr4 PE=1 SV=2	16	11	30	11	1	766	83,2	8,84	High	High	High	High	High	High	High	High	High	High	1.012	1.04	1.068	0.997	0.984	1.047	1.19	0.952	2698.7	2730.5	2807.9	2881.1	2691.9	2656.8	2825.2	3210.7	2569.2	0,962	379	10	49,00	11
FALSE	Master Protein	Q6PB44	Tyrosine-protein phosphatase non-receptor type 23 OS=Mus musculus GN=Ptpn23 PE=1 SV=2	9,1016548463357	11	27	11	1	1692	185,1	6,80	High	High	High	High	High	High	High	High	High	High	1.018	0.942	1.124	1.132	1.073	1.083	1.077	1.166	2446.8	2490.8	2305.5	2750.8	2769.8	2624.7	2649.3	2636.2	2852.9	0,434	379	10	58,43	11
FALSE	Master Protein	Q9DCL9	Multifunctional protein ADE2 OS=Mus musculus GN=Paics PE=1 SV=4	24	10	27	10	1	425	47,0	7,23	High	High	High	High	High	High	High	High	High	High	1.107	1.006	1.065	1.039	1.123	1.036	0.89	1.116	3013	3336.9	3032	3210.3	3131	3383.9	3121.1	2682.5	3361.6	1,395	379	9	48,50	10
FALSE	Master Protein	Q99JY0	Trifunctional enzyme subunit beta, mitochondrial OS=Mus musculus GN=Hadhb PE=1 SV=1	24	10	30	10	1	475	51,4	9,38	High	High	High	High	High	High	High	High	High	High	0.893	0.998	0.87	0.947	0.977	0.98	0.92	1.112	2956.7	2639.2	2951.8	2572.7	2799	2887.3	2897	2720.4	3287.1	1,512	378	9	48,14	10
FALSE	Master Protein	Q8VD65	Phosphoinositide 3-kinase regulatory subunit 4 [OS=Mus musculus]	14	14	36	14	1	1358	152,5	7,12	High	High	High	High	High	High	High	High	High	High	0.999	1.01	1.085	1.07	1.053	1.017	1.104	1.063	3829.3	3825.1	3868.8	4156.4	4097.5	4031.1	3895.2	4226.1	4069	0,697	378	13	71,81	14
FALSE	Master Protein	Q8BR92	Paralemmin-2 OS=Mus musculus GN=Palm2 PE=1 SV=1	20	6	16	6	1	376	42,1	5,15	High	High	High	High	High	High	High	High	High	High	1.024	0.858	1.169	1.027	1.052	0.962	1.003	0.966	1811	1853.9	1554.2	2117.2	1859.5	1904.3	1741.4	1815.8	1749.2	1,089	378	6	37,53	6
FALSE	Master Protein	Q9EQQ9	Protein O-GlcNAcase OS=Mus musculus GN=Mgea5 PE=1 SV=2	12	9	23	9	1	916	103,1	4,92	High	High	High	High	High	High	High	High	High	High	0.99	0.955	1.048	1.063	1.035	1.006	1.036	1.089	2706	2678.6	2583	2836.9	2876.7	2801.6	2722.4	2804.4	2947.8	0,585	377	8	49,38	9
FALSE	Master Protein	Q9Z2X1-1	Heterogeneous nuclear ribonucleoprotein F [OS=Mus musculus]	21	6	24	4	1	415	45,7	5,49	High	High	High	High	High	High	High	High	High	High	0.693	0.85	0.943	0.819	0.75	0.866	0.848	0.791	1203.4	834.1	1022.9	1135.2	985.9	902.9	1042.4	1020.1	952.2	1,371	375	6	40,63	6
FALSE	Master Protein	Q9Z127	large neutral amino acids transporter small subunit 1 [OS=Mus musculus]	11,71875	7	24	7	1	512	55,8	7,90	High	High	High	High	High	High	High	High	High	High	0.886	0.932	0.945	1.001	1.037	0.948	0.961	0.988	2103.6	1862.9	1960.4	1987.6	2105.2	2182.3	1993.3	2021.7	2077.6	1,818	375	7	43,51	7
FALSE	Master Protein	P62855	40S ribosomal protein S26 OS=Mus musculus GN=Rps26 PE=1 SV=3	33	3	27	3	1	115	13,0	11,00	High	High	High	High	High	High	High	High	High	High	0.721	0.771	0.678	0.69	0.648	0.796	0.684	0.84	3050	2198.4	2351.6	2068.4	2103.3	1977.1	2427.8	2084.7	2561.7	5,813	374	2	55,16	3
FALSE	Master Protein	Q8BNW9	Kelch repeat and BTB domain-containing protein 11 [OS=Mus musculus]	9	5	32	5	1	633	67,9	5,39	High	High	High	High	High	High	High	High	High	High	0.955	0.89	0.87	1.112	1.012	1.019	0.928	1.077	2921.6	2790.7	2600.2	2543.2	3247.9	2957.7	2976.4	2711.6	3146.4	0,748	373	4	77,01	5
FALSE	Master Protein	Q8CG76	Aflatoxin B1 aldehyde reductase member 2 OS=Mus musculus GN=Akr7a2 PE=1 SV=3	25	7	25	7	1	367	40,6	8,12	High	High	High	High	High	High	High	High	High	High	1.125	1.152	1.278	0.987	1.098	1.113	0.916	1.051	2240.1	2519.9	2580.4	2863.5	2210.1	2458.6	2493.1	2051.2	2354.4	2,36	373	7	54,88	7
FALSE	Master Protein	Q9ERU9	E3 SUMO-protein ligase RanBP2 [OS=Mus musculus]	4	10	19	10	1	3053	340,9	6,18	High	High	High	High	High	High	High	High	High	High	1.017	0.904	1.158	1.033	0.989	1.049	1.075	1.011	2450	2490.5	2214.7	2837.9	2531.5	2422.9	2570.3	2633.4	2475.8	0,119	372	9	40,56	10
FALSE	Master Protein	Q6ZQ82	Rho GTPase-activating protein 26 OS=Mus musculus GN=Arhgap26 PE=1 SV=3	13	10	27	10	1	814	92,0	6,68	High	High	High	High	High	High	High	High	High	High	1.031	1.015	0.96	1.056	1.029	1.048	0.929	1.027	1924.7	1985.3	1952.8	1848.7	2032.2	1980.7	2017.7	1788.2	1976.6	0,677	371	9	46,72	10
FALSE	Master Protein	P09528	Ferritin heavy chain OS=Mus musculus GN=Fth1 PE=1 SV=2	37	5	27	5	1	182	21,1	5,88	High	High	High	High	High	High	High	High	High	High	1.369	1.235	1.162	1.384	1.38	1.204	1.191	1.34	2077.4	2844.3	2566.5	2413.3	2874.7	2867.4	2501	2474.2	2783.9	3,642	371	5	49,88	5
FALSE	Master Protein	Q9D5T0	ATPase family aaa domain-containing protein 1 [OS=Mus musculus]	32	9	31	9	1	361	40,7	6,90	High	High	High	High	High	High	High	High	High	High	0.92	1.054	0.878	0.924	0.953	0.945	1.02	0.928	2917.9	2683.1	3075.9	2563.3	2696.4	2779.3	2757.4	2977	2706.9	2,728	371	8	48,44	9
FALSE	Master Protein	P26883	Peptidyl-prolyl cis-trans isomerase FKBP1A [OS=Mus musculus]	25	2	12	2	1	108	11,9	8,16	High	High	High	High	High	High	High	High	High	High	1.045	0.95	1.235	1.102	1.136	1.036	0.846	1.144	1116.2	1166.6	1060.5	1379	1230.1	1267.8	1156.8	943.8	1276.8	9	371	2	13,97	1
FALSE	Master Protein	Q80XI3	Eukaryotic translation initiation factor 4 gamma 3 OS=Mus musculus GN=Eif4g3 PE=1 SV=2	8	11	30	8	1	1579	174,8	5,53	High	High	High	High	High	High	High	High	High	High	0.988	0.928	1.107	1.071	1	1.02	1.13	1.002	2502.8	2473.9	2322.7	2770.7	2679.8	2502.7	2553.9	2828.1	2506.6	0,398	370	11	59,69	11
FALSE	Master Protein	Q8BHN3	Neutral alpha-glucosidase AB [OS=Mus musculus]	10	8	20	8	1	944	106,8	6,06	High	High	High	High	High	High	High	High	High	High	0.932	0.885	0.982	1.032	0.884	0.889	0.74	0.914	1381.5	1287.4	1222.8	1356.5	1425.3	1220.7	1228.2	1022.5	1262.5	0,509	369	8	39,30	8
FALSE	Master Protein	O88738	Baculoviral IAP repeat-containing protein 6 OS=Mus musculus GN=Birc6 PE=1 SV=2	2	7	18	7	1	4882	531,8	6,07	High	High	High	High	High	High	High	High	High	High	0.866	0.95	1.04	1.077	0.963	0.962	1.106	0.994	1069.4	925.6	1015.7	1111.8	1151.5	1029.5	1029.3	1182.3	1062.6	0,069	368	7	39,29	7
FALSE	Master Protein	Q9CX86	Heterogeneous nuclear ribonucleoprotein A0 OS=Mus musculus GN=Hnrnpa0 PE=1 SV=1	19,344262295082	5	29	4	1	305	30,5	9,31	High	High	High	High	High	High	High	High	High	High	0.888	0.987	0.994	0.948	0.93	1.121	1.048	1.071	1101.3	977.7	1086.9	1094.6	1044.6	1024.3	1234.4	1154	1179.3	1,254	368	5	50,10	5
FALSE	Master Protein	Q8C167	prolyl endopeptidase-like [OS=Mus musculus]	16	10	28	10	1	725	83,1	6,65	High	High	High	High	High	High	High	High	High	High	0.997	1.009	1.091	1.037	0.994	1.032	0.89	1.111	3201.3	3192.1	3231.4	3492.7	3318.5	3180.7	3304.6	2850.8	3557.6	0,901	367	10	53,77	10
FALSE	Master Protein	P70392	Ras-specific guanine nucleotide-releasing factor 2 OS=Mus musculus GN=Rasgrf2 PE=1 SV=2	12	11	28	10	1	1189	135,6	7,85	High	High	High	High	High	High	High	High	High	High	0.871	1.023	1.035	1.016	1.014	0.963	1.374	0.949	2927.2	2548.5	2994.6	3028.9	2973.8	2967.2	2817.7	4021.9	2778.8	0,528	367	10	63,38	11
FALSE	Master Protein	Q641P0	Actin-related protein 3B [OS=Mus musculus]	16	6	22	3	1	418	47,5	6,02	High	High	High	High	High	High	High	High	High	High	1.072	0.995	1.185	1.069	0.896	0.978	0.956	1.05	1329.1	1425.1	1322.6	1575.4	1420.6	1191.3	1300.2	1270.3	1395.6	1,228	367	6	47,08	6
FALSE	Master Protein	Q9JLB0	MAGUK p55 subfamily member 6 OS=Mus musculus GN=Mpp6 PE=1 SV=1	18	9	26	8	1	553	62,6	6,40	High	High	High	High	High	High	High	High	High	High	1.149	0.967	1.032	1.013	0.986	1.055	0.825	1.008	1889.9	2171	1828.1	1950.3	1914.2	1863.8	1993	1559.3	1905	0,778	366	9	46,35	9
FALSE	Master Protein	Q9CZ42-1	ATP-dependent (S)-NAD(P)H-hydrate dehydratase [OS=Mus musculus]	21	5	16	5	1	343	36,7	7,77	High	High	High	High	High	High	High	High	High	High	1.021	0.997	1.094	1.017	1.042	1.017	0.968	1.116	1339.5	1367.8	1335.8	1466	1362.1	1395.8	1361.9	1296.8	1494.3	1,637	366	5	38,43	5
FALSE	Master Protein	P31230	Aminoacyl tRNA synthase complex-interacting multifunctional protein 1 OS=Mus musculus GN=Aimp1 PE=1 SV=2	31	6	16	6	1	310	34,0	8,35	High	High	High	High	High	High	High	High	High	High	0.934	0.963	0.975	0.97	0.985	0.964	0.921	0.998	2012.1	1878.9	1938.3	1962.7	1952.1	1982.5	1939.9	1854.1	2007.6	1,448	366	6	37,75	6
FALSE	Master Protein	P57722-1	Poly(rC)-binding protein 3 [OS=Mus musculus]	22	7	25	2	1	371	39,3	7,52	High	High	High	High	High	High	High	High	High	High	0.829	1.236	0.915	1.095	1.305	0.951	1.337	1.349	194.9	161.6	240.8	178.3	213.4	254.3	185.4	260.6	262.8	1,512	365	6	46,73	7
FALSE	Master Protein	P11531	Dystrophin OS=Mus musculus GN=Dmd PE=1 SV=3	2	8	21	6	1	3678	425,6	5,94	High	High	High	High	High	High	High	High	High	High	0.984	0.961	1.03	1.073	0.933	1.019	1.118	0.977	1550.1	1524.5	1489.9	1596	1662.6	1446.8	1579	1733.1	1513.8	0,095	364	8	42,74	7
FALSE	Master Protein	Q8BKX1	Brain-specific angiogenesis inhibitor 1-associated protein 2 [OS=Mus musculus]	30	14	39	14	1	535	59,2	9,04	High	High	High	High	High	High	High	High	High	High	1.126	1.073	1.037	1.028	1.025	1.011	1.058	1.03	3943.4	4440.2	4232.5	4090.1	4055.8	4040.3	3985.1	4173.3	4061.9	1,154	363	14	65,78	14
FALSE	Master Protein	Q06890	Clusterin [OS=Mus musculus]	19	7	29	7	1	448	51,6	5,67	High	High	High	High	High	High	High	High	High	High	0.946	0.929	0.983	0.943	0.922	0.873	1.029	0.846	3096	2928.4	2875.5	3042.6	2919.8	2854.9	2703.7	3184.4	2618	1,61	362	7	56,00	7
FALSE	Master Protein	Q9QZB7	Actin-related protein 10 OS=Mus musculus GN=Actr10 PE=1 SV=2	26,378896882494	7	20	7	1	417	46,2	7,61	High	High	High	High	High	High	High	High	High	High	1.007	1.056	1.107	1.079	1	1.009	0.916	1.129	1715.4	1727.3	1810.9	1898.4	1850.3	1715.4	1730.8	1570.6	1937.4	1,096	362	7	38,93	7
FALSE	Master Protein	P63242	Eukaryotic translation initiation factor 5A-1 [OS=Mus musculus]	48	5	27	5	1	154	16,8	5,24	High	High	High	High	High	High	High	High	High	High	0.988	0.995	0.899	1.017	1.014	0.982	0.943	1.056	2670	2636.9	2657.6	2399.2	2714.4	2706.1	2620.6	2518.1	2818.4	6,499	361	5	58,21	5
FALSE	Master Protein	Q64331	Unconventional myosin-VI OS=Mus musculus GN=Myo6 PE=1 SV=1	7	10	26	9	1	1265	146,3	8,85	High	High	High	High	High	High	High	High	High	High	0.977	0.978	1.01	1.166	1.056	0.987	1.008	1.012	2324	2269.9	2273.6	2348.4	2710.3	2453.1	2294.3	2341.8	2350.9	0,434	361	10	44,96	9
FALSE	Master Protein	P70333	Heterogeneous nuclear ribonucleoprotein H2 OS=Mus musculus GN=Hnrnph2 PE=1 SV=1	17	6	25	2	1	449	49,2	6,30	High	High	High	High	High	High	High	High	High	High	0.795	0.977	0.661	0.856	0.817	0.974	0.996	0.814	593.3	471.8	579.8	392.2	507.8	484.7	578.2	590.7	483	1,089	361	6	44,53	6
FALSE	Master Protein	P26040	Ezrin [OS=Mus musculus]	19	10	32	7	1	586	69,4	6,10	High	High	High	High	High	High	High	High	High	High	1	0.925	0.934	1.055	0.92	0.92	0.821	1.008	2317.6	2318.4	2142.7	2164.5	2444.6	2131.6	2131.7	1902.4	2335.1	1,113	361	10	57,89	10
FALSE	Master Protein	P62812	Gamma-aminobutyric acid receptor subunit alpha-1 OS=Mus musculus GN=Gabra1 PE=1 SV=1	20	9	38	5	1	455	51,7	9,31	High	High	High	High	High	High	High	High	High	High	0.931	1.156	0.908	0.835	0.852	0.886	1.222	0.864	2540.8	2366.5	2938.2	2307.1	2121.9	2163.7	2252.2	3104.3	2194.3	1,395	360	9	64,69	9
FALSE	Master Protein	O55023	Inositol monophosphatase 1 [OS=Mus musculus]	24	8	25	8	1	277	30,4	5,19	High	High	High	High	High	High	High	High	High	High	1.025	1.127	1.039	1.133	1.166	1.126	0.968	1.245	2228.4	2285.1	2511	2314.6	2524.2	2598.8	2508.3	2156.6	2774.1	2,594	360	7	49,85	8
FALSE	Master Protein	Q9QZ88	Vacuolar protein sorting-associated protein 29 OS=Mus musculus GN=Vps29 PE=1 SV=1	46	7	27	7	1	182	20,5	6,79	High	High	High	High	High	High	High	High	High	High	1.001	0.957	1.024	1.114	1.016	1.092	0.931	1.185	3000	3002.8	2870.1	3070.6	3341.4	3048.1	3275.4	2792.8	3554.7	4,623	360	7	59,10	7
FALSE	Master Protein	P56379	6.8 kDa mitochondrial proteolipid OS=Mus musculus GN=Mp68 PE=1 SV=1	34	4	31	4	1	58	6,7	9,99	High	High	High	High	High	High	High	High	High	High	1.021	1.108	0.972	1.063	1.119	0.993	1.374	1.041	2033	2074.7	2251.6	1976.3	2160.3	2274.4	2018.9	2793.5	2117.3	99	360	4	38,90	3
FALSE	Master Protein	Q9EPW0	Type I inositol 3,4-bisphosphate 4-phosphatase OS=Mus musculus GN=Inpp4a PE=1 SV=1	12	9	20	9	1	939	105,5	7,05	High	High	High	High	High	High	High	High	High	High	0.978	0.982	1.056	1.026	1.027	1.052	1.086	1.07	1735.6	1697.5	1704.4	1833.6	1780.2	1783	1825.6	1885.6	1857.1	0,557	360	9	45,28	9
FALSE	Master Protein	Q6ZWN5	40S ribosomal protein S9 OS=Mus musculus GN=Rps9 PE=1 SV=3	45	11	46	11	1	194	22,6	10,65	High	High	High	High	High	High	High	High	High	High	0.914	0.983	0.89	0.958	0.953	0.908	0.961	0.909	5056.7	4620	4972.7	4499.4	4844.1	4818.4	4593.9	4861.1	4598.9	9	360	10	72,55	11
FALSE	Master Protein	Q9JIW9	Ras-related protein Ral-B [OS=Mus musculus]	29,126213592233	5	31	2	1	206	23,3	6,62	High	High	High	High	High	High	High	High	High	High	0.992	1.01	0.988	1.003	1.113	0.951	1.129	1.04	925.6	917.8	935.2	914.5	928.5	1029.9	879.8	1045	962.4	4,012	358	5	47,24	5
FALSE	Master Protein	P21107	Tropomyosin alpha-3 chain [OS=Mus musculus]	30	14	38	3	1	285	33,0	4,72	High	High	High	High	High	High	High	High	High	High	1.351	0.864	1.487	0.907	1.169	1.214	1.055	1.302	272.4	368	235.3	405.1	247	318.5	330.6	287.3	354.5	3,642	358	13	65,13	13
FALSE	Master Protein	Q9WVJ2	26S proteasome non-ATPase regulatory subunit 13 OS=Mus musculus GN=Psmd13 PE=1 SV=1	29	9	22	9	1	376	42,8	5,71	High	High	High	High	High	High	High	High	High	High	0.939	0.96	1.025	1.094	1.008	0.995	1.001	1.06	1439.8	1351.3	1382.9	1476.1	1575.9	1451.2	1432.4	1441.1	1526.4	1,424	358	9	41,42	9
FALSE	Master Protein	O35127	Protein C10 OS=Mus musculus GN=Grcc10 PE=1 SV=1	40	3	14	3	1	126	13,2	5,14	High	High	High	High	High	High	High	High	High	High	0.934	0.983	1.026	1.113	1.07	1.096	1.24	1.064	1132.4	1057.8	1113.2	1162	1260.7	1211.5	1241.5	1404.6	1204.6	4,179	357	3	36,96	3
FALSE	Master Protein	Q9QXK3	Coatomer subunit gamma-2 [OS=Mus musculus]	11	7	21	6	1	871	97,6	5,80	High	High	High	High	High	High	High	High	High	High	1.009	1.109	1.157	1.12	1.092	1.109	1.117	1.112	1613.9	1629.1	1789.1	1867.8	1807.4	1762.9	1789.7	1803.3	1794.7	0,585	357	5	46,50	7
FALSE	Master Protein	Q8BW86	Rho guanine nucleotide exchange factor 33 OS=Mus musculus GN=Arhgef33 PE=1 SV=3	14	9	20	9	1	850	94,7	6,64	High	High	High	High	High	High	High	High	High	High	1.087	0.998	1.058	0.997	0.983	1.115	0.64	0.98	2728.5	2964.6	2723.4	2886.5	2719.4	2682.2	3041.5	1747.4	2673.4	0,778	357	8	51,00	9
FALSE	Master Protein	P45376	Aldose reductase OS=Mus musculus GN=Akr1b1 PE=1 SV=3	37	8	24	8	1	316	35,7	7,18	High	High	High	High	High	High	High	High	High	High	1.198	1.155	1.155	1.085	1.156	1.195	0.905	1.137	1867.2	2237.3	2156.1	2157.1	2026.5	2157.9	2231	1690.5	2122.3	1,994	357	6	44,15	8
FALSE	Master Protein	Q3UHC7	Disabled homolog 2-interacting protein OS=Mus musculus GN=Dab2ip PE=1 SV=1	6	9	30	5	1	1189	131,6	8,72	High	High	High	High	High	High	High	High	High	High	1.01	1.185	0.92	1.132	1.226	1.086	1.236	1.052	1392.4	1406.5	1649.9	1281.4	1576.9	1707.6	1511.7	1720.5	1465	0,3	357	9	49,16	9
FALSE	Master Protein	Q6ZWV3	60S ribosomal protein L10 OS=Mus musculus GN=Rpl10 PE=1 SV=3	36	7	24	7	1	214	24,6	10,08	High	High	High	High	High	High	High	High	High	High	0.924	1.005	0.87	0.846	0.902	0.885	0.92	0.903	3079.8	2847	3096.2	2679.2	2604	2777.8	2725.7	2832.9	2779.6	3,924	357	7	43,96	7
FALSE	Master Protein	P62267	40S ribosomal protein S23 [OS=Mus musculus]	32	5	27	5	1	143	15,8	10,49	High	High	High	High	High	High	High	High	High	High	0.966	1.155	0.919	0.973	1.107	0.95	1.039	1.082	2584.7	2497.7	2986	2374.5	2514.4	2860.3	2454.2	2686.8	2797.5	6,499	356	5	44,39	5
FALSE	Master Protein	P28740	Kinesin-like protein KIF2A OS=Mus musculus GN=Kif2a PE=1 SV=2	20	14	34	14	1	705	79,7	6,73	High	High	High	High	High	High	High	High	High	High	1.108	1.068	1.024	1.086	1.081	1.071	1.149	1.043	3448.7	3821.7	3684.2	3529.8	3746	3727.3	3694.9	3963.8	3597.3	1,119	355	12	58,50	14
FALSE	Master Protein	Q7TQ95	Protein lunapark [OS=Mus musculus]	26	8	27	8	1	425	47,5	5,27	High	High	High	High	High	High	High	High	High	High	0.932	0.922	0.964	0.969	0.911	0.932	1.045	0.883	2866.3	2671.1	2641.6	2763.1	2778.1	2610.4	2671.4	2994.6	2532.2	1,873	355	8	54,03	8
FALSE	Master Protein	Q8R081	Heterogeneous nuclear ribonucleoprotein L OS=Mus musculus GN=Hnrnpl PE=1 SV=2	11	6	20	6	1	586	63,9	8,10	High	High	High	High	High	High	High	High	High	High	0.923	0.967	0.99	1.03	0.967	1.037	1.019	0.958	2340.9	2159.6	2263.3	2317.9	2410.9	2263.1	2426.5	2385.4	2241.5	0,995	355	6	40,70	6
FALSE	Master Protein	P53986	Monocarboxylate transporter 1 OS=Mus musculus GN=Slc16a1 PE=1 SV=1	9	5	20	5	1	493	53,2	7,47	High	High	High	High	High	High	High	High	High	High	0.879	1.009	0.943	0.975	1.056	0.936	1.028	0.913	2101.5	1848	2121.2	1982.6	2049.7	2218.4	1966.4	2159.8	1919.3	1,069	354	5	36,47	5
FALSE	Master Protein	Q9QUR6	Prolyl endopeptidase OS=Mus musculus GN=Prep PE=1 SV=1	15	9	24	9	1	710	80,7	5,73	High	High	High	High	High	High	High	High	High	High	0.976	1.086	1.063	1.121	1.105	1.023	0.915	1.111	2857	2788.3	3101.7	3037.2	3201.6	3158.1	2921.6	2614.8	3173.7	0,695	353	7	47,61	9
FALSE	Master Protein	O08759	Ubiquitin-protein ligase E3A [OS=Mus musculus]	12	9	18	9	1	870	99,8	5,08	High	High	High	High	High	High	High	High	High	High	0.947	1.011	0.998	1.079	1.014	1.054	1.026	1.016	2151.4	2037.5	2174.7	2147.6	2321.6	2181.7	2266.8	2206.8	2186.1	0,585	353	7	39,72	9
FALSE	Master Protein	Q8BH95	Enoyl-CoA hydratase, mitochondrial [OS=Mus musculus]	21	5	18	5	1	290	31,5	8,48	High	High	High	High	High	High	High	High	High	High	0.991	1.028	0.876	0.844	0.881	0.925	0.744	0.878	1843.1	1825.6	1893.8	1615.1	1556	1624.6	1705.5	1370.6	1617.9	1,336	353	5	42,33	5
FALSE	Master Protein	Q9DCW4	Electron transfer flavoprotein subunit beta OS=Mus musculus GN=Etfb PE=1 SV=3	27,843137254902	6	23	6	1	255	27,6	8,10	High	High	High	High	High	High	High	High	High	High	0.918	0.912	0.976	0.987	0.967	0.919	0.816	1.056	1734.9	1592.6	1582.5	1693.6	1712.6	1678.4	1594.6	1415.2	1832.9	1,929	353	5	39,01	6
FALSE	Master Protein	Q62443	Neuronal pentraxin-1 OS=Mus musculus GN=Nptx1 PE=1 SV=1	16	6	19	6	1	432	47,1	6,44	High	High	High	High	High	High	High	High	High	High	1.028	0.954	1.031	1.024	1.02	1.017	1.179	0.956	1584.9	1629.1	1511.8	1634.7	1622.4	1616	1611.5	1869.2	1515.8	0,931	352	5	40,53	6
FALSE	Master Protein	P26041	Moesin [OS=Mus musculus]	15	8	27	5	1	577	67,7	6,60	High	High	High	High	High	High	High	High	High	High	0.959	0.873	1.01	0.88	0.85	0.921	0.801	0.989	1556.2	1493	1358.8	1572.4	1369.1	1322.3	1433.3	1245.9	1539.5	0,855	352	7	53,98	8
FALSE	Master Protein	Q8C052	Microtubule-associated protein 1S OS=Mus musculus GN=Map1s PE=1 SV=2	9	7	22	7	1	973	102,9	7,02	High	High	High	High	High	High	High	High	High	High	1.005	0.987	1.123	1.119	1.088	1.021	1.06	1.081	1382.2	1389.6	1364.3	1552.5	1547.3	1503.2	1411.2	1465.3	1493.9	0,514	352	7	40,72	7
FALSE	Master Protein	Q9Z0P5	Twinfilin-2 OS=Mus musculus GN=Twf2 PE=1 SV=1	26,647564469914	7	17	7	1	349	39,4	6,80	High	High	High	High	High	High	High	High	High	High	1.031	1.005	1.181	1.197	1.108	1.015	1.116	1.087	1242.6	1281.3	1249.2	1467.5	1487.4	1376.5	1261.2	1386.3	1350.4	1,462	352	6	44,34	7
FALSE	Master Protein	Q8K3H0	DCC-interacting protein 13-alpha OS=Mus musculus GN=Appl1 PE=1 SV=1	19	9	19	9	1	707	79,3	5,41	High	High	High	High	High	High	High	High	High	High	1.071	0.981	1.21	1.089	1.053	1.082	1.042	1.106	1951.9	2091.2	1915	2361	2126.5	2055.9	2111.7	2033.8	2159	0,679	351	8	46,20	9
FALSE	Master Protein	Q9JL04	Formin-2 [OS=Mus musculus]	6	7	19	7	1	1578	167,3	5,48	High	High	High	High	High	High	High	High	High	High	1.022	0.949	1.157	1.112	1.108	1.062	1.139	1.073	2177.1	2224.4	2066.3	2519.9	2420.4	2411.5	2311.8	2479.2	2335.4	0,35	351	6	41,33	7
FALSE	Master Protein	P97393	Rho GTPase-activating protein 5 [OS=Mus musculus]	7	10	32	10	1	1501	172,0	6,34	High	High	High	High	High	High	High	High	High	High	0.974	0.813	0.819	0.963	0.79	0.886	1.065	0.779	3828.9	3727.9	3113.3	3134.6	3685.8	3023.1	3393.3	4077.8	2981.4	0,411	351	10	52,67	10
FALSE	Master Protein	Q8VHJ5	Serine/threonine-protein kinase MARK1 OS=Mus musculus GN=Mark1 PE=1 SV=2	16	11	36	8	1	795	88,3	9,39	High	High	High	High	High	High	High	High	High	High	1.011	1.048	1.115	1.087	1.152	1.071	1.126	1.133	2227.9	2251.3	2334.7	2483.9	2420.9	2566.4	2385.9	2508.4	2524.6	0,957	350	11	60,52	11
FALSE	Master Protein	Q8VEH5	EPM2A-interacting protein 1 OS=Mus musculus GN=Epm2aip1 PE=1 SV=1	16,006600660066	7	16	7	1	606	70,1	5,87	High	High	High	High	High	High	High	High	High	High	0.943	0.947	1.07	0.97	0.892	0.989	0.972	1.019	2003.9	1889.2	1898.2	2143.5	1943.1	1787.9	1981.7	1947.8	2042.5	0,624	350	7	39,15	7
FALSE	Master Protein	Q9JMA1	Ubiquitin carboxyl-terminal hydrolase 14 [OS=Mus musculus]	20	8	27	8	1	493	56,0	5,24	High	High	High	High	High	High	High	High	High	High	1.02	1.117	1.142	1.192	1.194	1.192	1.106	1.245	1898.3	1936.6	2121.2	2167.7	2263.4	2266.2	2263.5	2099.7	2362.8	1,264	350	7	49,82	8
FALSE	Master Protein	O35226	26S proteasome non-ATPase regulatory subunit 4 OS=Mus musculus GN=Psmd4 PE=1 SV=1	21	5	14	5	1	376	40,7	4,79	High	High	High	High	High	High	High	High	High	High	0.957	1.059	1.142	1.001	1.022	1.144	1.044	1.154	1366.1	1306.9	1446.8	1560	1367.5	1395.8	1562.2	1426.1	1576.2	1,254	349	5	32,74	5
FALSE	Master Protein	Q60902-1	Epidermal growth factor receptor substrate 15-like 1 [OS=Mus musculus]	17	11	24	11	1	907	99,2	5,02	High	High	High	High	High	High	High	High	High	High	1.09	0.969	1.217	1.096	1.089	1.118	1.081	1.108	2219.5	2419.2	2151.4	2700.9	2433.5	2418	2480.4	2398.7	2459.3	0,741	349	9	47,04	11
FALSE	Master Protein	Q6PH08	ERC protein 2 OS=Mus musculus GN=Erc2 PE=1 SV=2	16	14	33	9	1	957	110,6	7,03	High	High	High	High	High	High	High	High	High	High	0.947	1.015	1.122	0.958	0.918	0.983	1.15	0.975	2534.8	2400.1	2573.9	2844.1	2429	2326.1	2490.8	2916.1	2470.5	0,662	348	13	59,60	14
FALSE	Master Protein	Q6A0A9	Constitutive coactivator of PPAR-gamma-like protein 1 OS=Mus musculus GN=FAM120A PE=1 SV=2	9	8	25	8	1	1112	121,6	8,92	High	High	High	High	High	High	High	High	High	High	0.919	0.988	0.984	0.962	0.923	0.958	1.001	0.995	2357	2165.2	2329.1	2318.6	2267.7	2176.2	2258.1	2359.7	2344.9	0,624	347	8	49,91	7
FALSE	Master Protein	Q9Z1R2	Large proline-rich protein BAG6 [OS=Mus musculus]	13	13	27	13	1	1154	121,0	5,71	High	High	High	High	High	High	High	High	High	High	0.962	0.989	0.995	1.103	1.028	0.975	1.012	0.968	2172.9	2090.6	2149.5	2163	2397.7	2234.7	2119.1	2198.1	2104.1	1,116	347	12	49,84	13
FALSE	Master Protein	P97461	40S ribosomal protein S5 OS=Mus musculus GN=Rps5 PE=1 SV=3	44	8	24	8	1	204	22,9	9,72	High	High	High	High	High	High	High	High	High	High	0.972	1.042	0.993	0.99	0.987	0.955	0.949	0.936	1716.1	1667.6	1788.7	1704.1	1699.3	1694	1638.5	1627.9	1606	5,31	346	8	47,83	8
FALSE	Master Protein	O54734	Dolichyl-diphosphooligosaccharide--protein glycosyltransferase 48 kDa subunit OS=Mus musculus GN=Ddost PE=1 SV=2	24	8	19	8	1	441	49,0	5,83	High	High	High	High	High	High	High	High	High	High	0.897	0.991	0.961	0.954	0.948	0.908	1.068	0.904	1971.6	1769.2	1954.2	1894.1	1881.7	1868.1	1791.1	2104.9	1782.1	1,371	346	7	43,48	8
FALSE	Master Protein	P16460	Argininosuccinate synthase OS=Mus musculus GN=Ass1 PE=1 SV=1	20	8	32	8	1	412	46,6	8,22	High	High	High	High	High	High	High	High	High	High	1.041	0.893	1.07	0.99	0.994	1.015	0.759	1.146	2806.4	2921.4	2507.3	3001.9	2779.5	2790.3	2848.5	2130.4	3214.9	1,894	346	8	49,56	8
FALSE	Master Protein	Q8K0E8	Fibrinogen beta chain [OS=Mus musculus]	21	8	17	8	1	481	54,7	7,08	High	High	High	High	High	High	High	High	High	High	0.721	1.199	1.029	0.986	0.972	1.072	1.338	0.893	2310.3	1665.4	2769.8	2376.6	2278.1	2245.3	2475.7	3090.2	2062.5	0,951	345	7	42,54	8
FALSE	Master Protein	Q9CZC8	Secernin-1 OS=Mus musculus GN=Scrn1 PE=1 SV=1	18	6	22	6	1	414	46,3	4,79	High	High	High	High	High	High	High	High	High	High	1.464	1.192	1.182	1.195	1.238	1.254	0.936	1.061	1841.6	2696	2196	2175.9	2201.1	2280.5	2309.8	1724	1954.8	0,905	344	6	46,67	6
FALSE	Master Protein	Q9R1V7	Disintegrin and metalloproteinase domain-containing protein 23 OS=Mus musculus GN=Adam23 PE=1 SV=1	12	10	28	10	1	829	91,5	7,68	High	High	High	High	High	High	High	High	High	High	1.154	1.024	0.938	0.86	0.944	0.981	0.919	0.857	3193.5	3686	3270.7	2996.3	2746.6	3015.7	3132.9	2933.8	2735.4	0,866	342	9	55,34	10
FALSE	Master Protein	P97772	Metabotropic glutamate receptor 1 OS=Mus musculus GN=Grm1 PE=1 SV=2	8	10	30	8	1	1199	133,1	6,86	High	High	High	High	High	High	High	High	High	High	1.11	1.12	0.986	0.989	1.003	1.071	0.834	0.979	2709.4	3006.2	3034.2	2671.6	2678.4	2716.6	2901.1	2259.1	2653.3	0,51	342	9	52,08	10
FALSE	Master Protein	Q99KQ4	nicotinamide phosphoribosyltransferase [OS=Mus musculus]	15	5	15	5	1	491	55,4	7,15	High	High	High	High	High	High	High	High	High	High	0.911	1.032	1.033	1.05	0.937	1.096	0.896	1.11	1438.7	1310.6	1484.4	1486.6	1510.6	1347.5	1576.7	1289.6	1597.1	0,848	342	5	35,17	5
FALSE	Master Protein	Q9R0Q6	Actin-related protein 2/3 complex subunit 1A OS=Mus musculus GN=Arpc1a PE=1 SV=1	26	9	33	9	1	370	41,6	8,18	High	High	High	High	High	High	High	High	High	High	1.08	1.078	1.035	1.159	1.128	1.008	0.879	1.2	2695.4	2911.1	2906.9	2790.2	3125.1	3041.7	2715.9	2370.3	3234.9	2,162	342	9	50,61	8
FALSE	Master Protein	Q68ED2	Metabotropic glutamate receptor 7 [OS=Mus musculus]	12	8	19	7	1	915	102,2	7,88	High	High	High	High	High	High	High	High	High	High	0.932	1.011	0.952	0.941	0.891	0.917	1.09	0.902	1739.6	1621.1	1758.4	1655.6	1637.3	1550	1594.9	1895.6	1568.3	0,438	341	7	41,61	8
FALSE	Master Protein	Q8BUK6	Protein Hook homolog 3 OS=Mus musculus GN=Hook3 PE=1 SV=2	19	9	21	9	1	718	83,2	5,19	High	High	High	High	High	High	High	High	High	High	0.991	0.942	1.1	1.088	1.059	1.1	1.011	1.195	2703.4	2680	2546.3	2974	2940.4	2862.8	2973.5	2733.8	3229.5	0,632	341	8	53,96	9
FALSE	Master Protein	P24288	Branched-chain-amino-acid aminotransferase, cytosolic OS=Mus musculus GN=Bcat1 PE=1 SV=2	9	3	24	3	1	386	42,8	5,39	High	High	High	High	High	High	High	High	High	High	0.979	0.901	1.06	1.06	0.95	0.969	0.88	0.943	3052.8	2989.7	2749.1	3234.5	3236.7	2900	2957.4	2687.2	2877.3	0,719	340	3	46,11	3
FALSE	Master Protein	P97494	glutamate--cysteine ligase catalytic subunit [OS=Mus musculus]	13	6	17	6	1	637	72,5	5,90	High	High	High	High	High	High	High	High	High	High	1.066	1.038	1.099	1.141	1.082	1.09	0.925	1.157	1758.2	1875.1	1824.5	1931.8	2006.1	1902	1915.8	1626	2034.6	0,668	340	6	31,82	5
FALSE	Master Protein	Q91Z67	SLIT-ROBO Rho GTPase-activating protein 2 OS=Mus musculus GN=Srgap2 PE=1 SV=2	12	9	21	8	1	1071	120,7	6,64	High	High	High	High	High	High	High	High	High	High	0.965	0.894	0.867	0.982	0.934	1.05	0.87	1.094	2682.9	2588.3	2398.2	2325.7	2634.1	2504.5	2816.3	2334.9	2935.2	0,498	340	8	49,20	9
FALSE	Master Protein	P68040	Receptor of activated protein C kinase 1 OS=Mus musculus GN=Rack1 PE=1 SV=3	30	8	31	8	1	317	35,1	7,69	High	High	High	High	High	High	High	High	High	High	0.982	0.956	0.982	0.963	0.917	0.985	0.893	1.036	3234.2	3175.7	3090.3	3175.9	3115.4	2964.3	3184.8	2888	3349.5	2,162	340	7	56,17	8
FALSE	Master Protein	Q8K0S0	phytanoyl-CoA hydroxylase-interacting protein [OS=Mus musculus]	24	9	34	6	1	330	37,5	7,01	High	High	High	High	High	High	High	High	High	High	1.083	1.061	1.051	1.079	1.02	1.106	1.008	1.053	3179	3442	3371.6	3339.6	3431.4	3243.9	3516.9	3205	3347.3	2,981	339	8	60,18	9
FALSE	Master Protein	Q9JLC8	Sacsin [OS=Mus musculus]	4	15	32	15	1	4582	520,4	7,11	High	High	High	High	High	High	High	High	High	High	0.925	0.95	0.919	0.972	0.947	0.943	0.979	0.984	3485.8	3223	3311.2	3202.5	3386.6	3299.9	3285.5	3411.4	3429.1	0,134	339	13	59,82	15
FALSE	Master Protein	P28658	Ataxin-10 [OS=Mus musculus]	13	4	16	4	1	475	53,7	5,25	High	High	High	High	High	High	High	High	High	High	0.89	0.877	0.979	1.024	0.992	0.999	0.911	1.068	1514.6	1347.8	1328.8	1482.1	1550.8	1501.7	1513.2	1379	1617.3	0,655	339	4	36,77	4
FALSE	Master Protein	O70325	Phospholipid hydroperoxide glutathione peroxidase, mitochondrial OS=Mus musculus GN=Gpx4 PE=1 SV=4	41	7	30	7	1	197	22,2	8,46	High	High	High	High	High	High	High	High	High	High	1.067	1.011	0.996	0.92	0.946	1.04	0.937	0.919	3232.7	3448.8	3268.9	3219.2	2974.7	3057.1	3363.4	3027.5	2969.3	2,981	339	7	62,26	7
FALSE	Master Protein	Q3USB7	Inactive phospholipase C-like protein 1 OS=Mus musculus GN=Plcl1 PE=1 SV=3	10	8	22	8	1	1096	122,6	5,64	High	High	High	High	High	High	High	High	High	High	0.944	0.847	1.005	1.011	1.015	0.995	0.938	1.02	2462.8	2325.1	2085	2474.5	2488.9	2500.8	2450.5	2311.2	2513.1	0,476	338	8	43,83	8
FALSE	Master Protein	Q8CFI0	E3 ubiquitin-protein ligase NEDD4-like OS=Mus musculus GN=Nedd4l PE=1 SV=2	10	10	30	6	1	1004	115,3	6,15	High	High	High	High	High	High	High	High	High	High	0.998	0.926	0.95	1.108	1.004	0.98	1.056	1.006	1326.9	1324.7	1229.2	1260.8	1470.5	1331.8	1300.6	1401.1	1335.5	0,597	338	9	47,74	10
FALSE	Master Protein	O08989	Ras-related protein M-Ras OS=Mus musculus GN=Mras PE=1 SV=1	28	4	13	4	1	208	23,9	8,78	High	High	High	High	High	High	High	High	High	High	0.986	0.966	0.872	0.984	0.937	0.881	1.008	0.928	1607.9	1586	1552.5	1402.6	1581.6	1506.8	1416.6	1620.1	1491.7	1,054	338	3	29,75	4
FALSE	Master Protein	Q8CDN6	Thioredoxin-like protein 1 OS=Mus musculus GN=Txnl1 PE=1 SV=3	28,719723183391	6	16	6	1	289	32,2	4,96	High	High	High	High	High	High	High	High	High	High	0.945	1.055	1.054	1.103	1.088	1.197	0.976	1.283	2450.4	2315.2	2585.4	2581.8	2703.2	2665.2	2932.7	2391.6	3143.9	1,738	337	5	28,66	5
FALSE	Master Protein	Q9D898	actin-related protein 2/3 complex subunit 5-like protein [OS=Mus musculus]	56	7	20	7	1	153	17,0	6,80	High	High	High	High	High	High	High	High	High	High	1.173	1.004	1.799	1.105	1.064	1.288	1.082	1.308	1798.3	2108.5	1805.3	3234.7	1986.7	1912.5	2315.3	1946.5	2351.3	4,623	336	6	47,12	7
FALSE	Master Protein	Q9Z2W0	Aspartyl aminopeptidase [OS=Mus musculus]	24	8	25	8	1	473	52,2	7,25	High	High	High	High	High	High	High	High	High	High	1.115	0.989	0.994	1.061	0.953	0.896	0.912	0.881	2199.4	2451.4	2174.4	2186.7	2334.4	2096.7	1970.1	2005.7	1937.3	1,649	336	8	50,50	8
FALSE	Master Protein	Q6PD26	GPI transamidase component PIG-S [OS=Mus musculus]	20	7	15	7	1	555	61,7	6,93	High	High	High	High	High	High	High	High	High	High	0.901	0.945	0.902	0.902	0.912	0.925	0.994	0.861	1558.4	1403.8	1472.1	1405.6	1405.4	1421.2	1441	1549.2	1341.1	0,748	336	6	33,47	6
FALSE	Master Protein	Q9CQS4	Solute carrier family 25 member 46 OS=Mus musculus GN=Slc25a46 PE=1 SV=1	26	9	30	9	1	418	46,2	7,64	High	High	High	High	High	High	High	High	High	High	1.105	1.132	0.98	1.054	1.103	1.091	1.156	0.971	2133.6	2358.2	2415	2090.7	2248	2354.2	2328	2465.3	2070.7	2,162	335	7	50,53	9
FALSE	Master Protein	Q5M8N4-1	Epimerase family protein sdr39u1 [OS=Mus musculus]	23	5	18	5	1	308	33,0	8,91	High	High	High	High	High	High	High	High	High	High	1.021	1.046	0.89	1.018	1.036	0.975	0.957	0.992	1356.3	1385.3	1419	1207.6	1380.5	1405.3	1322.1	1298.5	1345	1,637	335	5	38,94	5
FALSE	Master Protein	Q9CQZ1	Heat shock factor-binding protein 1 OS=Mus musculus GN=Hsbp1 PE=1 SV=1	72	4	17	4	1	76	8,6	4,31	High	High	High	High	High	High	High	High	High	High	1.02	1.105	0.853	0.927	1.02	0.974	1.302	0.902	1321.6	1347.9	1460.4	1127.6	1224.6	1348.1	1286.9	1720.4	1192.3	9	334	4	39,38	3
FALSE	Master Protein	Q9CZY3	Ubiquitin-conjugating enzyme E2 variant 1 OS=Mus musculus GN=Ube2v1 PE=1 SV=1	36	5	24	2	1	147	16,3	7,96	High	High	High	High	High	High	High	High	High	High	1.041	1.075	1.163	1.083	1.181	1.144	1.176	1.302	948.3	987.3	1019.9	1102.8	1027.1	1120.1	1084.8	1114.9	1234.6	3,642	334	5	41,02	5
FALSE	Master Protein	P97820	Mitogen-activated protein kinase kinase kinase kinase 4 OS=Mus musculus GN=Map4k4 PE=1 SV=1	6	7	30	2	1	1233	140,5	7,47	High	High	High	High	High	High	High	High	High	High	0.946	1.004	1.325	1.091	0.971	0.984	0.997	0.914	303.5	287.1	304.8	402.3	331.2	294.7	298.7	302.8	277.3	0,403	334	5	51,89	7
FALSE	Master Protein	Q9CPU0	Lactoylglutathione lyase OS=Mus musculus GN=Glo1 PE=1 SV=3	29	5	29	5	1	184	20,8	5,47	High	High	High	High	High	High	High	High	High	High	0.911	0.849	0.91	1.209	0.961	0.935	0.591	0.987	2932.7	2672.6	2489.7	2668.9	3545.3	2817.4	2741.8	1732.8	2895.5	4,623	334	5	52,87	5
FALSE	Master Protein	Q9ERI6	Retinol dehydrogenase 14 OS=Mus musculus GN=Rdh14 PE=1 SV=1	23	7	25	7	1	334	36,3	8,18	High	High	High	High	High	High	High	High	High	High	0.956	1.086	0.912	1.057	0.983	0.951	1.106	0.945	2612.1	2497.7	2838	2382.2	2760.6	2567.5	2483.2	2889.5	2468.1	1,228	334	7	45,78	7
FALSE	Master Protein	P07758	Alpha-1-antitrypsin 1-1 OS=Mus musculus GN=Serpina1a PE=1 SV=4	19	5	18	2	1	413	46,0	5,72	High	High	High	High	High	High	High	High	High	High	0.797	1.008	1.032	1.092	1.042	1.185	1.279	1.266	447.8	357	451.6	462.4	489.2	466.5	530.9	572.8	566.8	1,154	334	5	40,99	5
FALSE	Master Protein	Q9CYN9	Renin receptor OS=Mus musculus GN=Atp6ap2 PE=1 SV=2	20	4	16	4	1	350	39,1	5,54	High	High	High	High	High	High	High	High	High	High	0.882	0.993	1.016	0.947	1.017	0.85	1.043	0.882	1659.4	1462.9	1648.2	1685.9	1571.9	1687.1	1411.1	1730	1464.3	0,833	334	4	38,97	4
FALSE	Master Protein	Q8VHI6	Wiskott-Aldrich syndrome protein family member 3 [OS=Mus musculus]	16	6	16	4	1	501	55,2	6,37	High	High	High	High	High	High	High	High	High	High	1.011	0.958	1.286	1.096	1.065	1.075	1.012	1.035	914.7	924.7	876.4	1175.9	1002.5	974.4	983.4	925.4	946.8	1,637	333	6	35,58	6
FALSE	Master Protein	Q80U56	Late secretory pathway protein AVL9 homolog OS=Mus musculus GN=Avl9 PE=1 SV=2	15	7	19	7	1	649	72,1	6,14	High	High	High	High	High	High	High	High	High	High	1.052	0.982	1.199	1.116	1.104	1.076	1.073	1.168	1224.1	1287.5	1201.9	1467.2	1366.6	1351.4	1317.5	1314	1430.2	0,679	333	6	36,12	7
FALSE	Master Protein	Q6GYP7	Ral GTPase-activating protein subunit alpha-1 [OS=Mus musculus]	6	11	29	11	1	2035	229,2	6,10	High	High	High	High	High	High	High	High	High	High	0.986	1.002	1.024	1.042	1.058	1.006	1.127	1.033	2612.1	2574.5	2616.4	2673.6	2720.8	2764.9	2628.4	2942.8	2699.1	0,334	332	10	52,29	11
FALSE	Master Protein	Q8BIF0	CD99 antigen-like protein 2 [OS=Mus musculus]	37	5	20	5	1	237	25,4	4,86	High	High	High	High	High	High	High	High	High	High	1.131	1	1.181	0.95	1	1.028	1.104	0.93	2041	2308.5	2041.7	2410.4	1939.5	2040.9	2099	2254.1	1898.8	2,652	332	5	47,50	5
FALSE	Master Protein	Q9CQZ5	NADH dehydrogenase [ubiquinone] 1 alpha subcomplex subunit 6 [OS=Mus musculus]	38	5	24	5	1	131	15,3	10,11	High	High	High	High	High	High	High	High	High	High	0.902	0.934	0.941	0.956	0.874	0.886	0.949	0.924	2506.4	2259.8	2340.2	2357.8	2395.6	2191.2	2221.8	2378	2315.7	4,995	331	5	41,63	5
FALSE	Master Protein	Q3V3R1	Monofunctional C1-tetrahydrofolate synthase, mitochondrial [OS=Mus musculus]	12	9	25	9	1	977	105,7	7,02	High	High	High	High	High	High	High	High	High	High	1.048	0.967	0.958	1.077	0.962	1.017	1.064	1.084	1893.1	1984.9	1831.5	1814.3	2039.5	1821.3	1924.8	2013.7	2051.7	0,548	331	9	45,87	9
FALSE	Master Protein	Q8CCN5-1	Breast carcinoma-amplified sequence 3 homolog [OS=Mus musculus]	8	6	14	6	1	928	101,0	6,70	High	High	High	High	High	High	High	High	High	High	0.976	0.956	0.993	1.095	1.072	1.017	1.079	1.041	1339.6	1307.2	1280.8	1330.2	1467.2	1435.6	1362.7	1445	1394.6	0,409	330	6	28,35	6
FALSE	Master Protein	Q9QYA2	Mitochondrial import receptor subunit TOM40 homolog [OS=Mus musculus]	21	6	27	6	1	361	37,9	7,74	High	High	High	High	High	High	High	High	High	High	0.913	1.028	0.862	0.995	1.036	0.928	1.124	0.965	2082.4	1902	2140.6	1795.6	2072.5	2157.5	1933.1	2340.2	2008.7	2,652	330	6	41,07	6
FALSE	Master Protein	Q6WQJ1	Sn1-specific diacylglycerol lipase alpha OS=Mus musculus GN=Dagla PE=1 SV=2	15	12	28	12	1	1044	115,3	6,42	High	High	High	High	High	High	High	High	High	High	1.016	1.025	1.013	1.075	0.992	1.016	1.049	1.002	2548.7	2589.4	2612.7	2580.8	2740.5	2528.1	2588.6	2674	2553.7	0,797	329	11	57,90	12
FALSE	Master Protein	Q9CRB8	Mitochondrial fission process protein 1 [OS=Mus musculus]	42	5	16	5	1	166	18,3	8,68	High	High	High	High	High	High	High	High	High	High	0.896	0.981	0.804	1.011	0.903	0.861	1.111	0.861	815.1	730	799.7	655	824.1	735.9	701.7	905.5	701.8	3,642	328	5	40,69	5
FALSE	Master Protein	Q60676	Serine/threonine-protein phosphatase 5 [OS=Mus musculus]	19	9	24	9	1	499	56,8	6,20	High	High	High	High	High	High	High	High	High	High	1.079	1.065	1.067	1.087	1.099	1.062	0.961	1.081	2503.6	2700.3	2666.6	2670.5	2720.8	2750.5	2658.1	2405.3	2706	0,951	328	8	47,04	9
FALSE	Master Protein	Q9Z2D6	Methyl-CpG-binding protein 2 [OS=Mus musculus]	11	4	15	4	1	484	52,3	9,96	High	High	High	High	High	High	High	High	High	High	0.869	0.849	1.098	0.975	0.925	1.006	0.916	0.945	1926.3	1674.9	1634.8	2116.1	1878.4	1782.1	1937.3	1765.1	1820.3	0,532	328	4	31,80	4
FALSE	Master Protein	Q8BIW1	Protein prune homolog [OS=Mus musculus]	16	5	19	5	1	454	50,2	5,11	High	High	High	High	High	High	High	High	High	High	0.953	0.923	0.882	0.979	0.93	1.037	0.944	0.948	1475.3	1406	1361.6	1300.5	1444.3	1372.4	1530	1393.2	1399	0,859	328	4	39,51	5
FALSE	Master Protein	Q8VCT3	aminopeptidase B [OS=Mus musculus]	16	8	28	8	1	650	72,4	5,35	High	High	High	High	High	High	High	High	High	High	1.022	0.984	1.037	1.079	0.962	0.93	0.853	0.988	3452.1	3529.3	3395.4	3580.5	3725.8	3321.7	3210	2945.2	3409.4	0,863	328	7	60,70	8
FALSE	Master Protein	Q61151	Serine/threonine-protein phosphatase 2A 56 kDa regulatory subunit epsilon isoform [OS=Mus musculus]	17,558886509636	7	21	5	1	467	54,7	6,95	High	High	High	High	High	High	High	High	High	High	1.059	0.987	1.026	1.096	1.052	1.04	0.928	1.058	2096.2	2218.9	2068.4	2151.5	2296.8	2205.5	2180.2	1944.9	2217.9	1,089	327	7	43,67	7
FALSE	Master Protein	Q8BYA0	Tubulin-specific chaperone D [OS=Mus musculus]	7	7	18	7	1	1196	133,2	6,51	High	High	High	High	High	High	High	High	High	High	0.92	1.006	0.989	1.016	1.051	1.005	0.985	1.043	1493.4	1374.3	1502.1	1477.7	1516.7	1568.9	1500.4	1470.4	1557.6	0,35	327	7	37,80	7
FALSE	Master Protein	Q9CPP6	NADH dehydrogenase [ubiquinone] 1 alpha subcomplex subunit 5 OS=Mus musculus GN=Ndufa5 PE=1 SV=3	44	5	16	5	1	116	13,4	8,10	High	High	High	High	High	High	High	High	High	High	0.934	0.691	0.616	0.716	0.634	0.625	0.478	0.692	2080.2	1943.7	1436.5	1281.1	1489.7	1319.8	1299.4	995.4	1438.5	3,642	327	5	46,11	5
FALSE	Master Protein	Q9CX34	Protein SGT1 homolog OS=Mus musculus GN=Sugt1 PE=1 SV=3	24	7	18	7	1	336	38,1	5,45	High	High	High	High	High	High	High	High	High	High	1	0.9	1.08	1.016	1.016	1.093	0.934	1.232	2728.2	2729.2	2456	2946.3	2771.5	2772.3	2983	2546.8	3362.1	1,371	326	7	35,64	7
FALSE	Master Protein	Q60625	intercellular adhesion molecule 5 [OS=Mus musculus]	16	12	33	12	1	917	96,9	6,32	High	High	High	High	High	High	High	High	High	High	1.289	1.296	0.915	0.97	1.018	1.07	1.22	0.897	2696.8	3476.5	3495.3	2467.6	2616.6	2744.1	2884.5	3289.9	2419.9	0,866	326	12	54,06	12
FALSE	Master Protein	Q9QWY8	Arf-GAP with SH3 domain, ANK repeat and PH domain-containing protein 1 [OS=Mus musculus]	8	9	18	8	1	1147	127,3	7,64	High	High	High	High	High	High	High	High	High	High	1.088	1.011	1.044	1.106	1.063	0.987	1.12	1.034	1957.7	2129.6	1979	2044.8	2165.3	2080.7	1931.5	2191.7	2024	0,389	326	8	33,83	8
FALSE	Master Protein	Q9D517	1-acyl-sn-glycerol-3-phosphate acyltransferase gamma [OS=Mus musculus]	15	5	23	5	1	376	43,3	8,51	High	High	High	High	High	High	High	High	High	High	1.082	1.213	0.968	1.016	1.119	1.009	1.248	1.014	2057.1	2226.5	2495.8	1991.2	2090.7	2301	2075.6	2566.4	2085.3	1,404	326	4	40,66	5
FALSE	Master Protein	O54984	ATPase ASNA1 [OS=Mus musculus]	23	6	24	6	1	348	38,8	4,91	High	High	High	High	High	High	High	High	High	High	0.885	0.891	0.958	1.008	0.899	0.912	0.846	0.955	2311.4	2044.8	2060.1	2214.9	2330.9	2077	2108.3	1955.1	2207.8	1,955	325	5	49,17	6
FALSE	Master Protein	Q68FH0	Plakophilin-4 [OS=Mus musculus]	8	7	22	6	1	1190	131,5	8,94	High	High	High	High	High	High	High	High	High	High	0.905	1.025	1.155	0.962	1.051	1.053	1.046	1.029	1733.5	1568.2	1776	2002.1	1668.3	1821.3	1825.7	1813	1783.9	0,251	324	6	47,91	7
FALSE	Master Protein	Q9CZ30	Obg-like ATPase 1 OS=Mus musculus GN=Ola1 PE=1 SV=1	24	7	19	7	1	396	44,7	7,81	High	High	High	High	High	High	High	High	High	High	1.041	1.023	0.973	1.082	1.043	0.936	0.84	1.036	2824.7	2939.2	2889.5	2747.1	3056	2947.2	2643.4	2371.7	2925.6	1,219	324	6	49,35	7
FALSE	Master Protein	Q61937	Nucleophosmin OS=Mus musculus GN=Npm1 PE=1 SV=1	21	5	18	5	1	292	32,5	4,77	High	High	High	High	High	High	High	High	High	High	0.798	0.803	0.843	0.889	0.822	0.828	0.741	0.792	1921.7	1533.7	1542.6	1619.9	1707.6	1580.3	1591	1424.5	1521.2	1,154	324	5	38,96	5
FALSE	Master Protein	Q6WVG3	BTB/POZ domain-containing protein KCTD12 [OS=Mus musculus]	23	7	32	6	1	327	35,9	5,81	High	High	High	High	High	High	High	High	High	High	0.965	0.958	1.097	1.041	0.998	1.062	0.976	1.021	1732.3	1672.1	1658.7	1899.9	1803.1	1728.7	1839.5	1690	1768.2	2,162	323	7	53,96	7
FALSE	Master Protein	B2RXC1	Trafficking protein particle complex subunit 11 OS=Mus musculus GN=Trappc11 PE=1 SV=1	8	6	13	6	1	1133	128,3	7,58	High	High	High	High	High	High	High	High	High	High	0.944	0.983	1.034	1.067	1.077	1.046	1.086	1.015	1135.3	1072.3	1116.2	1173.6	1211.7	1222.6	1187.3	1233.3	1152.1	0,281	323	5	32,66	6
FALSE	Master Protein	Q8BTX9	Inactive hydroxysteroid dehydrogenase-like protein 1 OS=Mus musculus GN=Hsdl1 PE=1 SV=1	19	5	13	5	1	330	36,8	8,48	High	High	High	High	High	High	High	High	High	High	0.917	1.037	0.901	0.99	0.982	0.941	1.122	0.862	1305.6	1196.9	1353.3	1176.8	1292.2	1281.7	1229.1	1464.8	1125.8	1,239	323	4	31,52	5
FALSE	Master Protein	Q93092	Transaldolase OS=Mus musculus GN=Taldo1 PE=1 SV=2	25	9	24	9	1	337	37,4	7,03	High	High	High	High	High	High	High	High	High	High	0.906	1.084	0.925	0.957	0.912	0.967	0.731	1.007	3119.1	2825.7	3380.2	2885.2	2983.9	2845	3016.6	2278.9	3142.3	1,754	323	9	45,91	9
FALSE	Master Protein	Q6P5E4	UDP-glucose:glycoprotein glucosyltransferase 1 [OS=Mus musculus]	7,6079948420374	7	17	7	1	1551	176,3	5,62	High	High	High	High	High	High	High	High	High	High	0.984	1.044	1.07	1.053	0.957	0.94	0.919	0.984	1072.2	1055.5	1119.3	1147.2	1128.7	1025.9	1008.1	985.1	1054.6	0,227	322	7	33,25	7
FALSE	Master Protein	Q8BGU5	Cyclin-Y OS=Mus musculus GN=Ccny PE=1 SV=1	22	6	17	6	1	341	39,4	7,20	High	High	High	High	High	High	High	High	High	High	0.975	0.963	0.877	1.055	0.984	0.935	1.004	0.843	1663.4	1621.8	1602.6	1459.2	1754.6	1637.4	1555.5	1669.7	1401.8	1,015	321	5	37,59	6
FALSE	Master Protein	Q9D892	Inosine triphosphate pyrophosphatase [OS=Mus musculus]	44	6	21	6	1	198	21,9	5,87	High	High	High	High	High	High	High	High	High	High	0.999	1.135	1.009	1.146	1.165	1.198	1.06	1.214	1639.3	1637.7	1859.9	1654.5	1878.5	1910	1963.9	1737.1	1989.4	3,329	321	6	43,27	6
FALSE	Master Protein	Q9Z0S1	3'(2'),5'-bisphosphate nucleotidase 1 [OS=Mus musculus]	25,974025974026	6	18	6	1	308	33,2	5,82	High	High	High	High	High	High	High	High	High	High	0.861	0.885	1.025	1.007	1.006	0.836	0.793	0.946	2551.2	2196.8	2259	2615.1	2570.1	2566.3	2133.5	2024	2413.7	1,081	321	6	38,95	6
FALSE	Master Protein	O55091	Protein IMPACT OS=Mus musculus GN=Impact PE=1 SV=2	27	6	16	6	1	318	36,3	5,05	High	High	High	High	High	High	High	High	High	High	0.968	0.902	1.089	0.997	0.977	0.947	0.872	1.036	1821.7	1762.9	1642.3	1984.1	1815.7	1780.6	1725	1589.3	1887	1,637	321	6	38,99	6
FALSE	Master Protein	Q9D4H8	Cullin-2 OS=Mus musculus GN=Cul2 PE=1 SV=2	14,496644295302	9	25	9	1	745	86,8	7,01	High	High	High	High	High	High	High	High	High	High	0.916	0.981	0.932	1.009	0.974	0.998	0.88	1.068	2678.8	2453.5	2628.5	2497.9	2703.3	2608.8	2673.9	2357.6	2860.9	0,719	320	9	47,59	9
FALSE	Master Protein	Q9EPR4	Solute carrier family 23 member 2 OS=Mus musculus GN=Slc23a2 PE=1 SV=2	9	4	24	4	1	648	70,0	7,50	High	High	High	High	High	High	High	High	High	High	0.935	1.064	0.754	1.166	1.1	0.941	1.15	0.881	1421.7	1330	1513.1	1072.1	1657.9	1563.4	1338.3	1635.6	1252	0,738	319	4	36,64	4
FALSE	Master Protein	P28571	Sodium- and chloride-dependent glycine transporter 1 OS=Mus musculus GN=Slc6a9 PE=1 SV=3	6	3	16	3	1	692	76,5	7,81	High	High	High	High	High	High	High	High	High	High	0.813	0.795	0.849	1.058	0.927	0.888	0.799	0.815	1259.4	1024.4	1001.2	1069.8	1332.7	1168.1	1118.4	1006.7	1025.9	0,468	319	3	34,62	3
FALSE	Master Protein	Q80TM9-1	Nischarin [OS=Mus musculus]	7	7	20	7	1	1593	174,9	5,16	High	High	High	High	High	High	High	High	High	High	0.994	1.068	1.121	1.142	1.112	1.044	1.104	1.107	975.5	969.2	1041.5	1093.3	1113.6	1085.2	1018.4	1076.6	1080	0,28	319	6	44,76	7
FALSE	Master Protein	O55017	Voltage-dependent N-type calcium channel subunit alpha-1B OS=Mus musculus GN=Cacna1b PE=1 SV=1	5	10	25	9	1	2327	261,3	8,59	High	High	High	High	High	High	High	High	High	High	1.036	0.955	1.169	1.008	0.999	0.998	1.329	0.948	2058.1	2131.9	1965.8	2406.1	2075.3	2056.7	2053.9	2735.8	1950.2	0,264	319	10	45,72	10
FALSE	Master Protein	Q920P5	Adenylate kinase isoenzyme 5 [OS=Mus musculus]	22	10	26	10	1	562	63,3	5,29	High	High	High	High	High	High	High	High	High	High	0.937	1.082	0.948	1.058	1.005	1.068	1.245	1.003	1825.8	1709.9	1975.1	1731	1931.1	1835	1949.1	2272.8	1831.3	1,254	319	10	45,61	10
FALSE	Master Protein	Q8R2R9	AP-3 complex subunit mu-2 [OS=Mus musculus]	30	7	14	5	1	418	46,9	7,56	High	High	High	High	High	High	High	High	High	High	0.854	0.86	0.976	0.91	0.895	0.888	0.927	0.997	851.1	726.6	731.6	830.7	774.6	761.6	755.9	789.2	848.3	1,015	319	7	34,49	7
FALSE	Master Protein	P59764	Dedicator of cytokinesis protein 4 OS=Mus musculus GN=Dock4 PE=1 SV=1	7	11	23	11	1	1978	226,4	7,65	High	High	High	High	High	High	High	High	High	High	0.927	0.915	0.996	0.987	0.912	0.98	0.954	0.959	2385.7	2212.2	2183.5	2375.3	2354.3	2174.7	2337.4	2276.5	2288	0,252	318	9	50,06	11
FALSE	Master Protein	Q7TPH6	E3 ubiquitin-protein ligase MYCBP2 OS=Mus musculus GN=Mycbp2 PE=1 SV=2	2	8	15	8	1	4711	517,4	7,12	High	High	High	High	High	High	High	High	High	High	0.954	0.986	1.185	1.048	0.973	0.969	1.117	0.965	1591.4	1518.4	1568.7	1885.8	1667.1	1549	1542.3	1777.8	1536.2	0,076	318	5	34,32	8
FALSE	Master Protein	P50153	Guanine nucleotide-binding protein G(I)/G(S)/G(O) subunit gamma-4 [OS=Mus musculus]	44	2	18	2	1	75	8,4	7,08	High	High	High	High	High	High	High	High	High	High	1.078	1.129	0.882	1.126	1.095	1.032	1.235	0.879	1275	1374.6	1439.2	1124.5	1435.3	1396.3	1315.3	1574	1121	3,642	318	2	40,03	2
FALSE	Master Protein	Q3TLI0	Trafficking protein particle complex subunit 10 [OS=Mus musculus]	6	5	17	5	1	1259	141,5	5,96	High	High	High	High	High	High	High	High	High	High	0.91	0.989	1.106	1.046	1.059	0.982	1.203	1.044	1914.9	1743	1894.1	2117	2003.8	2028.7	1879.8	2303.1	1998.3	0,222	318	4	42,21	5
FALSE	Master Protein	Q9JL56	glycerophosphodiester phosphodiesterase 1 [OS=Mus musculus]	15	4	18	4	1	331	37,6	6,90	High	High	High	High	High	High	High	High	High	High	0.933	1.012	1.01	1.021	0.984	1.018	1.183	0.935	2018.8	1882.8	2043.5	2038.1	2061.8	1985.6	2056.1	2389.2	1887.6	0,931	318	4	37,70	4
FALSE	Master Protein	O70228	Probable phospholipid-transporting ATPase IIA OS=Mus musculus GN=Atp9a PE=1 SV=3	9	9	25	9	1	1047	118,5	7,69	High	High	High	High	High	High	High	High	High	High	0.974	1.01	0.951	0.981	0.96	0.939	1.102	0.891	2770.4	2698.4	2798.5	2635.5	2717.7	2660.6	2600.3	3052.8	2467.1	0,45	317	9	47,11	9
FALSE	Master Protein	P62334	26S protease regulatory subunit 10B [OS=Mus musculus]	22	7	19	7	1	389	44,1	7,49	High	High	High	High	High	High	High	High	High	High	0.917	0.974	0.944	1.07	0.999	1.023	0.953	1.025	1999.2	1833.1	1948.1	1888.2	2139.7	1996.3	2044.8	1906.2	2048.6	1,346	317	6	41,76	7
FALSE	Master Protein	Q61418	H(+)/Cl(-) exchange transporter 4 OS=Mus musculus GN=Clcn4 PE=2 SV=2	15	8	22	5	1	747	83,7	6,86	High	High	High	High	High	High	High	High	High	High	0.892	0.916	1.173	0.999	0.92	0.932	0.983	0.864	825.2	736.2	756.2	968	824.1	759	769.4	811.3	712.7	0,778	317	8	42,10	8
FALSE	Master Protein	Q8CDG3	Deubiquitinating protein VCIP135 OS=Mus musculus GN=Vcpip1 PE=1 SV=1	10	9	21	9	1	1220	134,4	7,17	High	High	High	High	High	High	High	High	High	High	0.975	0.984	1.073	1.028	1.013	1.051	1.117	1.098	2255.4	2199.1	2218.9	2420.4	2317.9	2284.9	2370.1	2520.1	2475.6	0,384	315	8	43,27	9
FALSE	Master Protein	P22599	Alpha-1-antitrypsin 1-2 OS=Mus musculus GN=Serpina1b PE=1 SV=2	16	5	16	2	1	413	45,9	5,54	High	High	High	High	High	High	High	High	High	High	0.749	0.864	0.765	0.903	0.877	0.919	0.943	0.961	471.5	353.3	407.3	360.7	425.5	413.4	433.3	444.9	453	0,995	315	5	35,23	5
FALSE	Master Protein	Q8K2V6	Importin-11 OS=Mus musculus GN=Ipo11 PE=1 SV=1	4	2	12	2	1	975	112,3	5,26	High	High	High	High	High	High	High	High	High	High	0.883	1.008	1.022	1.097	0.971	1.029	1.087	0.977	762.4	673.4	768.9	779.5	836.4	740	784.5	829	745.2	0,202	315	1	30,13	2
FALSE	Master Protein	Q9JM63	ATP-sensitive inward rectifier potassium channel 10 [OS=Mus musculus]	20,844327176781	7	31	7	1	379	42,4	8,29	High	High	High	High	High	High	High	High	High	High	0.991	1.044	1.201	0.899	0.878	1.06	0.947	0.92	2765.9	2742.1	2887.7	3320.8	2486.5	2429.8	2930.8	2618.4	2545	3,437	314	7	56,27	7
FALSE	Master Protein	Q64737	Trifunctional purine biosynthetic protein adenosine-3 OS=Mus musculus GN=Gart PE=1 SV=3	9,8019801980198	6	14	6	1	1010	107,4	6,68	High	High	High	High	High	High	High	High	High	High	1.005	1.086	0.943	1.132	1.163	1.036	1.033	1.173	814.3	818	884.1	768.2	922.1	946.6	843.3	841.4	954.9	0,327	314	5	31,34	6
FALSE	Master Protein	Q0GNC1	Inverted formin-2 OS=Mus musculus GN=Inf2 PE=1 SV=1	10	9	21	9	1	1273	138,5	5,21	High	High	High	High	High	High	High	High	High	High	0.975	0.917	1.132	1.002	0.938	0.964	0.95	0.977	1773.2	1728.5	1626.4	2008	1777	1663.5	1710.3	1684.9	1732.6	0,498	314	8	48,77	9
FALSE	Master Protein	Q9CZJ2	Heat shock 70 kDa protein 12B [OS=Mus musculus]	6	4	24	2	1	685	76,1	8,47	High	High	High	High	High	High	High	High	High	High	1.043	1.021	2.268	1.186	1.185	1.006	1.284	1.05	425.2	443.6	434.1	964.3	504.3	504	427.8	545.8	446.4	0,379	314	4	43,09	4
FALSE	Master Protein	P12023	Amyloid beta A4 protein [OS=Mus musculus]	15	11	29	10	1	770	86,7	4,79	High	High	High	High	High	High	High	High	High	High	1.013	0.996	1.082	0.986	1.043	1.028	1.141	0.964	3234.7	3276.4	3222.9	3500.7	3189.1	3373.5	3324.3	3689.3	3116.8	1,233	314	10	49,60	11
FALSE	Master Protein	Q9D7N9	Adipocyte plasma membrane-associated protein [OS=Mus musculus]	37	10	32	10	1	415	46,4	6,32	High	High	High	High	High	High	High	High	High	High	0.918	0.944	1.03	0.947	0.964	0.949	1.096	0.919	3051.2	2802	2880.3	3143.7	2890.4	2940.2	2894.5	3343	2805.1	2,311	313	9	67,10	10
FALSE	Master Protein	P26516	26S proteasome non-ATPase regulatory subunit 7 OS=Mus musculus GN=Psmd7 PE=1 SV=2	12	4	16	4	1	321	36,5	6,77	High	High	High	High	High	High	High	High	High	High	0.943	1.026	0.934	1.11	1.035	0.979	0.984	1.02	1568.4	1479.1	1608.7	1465.1	1741.5	1623.4	1535.3	1542.6	1600.1	1,154	313	4	36,11	4
FALSE	Master Protein	P62301	40S ribosomal protein S13 OS=Mus musculus GN=Rps13 PE=1 SV=2	52,317880794702	9	36	9	1	151	17,2	10,54	High	High	High	High	High	High	High	High	High	High	0.954	1.061	0.849	0.946	0.935	0.911	0.957	0.954	2771.6	2643.5	2941.8	2352.8	2622.5	2590.5	2523.9	2652.6	2643.4	7,111	313	9	53,13	8
FALSE	Master Protein	G3X9K3	Brefeldin A-inhibited guanine nucleotide-exchange protein 1 [OS=Mus musculus]	6	12	30	9	1	1846	208,4	5,86	High	High	High	High	High	High	High	High	High	High	0.995	1.022	1.154	1.098	1.072	1.058	1.097	1.067	2453.3	2442.1	2506.8	2831.2	2693.8	2629.1	2595	2691.7	2618.6	0,319	313	11	52,92	12
[truncated: 1,779 more rows]

## Sheet: Soluble_non-mod_Unique
Checked	Master	Accession	Description	Coverage	# Peptides	# PSMs	# Unique Peptides	# Protein Groups	# AAs	MW [kDa]	calc. pI	Found in Sample: [S11] F2: 126, Sample	Found in Sample: [S12] F2: 127N, Sample	Found in Sample: [S13] F2: 127C, Sample	Found in Sample: [S14] F2: 128N, Sample	Found in Sample: [S15] F2: 128C, Sample	Found in Sample: [S16] F2: 129N, Sample	Found in Sample: [S17] F2: 129C, Sample	Found in Sample: [S18] F2: 130N, Sample	Found in Sample: [S19] F2: 130C, Sample	Found in Sample: [S20] F2: 131, Sample	Abundance Ratio: (127N) / (126)	Abundance Ratio: (127C) / (126)	Abundance Ratio: (128N) / (126)	Abundance Ratio: (128C) / (126)	Abundance Ratio: (129N) / (126)	Abundance Ratio: (130N) / (126)	Abundance Ratio: (130C) / (126)	Abundance Ratio: (131) / (126)	Abundances (Normalized): F2: 126, Sample	Abundances (Normalized): F2: 127N, Sample	Abundances (Normalized): F2: 127C, Sample	Abundances (Normalized): F2: 128N, Sample	Abundances (Normalized): F2: 128C, Sample	Abundances (Normalized): F2: 129N, Sample	Abundances (Normalized): F2: 129C, Sample	Abundances (Normalized): F2: 130N, Sample	Abundances (Normalized): F2: 130C, Sample	Abundances (Normalized): F2: 131, Sample	emPAI	Score Mascot	# Peptides Mascot	Score Sequest HT	# Peptides Sequest HT
[truncated: 2,781 more rows]

[truncated: 2 more sheets: Membrane_TotalPeptides, Soluble_TotalPeptides]
