# Supplementary material for: Obesogenic Diets Cause Alterations on Proteins and Theirs Post-Translational Modifications in Mouse Brains
Source: Nutr Metab Insights. 2021 May 3;14:11786388211012405. doi: 10.1177/11786388211012405 (PMC8114309; doi:10.1177/11786388211012405)
Supplement: sj-xlsx-3-nmi-10.1177_11786388211012405 – Supplemental material for Obesogenic Diets Cause Alterations on Proteins and Theirs Post-Translational Modifications in Mouse Brains [file sj-xlsx-3-nmi-10.1177_11786388211012405.xlsx]

## Sheet: Sign_PhosphoPeptides
Membrane Significant phosphopeptides							Ratio HFD/SD			Ratio HGD/SD
Annotated Sequence	Master Protein Accessions	Modifications	Modification site	Protein description	Function [CC]	p-value	Rep1	Rep2	Rep3	Rep1	Rep2	Rep3
[R].IAAEEEEENDGHYQEEEDGGAHSLK.[D]	Q80XK6	1xTMT6plex [I/K]; 1xPhospho [S23(100)]; 1xPhospho (STY) [S23(100)]	S885*	Autophagy-related protein 2 homolog B OS=Mus musculus GN=Atg2b PE=1 SV=3	FUNCTION: Required for both autophagosome formation and regulation of lipid droplet morphology and dispersion. {ECO:0000250}.	0.026281087283170849	0.630671	0.33583	0.793622	0.438271	-0.169198	0.734557
[R].RHQDGLPYIDDSPSSSPHLSSK.[G]	Q6PAJ1	1xTMT6plex [R/K]; 1xPhospho [S12(100)]; 1xPhospho (STY) [S12(100)]	S461*	Breakpoint cluster region protein OS=Mus musculus GN=Bcr PE=1 SV=3	FUNCTION: GTPase-activating protein for RAC1 and CDC42. Promotes the exchange of RAC or CDC42-bound GDP by GTP, thereby activating them. Displays serine/threonine kinase activity (By similarity). {ECO:0000250}.	0.045497310629795111	0.437754	0.0207823	0.400681	0.674715	0.0194309	0.687639
[K].RRQSLGGFLK.[G]	Q80YN3	1xTMT6plex [R/K]; 1xPhospho [S4(100)]; 1xPhospho (STY) [S4(100)]	S601*	Breast carcinoma-amplified sequence 1 homolog OS=Mus musculus GN=Bcas1 PE=1 SV=3		0.035371925338848489	-0.497143	-0.239286	0.678908	0.0388668	1.13775	1.38925
[R].QQQHLLQSPVSHHEPESPHLR.[Y]	G3X9K3	1xTMT6plex [N-Term]; 1xPhospho [S]; 1xPhospho (STY) [S8(100)]	S234	Brefeldin A-inhibited guanine nucleotide-exchange protein 1 [OS=Mus musculus]	FUNCTION: Promotes guanine-nucleotide exchange on ARF1 and ARF3. Promotes the activation of ARF1/ARF3 through replacement of GDP with GTP. Involved in vesicular trafficking. Required for the maintenance of Golgi structure; the function may be independent of its GEF activity. Required for the maturaion of integrin beta-1 in the Golgi. Involved in the establishment and persistence of cell polarity …	0.015997565767146484	0.594169	0.102668	0.601526	0.285586	-0.0194706	0.384664
[K].EDSSEDR.[A]	Q61361	1xTMT6plex [N-Term]; 1xPhospho [S3(100)]	S29	Brevican core protein OS=Mus musculus GN=Bcan PE=1 SV=2	FUNCTION: May play a role in the terminally differentiating and the adult nervous system during postnatal development. Could stabilize interactions between hyaluronan (HA) and brain proteoglycans.	0.040631105990107198	0.16227	0.0411016	0.0672407	-0.820085	-1.2748	-0.3273
[K].GSLPPAALEPQTTVIHNPVDGIK.[E]	P28652	1xTMT6plex [G/K]; 1xPhospho [T/S]; 1xPhospho (STY) [T/S]	S371*	Calcium/calmodulin-dependent protein kinase type II subunit beta [OS=Mus musculus]	FUNCTION: Calcium/calmodulin-dependent protein kinase that functions autonomously after Ca(2+)/calmodulin-binding and autophosphorylation, and is involved in dendritic spine and synapse formation, neuronal plasticity and regulation of sarcoplasmic reticulum Ca(2+) transport in skeletal muscle. In neurons, plays an essential structural role in the reorganization of the actin cytoskeleton during pl…	0.048624541687368919	0.916253	0.134368	1.09658	0.518013	0.112743	1.09075
[R].LGDASDTEAVDGER.[G]	Q80U49	1xTMT6plex [N-Term]; 1xPhospho [T7(100)]	T1124	Centrosomal protein of 170 kDa protein B OS=Mus musculus GN=Cep170b PE=1 SV=2	FUNCTION: Plays a role in microtubule organization. {ECO:0000250}.	0.026250927094032869	0.633909	0.194808	0.62928	0.120622	0.314677	0.62191
[K].IGEGTYGTVFK.[A]	P49615	1xTMT6plex [I/K]; 1xPhospho [T8(100)]	T17*	Cyclin-dependent-like kinase 5 [OS=Mus musculus]	FUNCTION: Proline-directed serine/threonine-protein kinase essential for neuronal cell cycle arrest and differentiation and may be involved in apoptotic cell death in neuronal diseases by triggering abortive cell cycle re-entry. Interacts with D1 and D3-type G1 cyclins. Phosphorylates SRC, NOS3, VIM/vimentin, p35/CDK5R1, MEF2A, SIPA1L1, SH3GLB1, PXN, PAK1, MCAM/MUC18, SEPT5, SYN1, DNM1, AMPH, SYN…	0.015729499699939083	1.39666	0.702139	0.624801	0.271408	0.591089	0.504676
[R].CLSIGIQVDDAEEPEK.[M]	Q9D415	1xTMT6plex [C/K]; 1xCarbamidomethyl [C1]; 1xPhospho [S3(100)]; 1xPhospho (STY) [S3(100)]	S666	Disks large-associated protein 1 OS=Mus musculus GN=Dlgap1 PE=1 SV=3	FUNCTION: Part of the postsynaptic scaffold in neuronal cells.	0.038558819622138689	-0.729124	-1.26397	-0.976689	0.0323319	-0.871793	-1.44833
[R].ADSIEIYIPEAQTR.[L]	Q8BJ42	1xTMT6plex [N-Term]; 1xPhospho [S3(100)]	S1047	Disks large-associated protein 2 OS=Mus musculus GN=Dlgap2 PE=1 SV=2	FUNCTION: May play a role in the molecular organization of synapses and neuronal cell signaling. Could be an adapter protein linking ion channel to the subsynaptic cytoskeleton. May induce enrichment of PSD-95/SAP90 at the plasma membrane.	0.0025685331166610077	0.614601	0.619618	0.440101	0.344793	0.0370277	0.149313
[R].YNTISYR.[K]	Q5EBJ4	1xTMT6plex [N-Term]; 1xPhospho [T3(100)]	S257	ermin [OS=Mus musculus]	FUNCTION: Plays a role in cytoskeletal rearrangements during the late wrapping and/or compaction phases of myelinogenesis as well as in maintenance and stability of myelin sheath in the adult. May play an important role in late-stage oligodendroglia maturation, myelin/Ranvier node formation during CNS development, and in the maintenance and plasticity of related structures in the mature CNS (By s…	5.1941677929931684e-05	0.934119	0.689159	0.979325	0.557712	0.457413	0.428201
[K].RISSLTLPIVPSSEASK.[A]	P16305-1	1xTMT6plex [R/K]; 1xPhospho [S3(100)]	S375	Gamma-aminobutyric acid receptor subunit alpha-6 [OS=Mus musculus]	FUNCTION: GABA, the major inhibitory neurotransmitter in the vertebrate brain, mediates neuronal inhibition by binding to the GABA/benzodiazepine receptor and opening an integral chloride channel.	0.036332039646181764	-0.284128	-1.551	-0.695039	-0.263258	-0.92268	-0.515713
[K].DTTDELSVVEAK.[E]	Q921C1	1xTMT6plex [D/K]; 1xPhospho [S7(100)]; 1xPhospho (STY) [S7(100)]	T375*	Gap junction gamma-3 protein OS=Mus musculus GN=Gjc3 PE=1 SV=2	FUNCTION: One gap junction consists of a cluster of closely packed pairs of transmembrane channels, the connexons, through which materials of low MW diffuse from one cell to a neighboring cell. {ECO:0000250}.	0.039545310766507809	0.82341	0.261602	1.22588	0.314964	0.0414669	0.76308
[R].LFDVGGQRSER.[K]	P18872	1xTMT6plex [N-Term]; 1xPhospho [S9(100)]	S207	Guanine nucleotide-binding protein G(o) subunit alpha OS=Mus musculus GN=Gnao1 PE=1 SV=3	FUNCTION: Guanine nucleotide-binding proteins (G proteins) are involved as modulators or transducers in various transmembrane signaling systems. Stimulated by RGS14. The G(o) protein function is not clear. {ECO:0000269|PubMed:10926822}.	0.046398250929031923	0.287139	1.15108	0.655445	-0.0799929	0.629044	0.92998
[K].YYLDSLDRIGAGDYQPTEQDILR.[T]	P18872	1xTMT6plex [N-Term]; 1xPhospho [S5(100)]; 1xPhospho (STY) [S5(100)]	S159	Guanine nucleotide-binding protein G(o) subunit alpha OS=Mus musculus GN=Gnao1 PE=1 SV=3		0.019693771071822637	0.618168	0.641295	0.652722	0.0660271	0.71734	0.953228
[K].IIHEDGFSGEDVK.[Q]	P18872	1xTMT6plex [I/K]; 1xPhospho [S8(100)]; 1xPhospho (STY) [S8(100)]	S62	Guanine nucleotide-binding protein G(o) subunit alpha OS=Mus musculus GN=Gnao1 PE=1 SV=3		0.017661782582723776	0.452683	0.90133	0.588502	-0.0447645	0.589839	0.730828
[R].EDSARPGAHAK.[V]	Q9CX86	1xTMT6plex [E/K]; 1xPhospho [S3(100)]	S88	Heterogeneous nuclear ribonucleoprotein A0 OS=Mus musculus GN=Hnrnpa0 PE=1 SV=1	FUNCTION: mRNA-binding component of ribonucleosomes. Specifically binds AU-rich element (ARE)-containing mRNAs. Involved in post-transcriptional regulation of cytokines mRNAs. {ECO:0000269|PubMed:12456657}.	0.0080515016726291789	-0.84922	-1.63649	-0.605189	-0.589073	-0.800467	0.0533688
[R].SDRGSVHR.[Q]	Q5DU25	1xTMT6plex [N-Term]; 1xPhospho [S5(100)]	S604	IQ motif and SEC7 domain-containing protein 2 OS=Mus musculus GN=Iqsec2 PE=1 SV=3	FUNCTION: Is a guanine nucleotide exchange factor for the ARF GTP-binding proteins. {ECO:0000250|UniProtKB:Q5JU85}.	0.026779560913101977	-1.01187	-0.630396	-0.572429	-0.524403	0.322575	-0.23679
[K].DKKESTDESEVDK.[T]	Q80TE7	TMT6plex [D]; 1xPhospho [S5(100)]	S666	Leucine-rich repeat-containing protein 7 [OS=Mus musculus]	FUNCTION: Required for normal synaptic spine architecture and function. Necessary for DISC1 and GRM5 localization to postsynaptic density complexes and for both N-methyl D-aspartate receptor-dependent and metabotropic glutamate receptor-dependent long term depression. {ECO:0000269|PubMed:22072671}.	0.0035300809182755516	-1.08711	-0.960916	-0.468998	-0.530794	-0.00450856	0.0816817
[K].AGAGSATLSMAYAGAR.[F]	P08249	1xTMT6plex [N-Term]; 1xPhospho [S5]	S246*	Malate dehydrogenase, mitochondrial OS=Mus musculus GN=Mdh2 PE=1 SV=3		0.019716490419141034	0.58321	0.145756	0.469625	0.633919	0.845581	0.584997
[R].RGQSSAPPTR.[T]	Q14BB9	1xTMT6plex [N-Term]; 1xPhospho [S]; 1xPhospho (STY) [S/T]	S100	MAP6 domain-containing protein 1 OS=Mus musculus GN=Map6d1 PE=1 SV=1	FUNCTION: May have microtubule-stabilizing activity.	0.028707700037275241	0.827366	0.15504	0.691766	0.681987	0.0704733	0.643136
[R].AGSRDAAQERPSGPGGR.[R]	Q14BB9	1xTMT6plex [N-Term]; 1xPhospho [S3(100)]; 1xPhospho (STY) [S3(100)]	S82	MAP6 domain-containing protein 1 OS=Mus musculus GN=Map6d1 PE=1 SV=1		0.047052270852410469	0.653486	0.112077	1.01913	0.309915	0.0893916	0.833833
[K].SNVDVSSGVEDEDPK.[R]	Q3UHE1-1	1xTMT6plex [S/K]; 1xPhospho [S1(100)]	S321*	Membrane-associated phosphatidylinositol transfer protein 3 [OS=Mus musculus]	FUNCTION: Catalyzes the transfer of phosphatidylinositol and phosphatidylcholine between membranes (in vitro). Binds calcium ions (By similarity). {ECO:0000250}.	0.037466173194422296	-0.603851	-0.84712	-0.267939	-0.392809	0.29611	0.391235
[R].SPQAQDTLGSLAGGQTGCTIQLLPEQDK.[A]	Q9QYR6	1xTMT6plex [S/K]; 1xPhospho [S1(100)]; 1xCarbamidomethyl [C18]; 1xPhospho (STY) [S1(100)]	S1062*	Microtubule-associated protein 1A OS=Mus musculus GN=Map1a PE=1 SV=2	FUNCTION: Structural protein involved in the filamentous cross-bridging between microtubules and other skeletal elements.	0.039632263277920958	-0.552282	-0.69966	-0.469388	-0.167371	-1.30717	-1.61043
[R].HPRPAAQPSAR.[R]	Q791T5	1xTMT6plex [N-Term]; 1xPhospho [S9(100)]	S61	Mitochondrial carrier homolog 1 OS=Mus musculus GN=Mtch1 PE=1 SV=1	FUNCTION: Potential mitochondrial transporter. May play a role in apoptosis (By similarity). {ECO:0000250}.	0.0018806729198720866	-0.687245	-0.950502	-0.615885	-0.264397	0.0296032	-0.0363768
[K].REGKEDEASTDVDEKPK.[E]	P53986	TMT6plex [R]; 1xPhospho [S/T]	S461/T462*	Monocarboxylate transporter 1 OS=Mus musculus GN=Slc16a1 PE=1 SV=1	FUNCTION: Proton-coupled monocarboxylate transporter. Catalyzes the rapid transport across the plasma membrane of many monocarboxylates such as lactate, pyruvate, branched-chain oxo acids derived from leucine, valine and isoleucine, and the ketone bodies acetoacetate, beta-hydroxybutyrate and acetate. Depending on the tissue and on cicumstances, mediates the import or export of lactic acid and ke…	0.037784215361344159	-0.979894	-0.67474	-0.531309	0.0721252	-0.56432	0.298672
[R].LAIQGPEDSPSRQSR.[R]	Q99KX1	1xTMT6plex [N-Term]; 1xPhospho [S14(100)]	S242	Myeloid leukemia factor 2 [OS=Mus musculus]		0.026857391422736895	0.683427	0.178832	0.965192	0.433085	-0.00417654	0.863575
[R].LQHTGPADDGATRSPSIDSIQK.[D]	Q68FH0	1xTMT6plex [L/K]; 1xPhospho [T/S]	T498/T507/S509/S511/S514	Plakophilin-4 [OS=Mus musculus]	FUNCTION: Plays a role as a regulator of Rho activity during cytokinesis. May play a role in junctional plaques (By similarity). {ECO:0000250}.	0.012923127144404054	-0.600059	-0.215438	-0.773303	-0.343466	0.0438522	-0.390109
[R].KLEAAEDIAYQLSR.[S]	P67778	1xTMT6plex [K]; 1xPhospho [Y/S]	Y249*/S252	Prohibitin [OS=Mus musculus]	FUNCTION: Prohibitin inhibits DNA synthesis. It has a role in regulating proliferation. As yet it is unclear if the protein or the mRNA exhibits this effect. May play a role in regulating mitochondrial respiration activity and in aging (By similarity). {ECO:0000250}.	0.031128591127589943	1.38394	0.907932	0.580395	0.411563	0.214512	1.02893
[R].SVEGPGGLEPSLDEYR.[R]	A2A699	1xTMT6plex [N-Term]; 1xPhospho [S1(100)]	S445	Protein FAM171A2 [OS=Mus musculus]		0.0019852000390568813	-0.472337	-0.2425	-0.849978	-0.740803	-0.709761	-0.908186
[R].VLTAFLPDSSVSGTSL.[-]	E9Q8I9	1xTMT6plex [N-Term]; 1xPhospho [S/T]; 1xPhospho (STY) [S/T]	T3007/S3013/T3014/T3018/S3019	Protein furry homolog OS=Mus musculus GN=Fry PE=1 SV=1	FUNCTION: Plays a crucial role in the structural integrity of mitotic centrosomes and in the maintenance of spindle bipolarity by promoting PLK1 activity at the spindle poles in early mitosis. May function as a scaffold promoting the interaction between AURKA and PLK1, thereby enhancing AURKA-mediated PLK1 phosphorylation. {ECO:0000269|PubMed:22753416}.	0.010551422242990025	0.664952	0.842506	0.167481	0.390732	0.439303	-0.0120065
[R].SLDSLDK.[C]	E9Q8I9	1xTMT6plex [S/K]; 1xPhospho [S1(100)]	S2495*	Protein furry homolog OS=Mus musculus GN=Fry PE=1 SV=1		0.042514637248034108	-1.29113	-0.105926	-0.829992	-0.785013	-0.316478	-1.17574
[R].DVNNFDQDFTREEPILTLVDEAIIK.[Q]	P16054	1xTMT6plex [D/K]; 1xPhospho [T17(100)]; 1xPhospho (STY) [T17(100)]	T710*	Protein kinase C epsilon type OS=Mus musculus GN=Prkce PE=1 SV=1	FUNCTION: Calcium-independent, phospholipid- and diacylglycerol (DAG)-dependent serine/threonine-protein kinase that plays essential roles in the regulation of multiple cellular processes linked to cytoskeletal proteins, such as cell adhesion, motility, migration and cell cycle, functions in neuron growth and ion channel regulation, and is involved in immune response, cancer cell invasion and reg…	0.028993768563198952	0.502174	0.151106	0.64317	0.810995	0.485884	1.13157
[R].DSGPESPGRTPEPFLSLSLDK.[G]	Q52KR3	1xTMT6plex [D/K]; 1xPhospho [S/T]	S2643/S2638/T2642/S2648/S2650	Protein prune homolog 2 OS=Mus musculus GN=Prune2 PE=1 SV=2	FUNCTION: May play an important role in regulating differentiation, survival and aggressiveness of the tumor cells. {ECO:0000250}.	0.040678006202714313	0.619912	0.484291	1.13441	0.128902	0.434902	1.08198
[K].KESDDDSRPPHR.[K]	Q6NZL0	1xTMT6plex [K]; 1xPhospho [S3(100)]	S760	Protein SOGA3 OS=Mus musculus GN=Soga3 PE=1 SV=2		0.00747968203904565	0.672196	1.28375	1.24648	0.0999784	0.143844	0.20934
[R].VILSNMVSISSEPFGHLVDDGDISDPEEHHAEK.[S]	Q8K0G5	1xTMT6plex [V/K]; 1xPhospho [S24(100)]; 1xPhospho (STY) [S24(100)]	S320*	Protein TSSC1 OS=Mus musculus GN=Eipr1 PE=1 SV=2		0.002647091637546175	0.0409224	0.0356526	-0.250383	-0.695277	-0.57053	-1.24574
[R].SASGDTVFWGEHFEFNNLPAVR.[A]	F6SEU4	1xTMT6plex [N-Term]; 1xPhospho [S3]	S302	Ras/Rap GTPase-activating protein SynGAP [OS=Mus musculus]	FUNCTION: Major constituent of the PSD essential for postsynaptic signaling. Inhibitory regulator of the Ras-cAMP pathway. Member of the NMDAR signaling complex in excitatory synapses, it may play a role in NMDAR-dependent control of AMPAR potentiation, AMPAR membrane trafficking and synaptic plasticity. Regulates AMPAR-mediated miniature excitatory postsynaptic currents. Exhibits dual GTPase-act…	0.024002257227341641	0.653706	0.64706	0.214752	0.0835915	0.0171035	0.206449
[R].QTPRSPDSTANVR.[I]	Q91Z67	1xTMT6plex [N-Term]; 1xPhospho [S5(100)]	S206*	SLIT-ROBO Rho GTPase-activating protein 2 OS=Mus musculus GN=Srgap2 PE=1 SV=2	FUNCTION: RAC1 GTPase activating protein (GAP) that binds and deforms membranes, and regulates actin dynamics to regulate cell migration and differentiation. Plays an important role in different aspects of neuronal morphogenesis and migration mainly during development of the cerebral cortex. This includes the biogenesis of neurites, where it is required for both axons and dendrites outgrowth, and…	0.047708680467936568	1.00607	0.0931204	0.884408	0.545608	-0.0960895	0.597634
[K].AYGENIGYSEK.[D]	P14094	1xTMT6plex [A/K]; 1xPhospho [S9(100)]; 1xPhospho (STY) [Y/S]	S287	Sodium/potassium-transporting ATPase subunit beta-1 [OS=Mus musculus]	FUNCTION: This is the non-catalytic component of the active enzyme, which catalyzes the hydrolysis of ATP coupled with the exchange of Na(+) and K(+) ions across the plasma membrane. The beta subunit regulates, through assembly of alpha/beta heterodimers, the number of sodium pumps transported to the plasma membrane.; FUNCTION: Involved in cell adhesion and establishing epithelial cell polarity. …	0.033272568383908893	0.98237	0.805205	0.328399	-0.0868407	0.0767981	0.212009
[K].LDPAQSASRENLLEEQGSIALR.[Q]	P16546	1xTMT6plex [N-Term]; 1xPhospho [S8(100)]; 1xPhospho (STY) [S8(100)]	S1031*	Spectrin alpha chain, non-erythrocytic 1 [OS=Mus musculus]	FUNCTION: Fodrin, which seems to be involved in secretion, interacts with calmodulin in a calcium-dependent manner and is thus candidate for the calcium-dependent movement of the cytoskeleton at the membrane.	0.038541277245321401	0.653908	0.687428	1.22677	0.313581	-0.00681311	0.829846
[R].TTTNEELEDMLESGK.[L]	P61264	1xTMT6plex [T/K]; 1xPhospho [T]	T258/T259/T260	Syntaxin-1B OS=Mus musculus GN=Stx1b PE=1 SV=1	FUNCTION: Potentially involved in docking of synaptic vesicles at presynaptic active zones (By similarity). May mediate Ca(2+)-regulation of exocytosis acrosomal reaction in sperm. {ECO:0000250, ECO:0000269|PubMed:15774481}.	0.026457228363142505	0.755322	0.366948	0.956278	0.382152	0.171107	0.519443
[K].SPSFSSTSETSAK.[T]	Q8K2L8	1xTMT6plex [S/K]; 1xPhospho [S3(100)]; 1xPhospho (STY) [S/T]	S234*	Trafficking protein particle complex subunit 12 OS=Mus musculus GN=Trappc12 PE=1 SV=2	FUNCTION: Plays an important role in chromosome congression, kinetochore assembly and stability and controls the recruitment of CENPE to the kinetochores. May be involved in endoplasmic reticulum to Golgi apparatus trafficking at a very early stage. {ECO:0000250|UniProtKB:Q8WVT3}.	3.2396764807021011e-05	-0.904853	-0.78959	-0.999571	-1.26452	-1.46405	-1.77719
[R].SIQFVDWCPTGFK.[V]	P68368	1xTMT6plex [S/K]; 1xCarbamidomethyl [C8]; 1xPhospho [S1(100)]; 1xPhospho (STY) [S1(100)]	S340	Tubulin alpha-4A chain [OS=Mus musculus]	FUNCTION: Tubulin is the major constituent of microtubules. It binds two moles of GTP, one at an exchangeable site on the beta chain and one at a non-exchangeable site on the alpha chain.	0.045964733526705999	-0.591824	-0.491013	-0.374495	-0.0772263	-0.63192	-0.682939
Soluble Significant Phosphopeptides
Annotated Sequence	Master Protein Accessions	Modifications	Modification site	Protein description	Function [CC]	p-value	Rep1 Ratio1	Rep2 Ratio1	Rep3 Ratio1	Rep1 Ratio2	Rep2 Ratio2	Rep3 Ratio2
[K].RAPSFHDK.[Y]	P56393	1xTMT6plex [R/K]; 1xPhospho [S4(100)]	S32	Cytochrome c oxidase subunit 7B, mitochondrial [OS=Mus musculus]	FUNCTION: This protein is one of the nuclear-coded polypeptide chains of cytochrome c oxidase, the terminal oxidase in mitochondrial electron transport. Plays a role in proper central nervous system (CNS) development in vertebrates (By similarity). {ECO:0000250}.	0.021896730190246648	-0.976087	-0.246887	-0.778119	-1.60923	-0.486758	-0.64526
[R].DSSVPGSPSSIVAK.[M]	Q9WV69	1xTMT6plex [D/K]; 1xPhospho [S7(100)]; 1xPhospho (STY) [S7(100)]	S26*	Dematin OS=Mus musculus GN=Dmtn PE=1 SV=1	FUNCTION: Membrane-cytoskeleton-associated protein with F-actin-binding activity that induces F-actin bundles formation and stabilization. Its F-actin-bundling activity is reversibly regulated upon its phosphorylation by the cAMP-dependent protein kinase A (PKA). Binds to the erythrocyte membrane glucose transporter-1 SLC2A1/GLUT1, and hence stabilizes and attaches the spectrin-actin network to t…	0.028962081568145569	0.938486	0.614519	0.167071	0.552755	0.077395	0.237034
[R].GLYDGPVCEVSVTPKTVTPASSAK.[T]	O08553	TMT6plex [G]; 2xPhospho [S/T]; 1xCarbamidomethyl [C8]	S507/T509/T512/T514	Dihydropyrimidinase-related protein 2 OS=Mus musculus GN=Dpysl2 PE=1 SV=2	FUNCTION: Plays a role in neuronal development and polarity, as well as in axon growth and guidance, neuronal growth cone collapse and cell migration. Necessary for signaling by class 3 semaphorins and subsequent remodeling of the cytoskeleton. May play a role in endocytosis. {ECO:0000269|PubMed:22057101}.	0.041352181350831727	0.548591	0.0425144	0.491706	0.623137	0.749984	0.156881
[R].NLHQSGFSLSGAQIDDNIPRR.[T]	O08553	1xTMT6plex [N-Term]; 1xPhospho [S8(100)]; 1xPhospho (STY) [S]	S540*	Dihydropyrimidinase-related protein 2 OS=Mus musculus GN=Dpysl2 PE=1 SV=2		0.034937271149347256	0.827059	1.11069	1.24364	0.611176	0.221105	1.10987
[R].EDSESPGTQR.[S]	P97825	1xTMT6plex [N-Term]; 1xPhospho [S5(100)]	S79	Hematological and neurological expressed 1 protein OS=Mus musculus GN=Hn1 PE=1 SV=3	FUNCTION: Modulates negatively AKT-mediated GSK3B signaling. Induces CTNNB1 'Ser-33' phosphorylation and degradation through the suppression of the inhibitory 'Ser-9' phosphorylation of GSK3B, which represses the function of the APC:CTNNB1:GSK3B complex and the interaction with CDH1/E-cadherin in adherent junctions (By similarity). Plays a role in the regulation of cell cycle and cell adhesion (P…	0.039082153314883419	0.272879	0.627496	0.7459	0.567658	0.216145	0.583114
[K].RNVPQEESLEDSDVDADFK.[A]	O35344	1xTMT6plex [R/K]; 1xPhospho [S8(100)]; 1xPhospho (STY) [S12(100)]	S56* and S60*	Importin subunit alpha-4 OS=Mus musculus GN=Kpna3 PE=1 SV=1	FUNCTION: Functions in nuclear protein import as an adapter protein for nuclear receptor KPNB1. Binds specifically and directly to substrates containing either a simple or bipartite NLS motif. Docking of the importin/substrate complex to the nuclear pore complex (NPC) is mediated by KPNB1 through binding to nucleoporin FxFG repeats and the complex is subsequently translocated through the pore by …	0.046517874480437774	0.44811	0.771871	0.767438	0.381289	0.0463535	0.59087
[R].SSVASPRR.[L]	P20357	1xTMT6plex [N-Term]; 1xPhospho [S5(100)]	S1791*	microtubule-associated protein 2 [OS=Mus musculus]	FUNCTION: The exact function of MAP2 is unknown but MAPs may stabilize the microtubules against depolymerization. They also seem to have a stiffening effect on microtubules.	0.04870312658924094	0.464776	0.76476	0.730444	-0.196295	-0.0698154	0.534048
[R].VDHGAEIITQSPSRSSVASPR.[R]	P20357	1xTMT6plex [N-Term]; 1xPhospho [S11]	S1783*	microtubule-associated protein 2 [OS=Mus musculus]		0.013336342237925755	0.978156	0.870645	0.959539	0.553255	0.0483956	0.701021
[K].GTGDCSDEEVDGKADGADAK.[A]	Q8VDD5	TMT6plex [G]; 1xCarbamidomethyl [C5]; 1xPhospho [S6(100)]; 1xPhospho (STY) [S6(100)]	S1943*	Myosin-9 [OS=Mus musculus]	FUNCTION: During cell spreading, plays an important role in cytoskeleton reorganization, focal contacts formation (in the margins but not the central part of spreading cells), and lamellipodial retraction; this function is mechanically antagonized by MYH10 (By similarity). Cellular myosin that appears to play a role in cytokinesis, cell shape, and specialized functions such as secretion and cappi…	0.032022030752773281	0.336993	0.824398	1.12086	1.17441	0.467691	1.24324
[K].ESSREALVEPASESPRPALAR.[S]	P70441	1xTMT6plex [N-Term]; 1xPhospho [S14(100)]; 1xPhospho (STY) [S14(100)]	S275*	Na(+)/H(+) exchange regulatory cofactor NHE-RF1 OS=Mus musculus GN=Slc9a3r1 PE=1 SV=3	FUNCTION: Scaffold protein that connects plasma membrane proteins with members of the ezrin/moesin/radixin family and thereby helps to link them to the actin cytoskeleton and to regulate their surface expression. Necessary for recycling of internalized ADRB2. Was first known to play a role in the regulation of the activity and subcellular location of SLC9A3. Necessary for cAMP-mediated phosphoryl…	0.046344525956460034	0.237927	0.204883	0.827218	0.918057	1.15264	0.379662
[K].TPSPKEEDEEAESPPEK.[K]	Q80XU3	TMT6plex [T]; 1xPhospho [S13(100)]	S214*	Nuclear ubiquitous casein and cyclin-dependent kinase substrate 1 OS=Mus musculus GN=Nucks1 PE=1 SV=1		0.035137991509471105	0.147436	0.130269	0.649922	0.625183	0.551068	1.00536
[K].AIGGIILTASHNPGGPNGDFGIK.[F]	Q9D0F9	1xTMT6plex [A/K]; 1xPhospho [T/S]; 1xPhospho (STY) [S10(100)]	S117*	Phosphoglucomutase-1 OS=Mus musculus GN=Pgm1 PE=1 SV=4	FUNCTION: This enzyme participates in both the breakdown and synthesis of glucose. {ECO:0000250}.	0.010898128852419637	-0.0577672	0.292733	0.0234422	-0.730428	-0.775061	-0.429792
[R].QQPPLGPSSSLLSLPSLK.[S]	Q8BHL3	1xTMT6plex [Q/K]; 1xPhospho [S16(100)]	S650*	TBC1 domain family member 10B [OS=Mus musculus]	FUNCTION: Acts as GTPase-activating protein for RAB3A, RAB22A, RAB27A, AND RAB35. Does not act on RAB2A and RAB6A (By similarity). {ECO:0000250}.	0.036388760827225357	0.280241	0.254754	0.87054	0.470862	0.665297	0.580291
*Sites reported in litterature

## Sheet: Sign_GlycoPeptides
Membrane significant Glycopeptides							Ratio HFD/SD			Ratio HGD/SD
Annotated Sequence	Master Protein Accessions	Modifications	Modification site	Protein description	Description	p-value	Rep1	Rep2	Rep3	Rep1	Rep2	Rep3
[R].VNNSNKK.[E]	P35438	TMT6plex [V]; 1xDeamidated [N2(100)]; 1xDeamidated (N) [N2(100)]	N491*	Glutamate receptor ionotropic, NMDA 1 OS=Mus musculus GN=Grin1 PE=1 SV=1	FUNCTION: Component of NMDA receptor complexes that function as heterotetrameric, ligand-gated ion channels with high calcium permeability and voltage-dependent sensitivity to magnesium. Channel activation requires binding of the neurotransmitter glutamate to the epsilon subunit, glycine binding to the zeta subunit, plus membrane depolarization to eliminate channel inhibition by Mg(2+) (PubMed:15…	0.035577687093067169	-1.80807	-1.08916	-1.14986	-0.206839	-1.00999	0.3105
[R].NVCALASWLSNFQGR.[Y]	Q8K377	1xTMT6plex [N-Term]; 1xCarbamidomethyl [C3]; 1xDeamidated [N1(100)]; 1xDeamidated (N) [N1(100)]	N321	Leucine-rich repeat transmembrane neuronal protein 1 [OS=Mus musculus]	FUNCTION: Exhibits strong synaptogenic activity, restricted to excitatory presynaptic differentiation, acting at both pre- and postsynaptic level. {ECO:0000250}.	0.033793753508872718	-0.417669	-0.697274	-0.41373	-0.135128	-0.994112	-0.631173
[K].GCNNTDCTHFYK.[L]	Q9JI18	1xTMT6plex [G/K]; 2xCarbamidomethyl [C2; C7]; 1xDeamidated [N]	N2626	Low-density lipoprotein receptor-related protein 1B OS=Mus musculus GN=Lrp1b PE=1 SV=1	FUNCTION: Potential cell surface proteins that bind and internalize ligands in the process of receptor-mediated endocytosis.	0.048441328044903809	-0.122921	-0.770051	-0.913457	0.0318865	-0.650586	-1.21426
[R].NGSAEYK.[V]	Q68EF4	1xTMT6plex [N/K]; 1xDeamidated [N1(100)]; 1xDeamidated (N) [N1(100)]	N484	Metabotropic glutamate receptor 4 OS=Mus musculus GN=Grm4 PE=1 SV=2	FUNCTION: G-protein coupled receptor for glutamate. Ligand binding causes a conformation change that triggers signaling via guanine nucleotide-binding proteins (G proteins) and modulates the activity of down-stream effectors. Signaling inhibits adenylate cyclase activity (By similarity). {ECO:0000250}.	0.036817655683074178	-0.630002	-0.529678	-0.749555	-0.158977	-0.409089	-1.05888
[R].RNGSAEYK.[V]	Q68EF4	1xTMT6plex [R/K]; 1xDeamidated [N2(100)]; 1xDeamidated (N) [N2(100)]	N484	Metabotropic glutamate receptor 4 OS=Mus musculus GN=Grm4 PE=1 SV=2	FUNCTION: G-protein coupled receptor for glutamate. Ligand binding causes a conformation change that triggers signaling via guanine nucleotide-binding proteins (G proteins) and modulates the activity of down-stream effectors. Signaling inhibits adenylate cyclase activity (By similarity). {ECO:0000250}.	0.0084287911601810366	0.52857975658430323	-0.604149	-0.609578	-0.480629	-0.154836	-0.671683
[R].NNMQSGVNNTK.[K]	Q9CXZ1	1xTMT6plex [N/K]; 1xDeamidated [N8(100)]; 1xDeamidated (N) [N8(100)]	N92	NADH dehydrogenase [ubiquinone] iron-sulfur protein 4, mitochondrial OS=Mus musculus GN=Ndufs4 PE=1 SV=3	FUNCTION: Accessory subunit of the mitochondrial membrane respiratory chain NADH dehydrogenase (Complex I), that is believed not to be involved in catalysis. Complex I functions in the transfer of electrons from NADH to the respiratory chain. The immediate electron acceptor for the enzyme is believed to be ubiquinone. {ECO:0000250|UniProtKB:O43181}.	0.013593842878150462	-0.668416	-0.508805	0.0056432	-0.704615	-0.840088	-0.60059
[R].LEQNFFNCSCDIR.[W]	Q6VNS1	1xTMT6plex [N-Term]; 2xCarbamidomethyl [C8; C10]; 1xDeamidated [N7(100)]; 1xDeamidated (N) [N7(100)]	N163*	NT-3 growth factor receptor [OS=Mus musculus]	FUNCTION: Receptor tyrosine kinase involved in nervous system and probably heart development. Upon binding of its ligand NTF3/neurotrophin-3, NTRK3 autophosphorylates and activates different signaling pathways, including the phosphatidylinositol 3-kinase/AKT and the MAPK pathways, that control cell survival and differentiation. {ECO:0000250|UniProtKB:Q16288}.	0.040829858638992612	-0.446069	-1.08712	-0.906519	0.161684	-1.09054	-1.24807
[K].LNGNLRPHGDNNR.[T]	Q8VHR5	1xTMT6plex [N-Term]; 1xDeamidated [N2]	N80	Transcriptional repressor p66-beta [OS=Mus musculus]	FUNCTION: Transcriptional repressor. Enhances MBD2-mediated repression. Efficient repression requires the presence of GATAD2A (By similarity). Targets MBD3 to discrete loci in the nucleus (By similarity). Plays a role in synapse development (By similarity). {ECO:0000250}.	0.04328270917922384	0.778046	0.0993103	1.199	0.912971	-0.064079	1.18516
[R].NNNTNK.[S]	P97445	1xTMT6plex [N/K]; 1xDeamidated [N]	N833	Voltage-dependent P/Q-type calcium channel subunit alpha-1A [OS=Mus musculus]	FUNCTION: Voltage-sensitive calcium channels (VSCC) mediate the entry of calcium ions into excitable cells and are also involved in a variety of calcium-dependent processes, including muscle contraction, hormone or neurotransmitter release, gene expression, cell motility, cell division and cell death. The isoform alpha-1A gives rise to P and/or Q-type calcium currents. P/Q-type calcium channels b…	0.01835970491439156	-0.6618	-0.388513	-0.686046	0.0140655	-0.14537	-0.62452
Soluble Significant Glycopeptides							Ratio HFD/SD			Ratio HGD/SD
Annotated Sequence	Master Protein Accessions	Modifications	Modification site	Protein description	Description	p-value	Rep1	Rep2	Rep3	Rep1	Rep2	Rep3
[R].HENNTK.[D]	P01831	1xTMT6plex [H/K]; 1xDeamidated [N3(100)]; 1xDeamidated (N) [N3(100)]	N42*	Thy-1 membrane glycoprotein [OS=Mus musculus]	FUNCTION: May play a role in cell-cell or cell-ligand interactions during synaptogenesis and other events in the brain.	0.024113774807041119	-0.978543	-1.7785	-0.747176	-0.0178056	0.301577	-0.281874
[K].SPQSNGTSGVEQICVDVR.[Q]	P35803	1xTMT6plex [N-Term]; 1xDeamidated [N5(100)]; 1xCarbamidomethyl [C14]; 1xDeamidated (N) [N5(100)]	N217*	Neuronal membrane glycoprotein M6-b [OS=Mus musculus]	FUNCTION: May be involved in neural development. Involved in regulation of osteoblast function and bone formation. Involved in matrix vesicle release by osteoblasts; this function seems to involve maintenance of the actin cytoskeleton. May be involved in cellular trafficking of SERT and thereby in regulation of serotonin uptake. {ECO:0000269|PubMed:18581270}.	0.023878234297072472	-0.728034	-1.31222	-0.80469	-0.315125	-0.752184	-1.28737
[K].LDWLGNCSGLNDDSYGYR.[E]	P14094	1xTMT6plex [N-Term]; 1xDeamidated [N6(100)]; 1xCarbamidomethyl [C7]; 1xDeamidated (N) [N6(100)]	N158*	Sodium/potassium-transporting ATPase subunit beta-1 [OS=Mus musculus]	FUNCTION: This is the non-catalytic component of the active enzyme, which catalyzes the hydrolysis of ATP coupled with the exchange of Na(+) and K(+) ions across the plasma membrane. The beta subunit regulates, through assembly of alpha/beta heterodimers, the number of sodium pumps transported to the plasma membrane.; FUNCTION: Involved in cell adhesion and establishing epithelial cell polarity. …	0.015734221379441908	-0.63087	-1.25641	-0.618799	-0.326062	-0.744533	-1.0682
*Sites reported in litterature

## Sheet: Sign_NonModProteins
Membrane significant non modified proteins				Ratio HFD/SD			Ratio HGD/SD
Accession	Description	FUNCTION	p-value	Rep1	Rep2	Rep3	Rep1	Rep2	Rep3
P10922	Histone H1.0 [OS=Mus musculus]	FUNCTION: Histones H1 are necessary for the condensation of nucleosome chains into higher-order structures. The H1F0 histones are found in cells that are in terminal stages of differentiation or that have low rates of cell division.	0.00024476409887815682	-0.6264	-0.6101	-0.555	-0.4302	-0.3489	-0.4026
P43274	Histone H1.4 [OS=Mus musculus]	FUNCTION: Histone H1 protein binds to linker DNA between nucleosomes forming the macromolecular structure known as the chromatin fiber. Histones H1 are necessary for the condensation of nucleosome chains into higher-order structured fibers. Acts also as a regulator of individual gene transcription through chromatin remodeling, nucleosome spacing and DNA methylation. {ECO:0000269|PubMed:12808097, …	0.00034030275768617455	-0.4403	-0.5332	-0.5538	-0.2906	-0.3631	-0.4849
P60761	Neurogranin [OS=Mus musculus]	FUNCTION: Regulates the affinity of calmodulin for calcium. Involved in synaptic plasticity and spatial learning. {ECO:0000269|PubMed:11016969}.	0.018552541572603689	0.543	0.5725	0.9995	0.4458	1.0366	0.9699
P62751	60S ribosomal protein L23a [OS=Mus musculus]	FUNCTION: This protein binds to a specific region on the 26S rRNA. {ECO:0000250}.	0.0003741245114457926	-0.6249	-0.4994	-0.8547	-0.5211	-0.2335	-0.5764
Q0VGY8	Protein TANC1 [OS=Mus musculus]	FUNCTION: May be a scaffold component in the postsynaptic density. {ECO:0000250}.	0.031543918729615351	0.64911	0.37972	0.53377	0.17265	0.15885	0.40724
Q6ZWV7	60S ribosomal protein L35 OS=Mus musculus GN=Rpl35 PE=1 SV=1	FUNCTION: Component of the large ribosomal subunit. {ECO:0000250|UniProtKB:P42766}.	0.0024685099153960353	-0.6471	-0.3713	-0.6105	-0.2419	-0.0771	-0.1554
Q99LY9	NADH dehydrogenase [ubiquinone] iron-sulfur protein 5 OS=Mus musculus GN=Ndufs5 PE=1 SV=3	FUNCTION: Accessory subunit of the mitochondrial membrane respiratory chain NADH dehydrogenase (Complex I), that is believed not to be involved in catalysis. Complex I functions in the transfer of electrons from NADH to the respiratory chain. The immediate electron acceptor for the enzyme is believed to be ubiquinone. {ECO:0000250|UniProtKB:O43920}.	0.018381269737177745	-0.5569	-0.5083	-0.1358	-0.2821	-0.7465	-0.3925
Q9R1J0	sterol-4-alpha-carboxylate 3-dehydrogenase, decarboxylating [OS=Mus musculus]	FUNCTION: Involved in the sequential removal of two C-4 methyl groups in post-squalene cholesterol biosynthesis. {ECO:0000250}.	0.0041733311278830537	-0.60877	-0.50051	-0.36903	-0.01825	0.00932	0.01935
Soluble significant non modified proteins				Ratio HFD/SD			Ratio HGD/SD
Accession	Description	Function	p-value	Rep1	Rep2	Rep3	Rep1	Rep2	Rep3
P06728	Apolipoprotein A-IV OS=Mus musculus GN=Apoa4 PE=1 SV=3	FUNCTION: May have a role in chylomicrons and VLDL secretion and catabolism. Required for efficient activation of lipoprotein lipase by ApoC-II; potent activator of LCAT. Apoa-IV is a major component of HDL and chylomicrons.	0.0056062368950996122	0.5619	0.7467	0.3755	0.2694	0.6412	0.1262
Q00898	Alpha-1-antitrypsin 1-5 OS=Mus musculus GN=Serpina1e PE=1 SV=1	FUNCTION: Does not inhibit elastase or chymotrypsin. No target protease has been identified to date.	0.010694989228359365	0.0466	0.1516	-0.0786	-0.7424	-0.69682	-0.383
Q9CQC7	NADH dehydrogenase [ubiquinone] 1 beta subcomplex subunit 4 OS=Mus musculus GN=Ndufb4 PE=1 SV=3	FUNCTION: Accessory subunit of the mitochondrial membrane respiratory chain NADH dehydrogenase (Complex I), that is believed not to be involved in catalysis. Complex I functions in the transfer of electrons from NADH to the respiratory chain. The immediate electron acceptor for the enzyme is believed to be ubiquinone. {ECO:0000250|UniProtKB:O95168}.	0.007873045707128894	0.49778	0.58602	0.0245	0.67868	1.03212	0.4489
